# Supplementary material for: Lipid pathways connecting maternal BMI with infant obesity risk
Source: Sci Rep. 2025 Dec 30;16:438. doi: 10.1038/s41598-025-30081-7 (PMC12775464; doi:10.1038/s41598-025-30081-7)
Supplement: Supplementary file 2 — Supplementary Material 2 [file 41598_2025_30081_MOESM2_ESM.xlsx]

## Sheet: Description
List of supplementary tables
Supp 1	Linear regression between maternal pre-pregnancy BMI and maternal 28-week lipidome
Supp 2	Linear regression between maternal pre-pregnancy BMI and umbilical cord lipidome
Supp 3	Causal mediation for cord lipids mediating the effect of maternl pre-pregnancy BMI on infant birth weight
Supp 4	Linear regression between infant BMI and lipidome at 6 months of age
Supp 5	Linear regression between infant BMI and lipidome at 12 months of age
Supp 6	Linear regression between infant BMI and lipidome at 48 months of age
Supp 7	Linear regression between maternal 28-week lipidome and infant 06m lipidome
Supp 8	Linear regression between maternal 28-week lipidome and infant 12m lipidome
Supp 9	Linear regression between maternal 28-week lipidome and infant 48m lipidome
Supp 10	Linear regression to link maternal and infant plasmalogen scores and BMI
Supp 11	Justification for use of maternal pre-pregnancy BMI compared to maternal weight or weight gain

## Sheet: Supp 1
Supp 1. Linear regression between maternal pre-pregnancy BMI and maternal 28-week lipidome
#	Lipid	Beta	LCI	UCI	p value	BH p value
1	Sph(d16:1)	0.0198522	-0.0142932	0.0539976	0.254125	0.350138
2	Sph(d18:1)	-0.000190371	-0.0123776	0.0119968	0.975548	0.990411
3	Sph(d18:2)	-0.00363539	-0.0164949	0.00922413	0.579124	0.67703
4	S1P(d16:1)	0.0152884	0.0029154	0.0276615	0.0155065	0.0329456
5	S1P(d18:0)	0.00919198	-0.0038575	0.0222414	0.167162	0.244083
6	S1P(d18:1)	0.0133917	0.000585341	0.0261981	0.0404299	0.0767749
7	S1P(d18:2)	0.0586694	0.0465494	0.0707894	2.08868e-20	1.09357e-18
8	Cer(d18:0/16:0)	4.52233e-05	-0.01123	0.0113205	0.993721	0.996397
9	Cer(d18:0/18:0)	0.0660587	0.0552365	0.0768809	1.18544e-30	1.73785e-28
10	Cer(d18:0/20:0)	0.0304956	0.0191309	0.0418602	1.76319e-07	1.08606e-06
11	Cer(d18:0/22:0)	0.0195384	0.00850385	0.0305729	0.000536122	0.00151966
12	Cer(d18:0/24:0)	-0.0057948	-0.016874	0.00528444	0.304903	0.409148
13	Cer(d18:0/24:1)	0.0367241	0.0257455	0.0477027	9.05497e-11	1.12496e-09
14	Cer(d16:1/16:0)	0.0183996	0.00625267	0.0305465	0.00303178	0.00779753
15	Cer(d16:1/18:0)	0.0558022	0.0442597	0.0673447	2.32216e-20	1.13476e-18
16	Cer(d16:1/20:0)	0.0234482	0.0117458	0.0351505	9.08516e-05	0.000299974
17	Cer(d16:1/22:0)	-0.00691223	-0.0182984	0.00447391	0.233771	0.324534
18	Cer(d16:1/23:0)	-0.0234231	-0.0348879	-0.0119583	6.60926e-05	0.000228518
19	Cer(d16:1/24:0)	-0.0338508	-0.0452229	-0.0224787	7.34362e-09	6.1169e-08
20	Cer(d16:1/24:1)	0.0159074	0.00451897	0.0272958	0.0062432	0.0146207
21	Cer(d17:1/16:0)	0.00930352	-0.00366873	0.0222758	0.159594	0.234905
22	Cer(d17:1/18:0)	0.0452626	0.0333048	0.0572205	2.67664e-13	5.60565e-12
23	Cer(d17:1/20:0)	0.0229404	0.0110432	0.0348376	0.000164812	0.000511894
24	Cer(d17:1/22:0)	0.00536814	-0.00637461	0.0171109	0.369827	0.476421
25	Cer(d17:1/23:0)	-0.0119838	-0.0238384	-0.000129146	0.0475614	0.0878148
26	Cer(d17:1/24:0)	-0.0239467	-0.0353568	-0.0125367	4.17405e-05	0.000151464
27	Cer(d17:1/24:1)	0.0160402	0.00448036	0.0276	0.00659266	0.0152818
28	Cer(d18:1/14:0)	0.0116936	-0.0007363	0.0241235	0.0651679	0.112927
29	Cer(d18:1/16:0)	0.0090681	-0.00195805	0.0200942	0.106852	0.171754
30	Cer(d18:1/17:0)	-0.00168184	-0.0149145	0.0115508	0.803062	0.860717
31	Cer(d18:1/18:0)	0.0596154	0.0488466	0.0703841	7.90379e-26	6.4372e-24
32	Cer(d18:1/19:0)	0.0327809	0.0206388	0.0449229	1.4872e-07	9.31726e-07
33	Cer(d18:1/20:0)	0.0317086	0.0210566	0.0423605	7.33177e-09	6.1169e-08
34	Cer(d18:1/21:0)	0.0397458	0.0282658	0.0512259	2.04167e-11	2.93439e-10
35	Cer(d18:1/22:0)	0.0170342	0.00635222	0.0277161	0.00180839	0.00476817
36	Cer(d18:1/23:0)	0.000630026	-0.0100343	0.0112943	0.907714	0.942428
37	Cer(d18:1/24:0)	-0.0117317	-0.0225133	-0.000950027	0.0329888	0.0631351
38	Cer(d18:1/24:1)	0.0347605	0.0244989	0.0450222	5.31072e-11	6.71165e-10
39	Cer(d18:1/26:0)	-0.0177192	-0.0298057	-0.00563266	0.00410975	0.0101429
40	Cer(d18:2/14:0)	0.0506597	0.039098	0.0622214	3.84748e-17	1.34295e-15
41	Cer(d18:2/16:0)	0.0465335	0.0343749	0.0586922	1.48723e-13	3.20629e-12
42	Cer(d18:2/17:0)	0.0155807	0.00263776	0.0285236	0.018364	0.0378112
43	Cer(d18:2/18:0)	0.0718162	0.060647	0.0829854	1.44285e-33	1.05761e-30
44	Cer(d18:2/20:0)	0.0468926	0.0355248	0.0582604	1.97426e-15	4.99012e-14
45	Cer(d18:2/21:0)	0.0447393	0.0330881	0.0563905	1.24397e-13	2.76313e-12
46	Cer(d18:2/22:0)	0.0231317	0.0118043	0.034459	6.66002e-05	0.000229192
47	Cer(d18:2/23:0)	0.00823529	-0.00324259	0.0197132	0.159416	0.234905
48	Cer(d18:2/24:0)	-0.00852645	-0.020356	0.00330314	0.157519	0.234202
49	Cer(d18:2/24:1)	0.0387849	0.0278626	0.0497071	6.40731e-12	1.02099e-10
50	Cer(d18:2/26:0)	-0.0121611	-0.0241594	-0.000162749	0.0469792	0.087045
51	Cer(d19:1/16:0)	0.01239	-2.35227e-05	0.0248035	0.0504347	0.0911856
52	Cer(d19:1/18:0)	0.0612705	0.0494395	0.0731015	5.65629e-23	3.76914e-21
53	Cer(d19:1/20:0)	0.0378794	0.0256521	0.0501066	1.81429e-09	1.77317e-08
54	Cer(d19:1/22:0)	0.034975	0.023105	0.0468449	1.03171e-08	8.29417e-08
55	Cer(d19:1/23:0)	0.0205353	0.00842663	0.0326439	0.000910338	0.00248059
56	Cer(d19:1/24:0)	0.0119673	-1.82266e-05	0.0239528	0.0503486	0.0911856
57	Cer(d19:1/24:1)	0.0393159	0.027369	0.0512628	1.77714e-10	2.10104e-09
58	Cer(d19:1/26:0)	-0.00463464	-0.0176374	0.00836812	0.484367	0.594708
59	Cer(d20:1/22:0)	0.0213849	0.00930604	0.0334637	0.000536959	0.00151966
60	Cer(d20:1/23:0)	0.00365202	-0.00836626	0.0156703	0.551045	0.655707
61	Cer(d20:1/24:0)	-0.00509194	-0.0173774	0.00719354	0.416154	0.526859
62	Cer(d20:1/24:1)	0.0396014	0.0280228	0.05118	3.49904e-11	4.66326e-10
63	Cer(d20:1/26:0)	-0.0180743	-0.0309321	-0.00521645	0.005922	0.0140936
64	Cer(m18:0/20:0)	0.0103044	-0.000194496	0.0208033	0.0543878	0.0965284
65	Cer(m18:0/22:0)	0.000513124	-0.0102112	0.0112375	0.925201	0.952866
66	Cer(m18:0/23:0)	-0.0117878	-0.0226032	-0.000972407	0.0327017	0.0627496
67	Cer(m18:0/24:0)	-0.0153039	-0.0262382	-0.00436967	0.00613953	0.0144704
68	Cer(m18:0/24:1)	0.0121113	0.00148093	0.0227417	0.0255983	0.0505757
69	Cer(m18:1/18:0)	0.0361653	0.0259028	0.0464278	9.13291e-12	1.42435e-10
70	Cer(m18:1/20:0)	0.0180213	0.00775215	0.0282904	0.000600416	0.00168623
71	Cer(m18:1/22:0)	-0.00158415	-0.0126355	0.00946725	0.778509	0.839187
72	Cer(m18:1/23:0)	-0.00999522	-0.0210615	0.00107102	0.0766197	0.130005
73	Cer(m18:1/24:0)	-0.0204285	-0.0317892	-0.0090678	0.00043904	0.001272
74	Cer(m18:1/24:1)	0.011084	0.000302803	0.0218652	0.0439171	0.0819115
75	Cer1P(d18:1/16:0)	-0.00735696	-0.0184359	0.00372202	0.192801	0.274948
76	HexCer(d16:1/18:0)	0.0155317	0.00288111	0.0281824	0.0161749	0.0341677
77	HexCer(d16:1/20:0)	-0.00548283	-0.0175965	0.00663087	0.374588	0.481444
78	HexCer(d16:1/22:0)	-0.0261536	-0.0378679	-0.0144392	1.32363e-05	5.30175e-05
79	HexCer(d16:1/24:0)	-0.0420364	-0.0534828	-0.03059	1.26091e-12	2.36987e-11
80	HexCer(d18:1/16:0)	0.00356253	-0.00810909	0.0152342	0.549266	0.65537
81	HexCer(d18:1/18:0)	-0.0174309	-0.0293155	-0.0055464	0.00409303	0.0101358
82	HexCer(d18:1/20:0)	-0.0156994	-0.0271644	-0.00423433	0.00733683	0.0167015
83	HexCer(d18:1/22:0)	-0.0248514	-0.0365526	-0.0131502	3.3814e-05	0.000123312
84	HexCer(d18:1/24:0)	-0.0359459	-0.0474367	-0.0244552	1.26965e-09	1.31078e-08
85	HexCer(d18:1/24:1)	-0.0096748	-0.0212763	0.0019267	0.102042	0.166585
86	HexCer(d18:2/18:0)	0.00926959	-0.00265721	0.0211964	0.127512	0.198022
87	HexCer(d18:2/20:0)	0.0105093	-0.0011442	0.0221628	0.0770773	0.13048
88	HexCer(d18:2/22:0)	-0.0010478	-0.0129499	0.0108543	0.862855	0.912659
89	HexCer(d18:2/24:0)	-0.0214791	-0.0333527	-0.00960541	0.000405645	0.00118783
90	Hex2Cer(d16:1/16:0)	-0.000243286	-0.0119326	0.011446	0.967425	0.983526
91	Hex2Cer(d16:1/24:1)	0.00519189	-0.00645283	0.0168366	0.381757	0.486862
92	Hex2Cer(d18:1/16:0)	0.000104021	-0.0111887	0.0113968	0.985579	0.99429
93	Hex2Cer(d18:1/18:0)	-0.0315504	-0.0431048	-0.019996	1.07769e-07	6.9907e-07
94	Hex2Cer(d18:1/20:0)	0.012673	0.00115085	0.0241952	0.0311451	0.0603952
95	Hex2Cer(d18:1/22:0)	-0.0011293	-0.0121789	0.0099203	0.841059	0.892825
96	Hex2Cer(d18:1/24:0)	-0.014998	-0.0261885	-0.00380759	0.00867838	0.0196335
97	Hex2Cer(d18:1/24:1)	0.010481	-0.00102923	0.0219912	0.0742527	0.126575
98	Hex2Cer(d18:2/16:0)	0.0334793	0.0220199	0.0449388	1.36402e-08	1.05245e-07
99	Hex2Cer(d18:2/24:1)	0.0262982	0.0148405	0.037756	7.57285e-06	3.26523e-05
100	Hex3Cer(d18:1/16:0)	0.00748684	-0.0027723	0.017746	0.152404	0.22986
101	Hex3Cer(d18:1/18:0)	-0.00539194	-0.0168722	0.00608829	0.356863	0.464619
102	Hex3Cer(d18:1/20:0)	0.000364891	-0.011215	0.0119448	0.950698	0.970559
103	Hex3Cer(d18:1/22:0)	-0.00873153	-0.0193554	0.00189236	0.107083	0.171754
104	Hex3Cer(d18:1/24:0)	-0.0239316	-0.0347395	-0.0131237	1.5548e-05	6.12726e-05
105	Hex3Cer(d18:1/24:1)	0.00772094	-0.00296006	0.0184019	0.156318	0.233631
106	GM3(d18:1/16:0)	0.00218904	-0.00864949	0.0130276	0.691896	0.769836
107	GM3(d18:1/18:0)	-0.00736184	-0.0187251	0.00400144	0.203861	0.287366
108	GM3(d18:1/20:0)	-0.00482491	-0.0177527	0.00810294	0.464038	0.575533
109	GM3(d18:1/22:0)	-0.0137774	-0.0258459	-0.00170896	0.0253037	0.050266
110	GM3(d18:1/24:0)	-0.040541	-0.0519453	-0.0291366	6.08657e-12	9.91435e-11
111	GM3(d18:1/24:1)	-0.000966588	-0.0130071	0.0110739	0.874835	0.923997
112	GM1(d18:1/16:0)	-0.013521	-0.0251043	-0.00193773	0.0222018	0.0449557
113	Sulfatide (d18:1:/16:0(OH))	-0.0398781	-0.0506603	-0.029096	8.84295e-13	1.70576e-11
114	Sulfatide (d18:1:/16:0)	-0.0350688	-0.0461542	-0.0239833	8.35275e-10	9.00377e-09
115	Sulfatide (d18:1:/24:0(OH))	-0.0250159	-0.0373571	-0.0126746	7.52969e-05	0.000253177
116	Sulfatide (d18:1:/24:0)	-0.0480609	-0.0591133	-0.0370085	6.4765e-17	1.97803e-15
117	Sulfatide (d18:1:/24:1(OH))	-0.0329509	-0.0448918	-0.0210099	7.94505e-08	5.44273e-07
118	Sulfatide (d18:1:/24:1)	-0.0448412	-0.0558284	-0.0338539	3.79326e-15	9.26819e-14
119	SM(34:3)	0.0669803	0.056234	0.0777266	8.58129e-32	2.6518e-29
120	SM(35:2) (b)	0.0117907	0.00125104	0.0223304	0.0283809	0.0553277
121	SM(37:1)	0.0237943	0.0123168	0.0352717	5.16299e-05	0.000184608
122	SM(37:2)	0.0361407	0.0244842	0.0477973	1.76163e-09	1.74497e-08
123	SM(38:3) (a)	0.0307752	0.0184491	0.0431013	1.14623e-06	5.91682e-06
124	SM(38:3) (b)	0.0359145	0.0236813	0.0481478	1.16316e-08	9.1677e-08
125	SM(40:3) (a)	0.0352887	0.0238541	0.0467233	2.08337e-09	1.98326e-08
126	SM(40:3) (b)	0.0232462	0.0114339	0.0350584	0.000120745	0.00038481
127	SM(41:0)	0.000776582	-0.0106535	0.0122067	0.893945	0.936531
128	SM(41:1) (a)	0.0186304	0.00674218	0.0305186	0.00216622	0.00569118
129	SM(43:1)	-0.00498189	-0.0157745	0.00581075	0.365183	0.473521
130	SM(43:2) (b)	0.0262356	0.0150839	0.0373872	4.48622e-06	2.00512e-05
131	SM(43:2) (c)	-0.00392636	-0.014671	0.00681833	0.473421	0.583223
132	SM(44:1)	-0.0109396	-0.0212023	-0.000677021	0.0367133	0.0700804
133	SM(44:2)	0.0246092	0.0136032	0.0356152	1.28493e-05	5.17503e-05
134	SM(44:3)	0.0157722	0.00464184	0.0269026	0.00553427	0.0133441
135	SM(d16:1/19:0)	0.0155325	0.00378009	0.027285	0.00964863	0.0216283
136	SM(d16:1/23:0)/SM(d17:1/22:0)	-0.0104589	-0.0207799	-0.000137787	0.0470257	0.087045
137	SM(d16:1/24:1)	0.0188004	0.00774951	0.0298512	0.000877102	0.00240792
138	SM(d17:1/14:0)	-0.00313029	-0.0139768	0.00771619	0.571233	0.671858
139	SM(d17:1/16:0)	0.00414525	-0.0063991	0.0146896	0.440556	0.550132
140	SM(d17:1/24:1)	0.0241149	0.0129172	0.0353126	2.62743e-05	9.87645e-05
141	SM(d18:0/14:0)	-0.0103144	-0.0206115	-1.72443e-05	0.0496184	0.0909258
142	SM(d18:0/16:0)	-0.00944738	-0.0210708	0.00217599	0.111013	0.176512
143	SM(d18:0/22:0)	0.0242918	0.0125596	0.036024	5.27556e-05	0.000187718
144	SM(d18:1/14:0/SM(d16:1/16:0)	3.02754e-06	-0.0101643	0.0101703	0.999534	0.999534
145	SM(d18:1/16:0)	0.00676327	-0.00410314	0.0176297	0.222185	0.310213
146	SM(d18:1/17:0)/SM(d17:1/18:0)	0.0245403	0.0128248	0.0362559	4.31757e-05	0.000155901
147	SM(d18:1/18:0/SM(d16:1/20:0)	0.0385679	0.0279549	0.049181	2.12015e-12	3.88518e-11
148	SM(d18:1/20:0)/SM(d16:1/22:0)	0.00162507	-0.00856868	0.0118188	0.754431	0.818043
149	SM(d18:1/22:0)/SM(d16:1/24:0)	0.00320216	-0.00708429	0.0134886	0.541357	0.649982
150	SM(d18:1/23:0)/SM(d17:1/24:0)	-0.0050602	-0.0149572	0.00483681	0.315887	0.420991
151	SM(d18:1/24:0)	-0.0169288	-0.0275116	-0.00634607	0.00174968	0.00463001
152	SM(d18:1/24:1)	0.0334092	0.0227513	0.0440671	1.17668e-09	1.23215e-08
153	SM(d18:2/14:0)	0.0674084	0.0565727	0.0782441	1.09542e-31	2.6518e-29
154	SM(d18:2/16:0)	0.0586716	0.0485211	0.0688221	7.33772e-28	8.96425e-26
155	SM(d18:2/17:0)	0.0445554	0.033512	0.0555988	7.54983e-15	1.72938e-13
156	SM(d18:2/18:0)	0.0644955	0.053271	0.07572	1.42612e-27	1.49335e-25
157	SM(d18:2/18:1)	0.0580031	0.0471366	0.0688696	3.15869e-24	2.31532e-22
158	SM(d18:2/20:0)	0.0408118	0.0291201	0.0525036	1.41158e-11	2.1556e-10
159	SM(d18:2/22:0)	0.0284316	0.017527	0.0393363	3.83603e-07	2.19673e-06
160	SM(d18:2/23:0)	0.0120752	0.00149777	0.0226526	0.0253044	0.050266
161	SM(d18:2/24:0)	-0.00498086	-0.0157815	0.00581981	0.365638	0.473521
162	SM(d19:1/24:1)	0.0375329	0.0254392	0.0496267	1.69998e-09	1.70696e-08
163	PA(34:1)	-0.00886417	-0.0196366	0.00190826	0.106665	0.171754
164	PA(36:1)	-0.0107506	-0.0219463	0.000445105	0.0598076	0.104628
165	PA(36:2)	-0.0259475	-0.0373925	-0.0145025	9.74378e-06	4.05806e-05
166	PA(36:3)	-0.0144599	-0.0262554	-0.00266433	0.016337	0.0343123
167	PA(36:4)	0.00294213	-0.00838694	0.0142712	0.610374	0.704591
168	PA(40:6)	-0.00547806	-0.0174595	0.00650335	0.369756	0.476421
169	PC(14:0_16:0)	-0.0250713	-0.035939	-0.0142036	6.81062e-06	2.97154e-05
170	PC(14:0_20:4)	-0.000503526	-0.0112677	0.0102607	0.926867	0.952866
171	PC(14:0_22:6)	-0.0310821	-0.0419679	-0.0201962	2.83363e-08	2.03632e-07
172	PC(15-MHDA_18:1)	0.00242641	-0.00955622	0.014409	0.691135	0.769836
173	PC(15-MHDA_18:2)	-0.00952738	-0.0219041	0.0028493	0.131184	0.202012
174	PC(15-MHDA_20:4)	0.0292295	0.0172352	0.0412239	2.03651e-06	9.95176e-06
175	PC(15-MHDA_22:6)	-0.00927512	-0.021432	0.00288178	0.134636	0.20646
176	PC(15:0_20:3)	-9.60888e-05	-0.0121377	0.0119456	0.987507	0.99429
177	PC(15:0_20:4)	0.0169664	0.0052916	0.0286412	0.00444508	0.0108608
178	PC(15:0_22:6)	-0.0278234	-0.0389268	-0.01672	1.04912e-06	5.49289e-06
179	PC(16:0_16:0)	-0.00210543	-0.0123785	0.00816764	0.687591	0.769472
180	PC(16:0_18:0)	-0.00701979	-0.0167807	0.00274107	0.15844	0.234252
181	PC(16:0_18:1)	0.00638618	-0.00477254	0.0175449	0.261626	0.357783
182	PC(16:0_18:2)	-0.00352127	-0.0157032	0.0086607	0.570625	0.671858
183	PC(16:0_18:3) (a)	-0.0238404	-0.0347759	-0.0129049	2.09241e-05	8.07231e-05
184	PC(16:0_18:3) (b)	-0.0101053	-0.0208996	0.000688985	0.0664878	0.114672
185	PC(16:0_20:3) (a)	0.0131423	0.00236947	0.023915	0.0168608	0.0351731
186	PC(16:0_20:3) (b)	0.00533551	-0.00574924	0.0164203	0.345051	0.45408
187	PC(16:0_20:4)	0.04026	0.0278111	0.0527089	3.56879e-10	4.08738e-09
188	PC(16:0_20:5)	0.00210811	-0.009576	0.0137922	0.723325	0.796092
189	PC(16:0_22:6)	-0.0118314	-0.0236662	3.4361e-06	0.0500664	0.0911856
190	PC(16:1_18:2)	0.000574118	-0.0104897	0.0116379	0.918898	0.950826
191	PC(16:1_20:4)	0.0239353	0.0132852	0.0345853	1.16117e-05	4.72854e-05
192	PC(16:1_22:6)	-0.00896253	-0.0203687	0.00244368	0.123382	0.194493
193	PC(17:0_18:1)	0.000855514	-0.0100638	0.0117748	0.877819	0.925815
194	PC(17:0_18:2)	-0.0166652	-0.0286994	-0.00463112	0.00670019	0.0153476
195	PC(17:0_20:4)	0.030545	0.018519	0.042571	7.51223e-07	4.04887e-06
196	PC(17:0_22:6)	-0.0163902	-0.0283324	-0.00444805	0.00720362	0.0164494
197	PC(17:1_18:2)	-0.0157692	-0.0275904	-0.00394798	0.00899555	0.0202884
198	PC(18:0_18:1)	-0.00178427	-0.012709	0.00914043	0.748615	0.814147
199	PC(18:0_18:2)	-0.0125554	-0.0239792	-0.00113157	0.0312718	0.0604809
200	PC(18:0_20:3)	0.0340981	0.0230864	0.0451097	1.84428e-09	1.77876e-08
201	PC(18:0_20:4)	0.0569508	0.0452161	0.0686854	1.6877e-20	9.51601e-19
202	PC(18:0_22:4)	0.0142973	0.00275171	0.0258429	0.0152824	0.032564
203	PC(18:0_22:5) (n3)	-0.00498532	-0.0166144	0.00664379	0.400344	0.509466
204	PC(18:0_22:5) (n6)	0.00191406	-0.0102062	0.0140343	0.756661	0.818043
205	PC(18:0_22:6)	0.00355526	-0.00899841	0.0161089	0.578448	0.67703
206	PC(18:1_18:1)	-0.0150634	-0.0267978	-0.003329	0.0119323	0.0261085
207	PC(18:1_18:2)	-0.0295969	-0.0412291	-0.0179647	7.18779e-07	3.96139e-06
208	PC(18:1_20:3)	0.0130003	0.00145032	0.0245502	0.0274257	0.0537514
209	PC(18:1_22:6) (a)	-0.0345905	-0.0466807	-0.0225003	2.6607e-08	1.9503e-07
210	PC(18:1_22:6) (b)	-0.0120674	-0.024559	0.000424202	0.0582848	0.102208
211	PC(18:2_18:2)	-0.0437886	-0.0545651	-0.0330121	4.94177e-15	1.16849e-13
212	PC(18:2_20:5)	-0.0242076	-0.0350936	-0.0133217	1.4309e-05	5.66944e-05
213	PC(20:0_20:4)	0.00888509	-0.00263377	0.0204039	0.130402	0.20123
214	PC(28:0)	-0.0333657	-0.0449353	-0.0217961	2.06953e-08	1.54792e-07
215	PC(31:0) (a)	-0.0245353	-0.0366789	-0.0123917	7.94081e-05	0.000264573
216	PC(31:0) (b)	-0.0181276	-0.0301575	-0.0060978	0.0031861	0.00816577
217	PC(32:1)	0.00192149	-0.00914282	0.0129858	0.733288	0.804722
218	PC(32:2)	-0.0248459	-0.0353689	-0.014323	4.14719e-06	1.90718e-05
219	PC(33:0) (a)	0.000719811	-0.0108244	0.0122641	0.902624	0.939806
220	PC(33:0) (b)	-0.00468264	-0.0161092	0.0067439	0.421418	0.530754
221	PC(33:1)	-0.00774892	-0.0188694	0.00337152	0.17177	0.248469
222	PC(33:2)	-0.0238771	-0.0350991	-0.0126551	3.27273e-05	0.000120548
223	PC(34:5)	-0.0145549	-0.0257849	-0.00332498	0.011139	0.0245191
224	PC(35:5)	-0.00771516	-0.0193165	0.00388622	0.192149	0.274553
225	PC(36:6) (a)	0.00257014	-0.00900976	0.01415	0.663211	0.751366
226	PC(38:2)	-0.0129129	-0.0240948	-0.00173091	0.0236667	0.0476585
227	PC(38:4) (b)	0.00633693	-0.00494093	0.0176148	0.270398	0.367783
228	PC(38:5) (a)	0.0186903	0.00672102	0.0306596	0.00224662	0.00588132
229	PC(38:5) (b)	-0.00181492	-0.0132656	0.00963574	0.755801	0.818043
230	PC(38:6) (a)	-0.00471846	-0.0146451	0.00520819	0.3511	0.458745
231	PC(38:7)(c)	-0.00978964	-0.021106	0.00152671	0.0898805	0.149733
232	PC(39:5)(a)	-0.0237667	-0.0354339	-0.0120995	6.94026e-05	0.000235519
233	PC(39:5)(b)	-0.00553107	-0.0170548	0.00599267	0.346421	0.455066
234	PC(40:10)	0.0102648	-0.00291469	0.0234442	0.126713	0.197198
235	PC(40:7) (a)	0.00128469	-0.00904156	0.0116109	0.807143	0.863701
236	PC(40:8)	-0.0230352	-0.0330771	-0.0129933	7.66371e-06	3.28509e-05
237	PC(44:12)	-0.0304441	-0.0417847	-0.0191034	1.74248e-07	1.0824e-06
238	PC(O-16:0/16:0)	0.00741833	-0.00377879	0.0186155	0.193824	0.275335
239	PC(O-16:0/20:3)	-0.00474987	-0.017207	0.00770726	0.454425	0.566485
240	PC(O-16:0/20:4)	0.0252105	0.0139831	0.0364378	1.18182e-05	4.78603e-05
241	PC(O-16:0/22:6)	0.0103455	-0.00165722	0.0223482	0.0910574	0.151349
242	PC(O-18:0/18:1)	-0.015829	-0.0272009	-0.004457	0.00642584	0.0150005
243	PC(O-18:0/18:2)	-0.0325154	-0.0445115	-0.0205192	1.33028e-07	8.47911e-07
244	PC(O-18:0/20:4)	0.00935011	-0.00244105	0.0211413	0.119979	0.189945
245	PC(O-18:0/22:6)	3.74632e-05	-0.0117821	0.011857	0.995038	0.996397
246	PC(O-18:1/18:1)	0.000545402	-0.0110136	0.0121044	0.926234	0.952866
247	PC(O-18:1/18:2)	-0.0239279	-0.0362096	-0.0116461	0.000140994	0.000445468
248	PC(O-32:1)	-0.0157402	-0.0277799	-0.00370038	0.0104586	0.0232308
249	PC(O-32:2)	-0.0335506	-0.0450732	-0.0220279	1.52187e-08	1.16201e-07
250	PC(O-34:1)	-0.00204162	-0.0140057	0.00992247	0.737754	0.804722
251	PC(O-34:2)	-0.0391041	-0.0509061	-0.0273021	1.34522e-10	1.61647e-09
252	PC(O-34:4)	-0.0084381	-0.0201731	0.00329692	0.158512	0.234252
253	PC(O-35:4)	0.000802142	-0.0113003	0.0129045	0.896524	0.93725
254	PC(O-36:0)	-0.00876952	-0.0203193	0.00278031	0.13652	0.208913
255	PC(O-36:5)	-0.0143669	-0.0263306	-0.00240327	0.0186478	0.0382881
256	PC(O-38:5)	0.0360996	0.0240277	0.0481715	6.28369e-09	5.35575e-08
257	PC(O-40:5)	0.0154006	0.00363814	0.027163	0.0103444	0.023047
258	PC(O-40:7) (a)	0.0247974	0.0128004	0.0367943	5.4323e-05	0.000192243
259	PC(O-40:7) (b)	0.0059385	-0.00735222	0.0192292	0.380735	0.486862
260	PC(P-15:0/20:4) (a)	0.00713555	-0.00528273	0.0195538	0.259718	0.356505
261	PC(P-15:0/20:4) (b)	0.00232435	-0.0101001	0.0147488	0.713564	0.78653
262	PC(P-16:0/14:0)	-0.00235353	-0.0133614	0.0086543	0.674846	0.75985
263	PC(P-16:0/16:0)	0.0115435	0.000418108	0.022669	0.0420076	0.0793598
264	PC(P-16:0/16:1)	0.0264158	0.0153609	0.0374707	3.18525e-06	1.5161e-05
265	PC(P-16:0/18:0)	-0.00395287	-0.0146952	0.00678947	0.470342	0.581384
266	PC(P-16:0/18:1)	0.00675067	-0.00348397	0.0169853	0.195801	0.277606
267	PC(P-16:0/18:2)	-0.0202553	-0.0306779	-0.00983284	0.000146417	0.000460616
268	PC(P-16:0/18:3)	-0.027624	-0.039216	-0.016032	3.38414e-06	1.60037e-05
269	PC(P-16:0/20:4)	0.0338235	0.0226919	0.0449551	3.62154e-09	3.2373e-08
270	PC(P-16:0/20:5)	-0.00316214	-0.0152103	0.00888604	0.606585	0.703523
271	PC(P-16:0/22:6)	0.0102204	-0.00112575	0.0215666	0.0774163	0.130751
272	PC(P-17:0/20:4) (a)	0.0254051	0.013714	0.0370962	2.2236e-05	8.52228e-05
273	PC(P-17:0/20:4) (b)	0.0182539	0.0063501	0.0301577	0.00269186	0.00702183
274	PC(P-18:0/18:2)	-0.0297738	-0.0406048	-0.0189428	8.88183e-08	6.02813e-07
275	PC(P-18:0/20:4)	0.0244301	0.0131711	0.0356891	2.28568e-05	8.6481e-05
276	PC(P-18:0/22:5)	0.0116068	0.000443783	0.0227698	0.0415806	0.078756
277	PC(P-18:0/22:6)	0.00518744	-0.00630029	0.0166752	0.375697	0.481444
278	PC(P-18:1/18:1)	0.009299	-0.00155806	0.0201561	0.093112	0.153719
279	PC(P-18:1/22:6)	0.0240327	0.0123835	0.0356819	5.61132e-05	0.000195862
280	PC(P-20:0/20:4)	0.021442	0.0097375	0.0331465	0.000342333	0.00101181
281	PC(P-35:2)(a)	-0.0240312	-0.0358785	-0.012184	7.44368e-05	0.000251439
282	PC(P-35:2)(b)	-0.0258116	-0.0375345	-0.0140887	1.73339e-05	6.79451e-05
283	PC(P-36:3)	0.0157301	0.00386634	0.0275939	0.00941888	0.021178
284	PC(P-38:5) (a)	0.053947	0.043149	0.064745	1.43592e-21	8.77107e-20
285	PC(P-38:5) (b)	0.0116734	0.000320471	0.0230263	0.043888	0.0819115
286	LPC(14:0) [sn1]	0.00380701	-0.00843585	0.0160499	0.5418	0.649982
287	LPC(14:0) [sn2]	0.00247419	-0.00978547	0.0147338	0.692117	0.769836
288	LPC(15-MHDA) [sn1] [104_sn1]	0.0102812	-0.00220134	0.0227637	0.10633	0.171754
289	LPC(15-MHDA) [sn1] / LPC(17:0) [sn2]	0.00672963	-0.00565467	0.0191139	0.286468	0.386726
290	LPC(15-MHDA) [sn2]	0.00386096	-0.00853962	0.0162615	0.541285	0.649982
291	LPC(15:0) [sn1]	0.00234195	-0.00996715	0.0146511	0.708913	0.78376
292	LPC(15:0) [sn2]	0.00054765	-0.011731	0.0128263	0.93026	0.954647
293	LPC(16:0) [sn1]	0.0115684	-0.000501755	0.0236385	0.0602906	0.105221
294	LPC(16:0) [sn2]	0.0118583	-0.000198029	0.0239145	0.0538747	0.0958499
295	LPC(16:1) [sn1]	0.0328211	0.0208185	0.0448236	1.03427e-07	6.82989e-07
296	LPC(16:1) [sn2]	0.0283565	0.0164993	0.0402138	3.12651e-06	1.50772e-05
297	LPC(17:0) [sn1]	0.00424928	-0.00805504	0.0165536	0.498056	0.609474
298	LPC(17:1) (a) [sn1] [104_sn1]	0.0119295	-0.000198406	0.0240574	0.0538587	0.0958499
299	LPC(17:1) [sn1] (a) / LPC(17:1) [sn2] (b)	0.0083643	-0.00364181	0.0203704	0.17186	0.248469
300	LPC(17:1) [sn1] (b)	-0.0113727	-0.0234523	0.000706872	0.0649634	0.112839
301	LPC(17:1) [sn2] (a)	0.0102576	-0.00169199	0.0222072	0.0923847	0.152862
302	LPC(18:0) [sn1]	0.00857216	-0.0034048	0.0205491	0.160448	0.235688
303	LPC(18:0) [sn2]	0.00943154	-0.00262654	0.0214896	0.1251	0.19586
304	LPC(18:1) [sn1]	0.00399744	-0.0081211	0.016116	0.517519	0.62701
305	LPC(18:1) [sn2]	0.00205134	-0.00995114	0.0140538	0.737362	0.804722
306	LPC(18:2) [sn1]	-0.0157094	-0.0281364	-0.00328239	0.0132875	0.0288157
307	LPC(18:2) [sn2]	-0.0173085	-0.0294152	-0.00520192	0.00512946	0.0124089
308	LPC(18:3) (a) [sn1] [104_sn1]	-0.0262226	-0.0385454	-0.0138998	3.26518e-05	0.000120548
309	LPC(18:3) [sn1] (a)/LPC(18:3) [sn2] (b)	-0.0236843	-0.0359296	-0.011439	0.000157391	0.000490927
310	LPC(18:3) [sn1] (b)	-0.00844815	-0.0205688	0.00367254	0.171656	0.248469
311	LPC(18:3) [sn2] (a)	-0.0278008	-0.0398797	-0.0157219	7.14893e-06	3.10069e-05
312	LPC(19:0) (a) [sn1] [104_sn1]	-0.00663415	-0.0188723	0.00560398	0.287632	0.387563
313	LPC(19:0) [sn1] (a) / LPC(19:0) [sn2] (b)	-0.011759	-0.023855	0.000336988	0.0567177	0.0996981
314	LPC(19:0) [sn1] (b)	-0.017348	-0.0292903	-0.00540568	0.00446144	0.0108646
315	LPC(19:0) [sn2] (a)	-0.005932	-0.0180389	0.00617491	0.336476	0.446805
316	LPC(19:1) (a)	0.00688692	-0.00532614	0.0191	0.268692	0.366762
317	LPC(19:1) (b)	0.00269718	-0.00958049	0.0149748	0.666442	0.752378
318	LPC(19:1) (c)	-0.0158923	-0.0281277	-0.00365697	0.0109661	0.0242112
319	LPC(20:0) [sn1]	-0.0135867	-0.0257071	-0.00146641	0.0280595	0.054847
320	LPC(20:0) [sn2]	-0.0140689	-0.0262843	-0.00185339	0.0240393	0.0481443
321	LPC(20:1) [sn1]	-0.00297813	-0.0157171	0.00976083	0.646451	0.73579
322	LPC(20:1) [sn2]	-0.00509411	-0.0177876	0.00759934	0.431093	0.541081
323	LPC(20:2) [sn1]	-0.00980322	-0.0223077	0.00270129	0.124235	0.195359
324	LPC(20:2) [sn2]	-0.0181471	-0.0305142	-0.00578001	0.00407594	0.0101277
325	LPC(20:3) [sn1]	0.0183915	0.00629138	0.0304917	0.00293372	0.00757188
326	LPC(20:3) [sn2]	0.0234174	0.0116488	0.035186	0.00010152	0.000330731
327	LPC(20:4) [sn1]	0.0302597	0.0180756	0.0424439	1.30273e-06	6.63125e-06
328	LPC(20:4) [sn2]	0.0324441	0.0205492	0.0443391	1.11272e-07	7.15461e-07
329	LPC(20:5) [sn1]	-0.000728066	-0.0127772	0.0113211	0.90562	0.941588
330	LPC(20:5) [sn2]	-0.00225943	-0.0142628	0.00974397	0.711878	0.785853
331	LPC(22:0) [sn1]	-0.0418258	-0.0534499	-0.0302017	3.42559e-12	5.79664e-11
332	LPC(22:0) [sn2]	-0.0403702	-0.0519953	-0.0287452	1.78198e-11	2.61238e-10
333	LPC(22:1) [sn1]	0.00393538	-0.00845379	0.0163246	0.533143	0.642753
334	LPC(22:1) [sn2]	-0.000550333	-0.0130588	0.0119582	0.931204	0.954647
335	LPC(22:4) [sn1]	0.0102512	-0.00182731	0.0223296	0.0961168	0.157968
336	LPC(22:4) [sn2]	0.0054554	-0.00643766	0.0173485	0.368198	0.475995
337	LPC(22:5) (n3) [sn1] [104_sn1]	-0.0091967	-0.0213308	0.00293737	0.13722	0.209111
338	LPC(22:5) [sn1] (n3)/LPC(22:5) [sn2] (n6)	-0.0081779	-0.0200847	0.00372891	0.177991	0.256322
339	LPC(22:5) [sn1] (n6)	-0.00491705	-0.0172615	0.00742739	0.434541	0.544476
340	LPC(22:5) [sn2] (n3)	-0.0102218	-0.0221117	0.00166805	0.0918925	0.152392
341	LPC(22:6) [sn1]	-0.00372579	-0.0160657	0.00861416	0.553593	0.657673
342	LPC(22:6) [sn2]	-0.00991826	-0.0221199	0.00228342	0.110982	0.176512
343	LPC(24:0) [sn1]	-0.0508441	-0.0616555	-0.0400327	2.12828e-19	9.17666e-18
344	LPC(24:0) [sn2]	-0.0468806	-0.0577595	-0.0360016	1.19169e-16	3.49403e-15
345	LPC(26:0) [sn1]	-0.0485715	-0.0595531	-0.0375898	2.00602e-17	7.35208e-16
346	LPC(26:0) [sn2]	-0.0526202	-0.0636034	-0.0416369	4.8569e-20	2.22507e-18
347	LPC(O-16:0)	0.00625766	-0.00586077	0.0183761	0.311096	0.415362
348	LPC(O-18:0)	-0.00316672	-0.0152043	0.00887088	0.605746	0.703523
349	LPC(O-18:1)	0.020213	0.00786021	0.0325658	0.0013695	0.00365035
350	LPC(O-20:0)	-0.0152679	-0.0274135	-0.00312223	0.0138097	0.0296847
351	LPC(O-20:1)	0.00486682	-0.00738168	0.0171153	0.435673	0.544963
352	LPC(O-22:0)	-0.0318583	-0.0439013	-0.0198153	2.60597e-07	1.52814e-06
353	LPC(O-22:1)	-0.00748171	-0.0197803	0.00481683	0.232797	0.323796
354	LPC(O-24:0)	-0.0373357	-0.0490881	-0.0255833	7.11779e-10	7.78707e-09
355	LPC(O-24:1)	-0.0156957	-0.0279559	-0.00343546	0.0121641	0.0265366
356	LPC(O-24:2)	-0.0208408	-0.0330144	-0.00866712	0.000813884	0.00224277
357	LPC(P-16:0)	0.0176813	0.00574988	0.0296126	0.0037251	0.00935102
358	LPC(P-17:0) (a)	0.0145712	0.00266912	0.0264733	0.0164788	0.0345113
359	LPC(P-17:0) (b)	0.00300111	-0.00915842	0.0151606	0.628201	0.721742
360	LPC(P-18:0)	0.00271972	-0.00912131	0.0145608	0.652232	0.740072
361	LPC(P-18:1)	0.0241107	0.0122943	0.035927	6.75056e-05	0.000230147
362	LPC(P-20:0)	-0.0111065	-0.0229793	0.000766302	0.066695	0.114759
363	PE(15-MHDA_18:1)	-0.00839895	-0.0200037	0.00320584	0.155814	0.233562
364	PE(15-MHDA_18:2)	-0.0230947	-0.034766	-0.0114234	0.000110858	0.000357969
365	PE(15-MHDA_20:4)	0.0121388	0.000341643	0.0239359	0.0437384	0.0819115
366	PE(15-MHDA_22:6)	-0.00277172	-0.0147261	0.00918265	0.649163	0.737732
367	PE(16:0_16:0)	-0.0203446	-0.0304033	-0.010286	7.80282e-05	0.000261163
368	PE(16:0_16:1)	-0.00136285	-0.0120741	0.00934835	0.802851	0.860717
369	PE(16:0_18:1)	-0.00367085	-0.0134315	0.00608979	0.460612	0.572252
370	PE(16:0_18:2)	-0.0215319	-0.0314427	-0.0116211	2.2323e-05	8.52228e-05
371	PE(16:0_18:3) (a)	-0.026249	-0.0371083	-0.0153896	2.45585e-06	1.19215e-05
372	PE(16:0_18:3) (b)	-0.0184803	-0.0289823	-0.00797836	0.000580097	0.00163543
373	PE(16:0_20:3)	-0.0152835	-0.0254851	-0.00508194	0.00336597	0.00850779
374	PE(16:0_20:4)	0.0166587	0.00658452	0.0267329	0.00121802	0.00327037
375	PE(16:0_20:5)	-0.013158	-0.024207	-0.00210898	0.0196502	0.0401214
376	PE(16:0_22:6)	-0.000843633	-0.0122602	0.010573	0.884713	0.931746
377	PE(16:1_18:2)	-0.0145627	-0.0250653	-0.00406022	0.00663105	0.0152818
378	PE(16:1_20:4)	0.0103073	6.48338e-05	0.0205498	0.0485706	0.0892287
379	PE(17:0_18:1)	-0.006127	-0.0167531	0.00449914	0.258068	0.354904
380	PE(17:0_18:2)	-0.0241817	-0.0347314	-0.0136319	7.78539e-06	3.31784e-05
381	PE(17:0_20:4)	0.0195775	0.0077567	0.0313983	0.00119674	0.00322504
382	PE(17:0_22:6)	0.000377911	-0.0111425	0.0118983	0.948678	0.969848
383	PE(18:0_18:1)	-0.00881652	-0.019001	0.00136798	0.0896614	0.149708
384	PE(18:0_18:2)	-0.0113056	-0.020884	-0.00172708	0.0207597	0.0422691
385	PE(18:0_20:3) (a)	0.0194405	0.00998424	0.0288968	5.95324e-05	0.000206812
386	PE(18:0_20:3) (b)	0.0089535	-0.00190986	0.0198169	0.106099	0.171754
387	PE(18:0_20:4)	0.0421748	0.0319898	0.0523599	1.55782e-15	4.07815e-14
388	PE(18:0_22:4)	0.0128447	0.00264948	0.0230399	0.0136	0.0294064
389	PE(18:0_22:5) (n3)	0.0008607	-0.00845249	0.0101739	0.856101	0.906824
390	PE(18:0_22:5) (n6)	0.0133335	0.00246331	0.0242038	0.0162731	0.0342764
391	PE(18:0_22:6)	0.0234699	0.0129305	0.0340093	1.39219e-05	5.54604e-05
392	PE(18:1_18:1)	-0.0271512	-0.038888	-0.0154145	6.42698e-06	2.83794e-05
393	PE(18:1_18:2)	-0.038563	-0.0496515	-0.0274745	1.66924e-11	2.49704e-10
394	PE(18:1_22:6) (a)	-0.00770877	-0.0187687	0.00335115	0.171657	0.248469
395	PE(18:1_22:6) (b)	0.00077789	-0.0107177	0.0122734	0.894368	0.936531
396	PE(20:0_20:4)	-0.0229981	-0.0330652	-0.012931	8.34237e-06	3.51434e-05
397	PE(36:0)	-0.0256434	-0.0380684	-0.0132184	5.5734e-05	0.000195469
398	PE(38:5) (a)	0.00697474	-0.00327434	0.0172238	0.182001	0.261582
399	PE(38:5) (b)	-0.00528506	-0.0156469	0.0050768	0.317058	0.421785
400	PE(O-16:0/18:2)	-0.0517912	-0.063441	-0.0401415	1.39835e-17	5.39467e-16
401	PE(O-16:0/20:3)	-0.029326	-0.0412231	-0.0174289	1.55788e-06	7.8214e-06
402	PE(O-16:0/20:4)	-0.0287705	-0.04048	-0.0170611	1.68119e-06	8.3831e-06
403	PE(O-16:0/22:4)	-0.00333838	-0.0154111	0.0087343	0.587441	0.68457
404	PE(O-16:0/22:6)	-0.0238762	-0.0355765	-0.0121758	6.7402e-05	0.000230147
405	PE(O-18:0/20:4)	-0.0276871	-0.0394222	-0.0159519	4.21692e-06	1.91988e-05
406	PE(O-18:0/22:5)	-0.0273383	-0.03895	-0.0157265	4.41471e-06	1.98527e-05
407	PE(O-18:0/22:6)	-0.0336172	-0.044824	-0.0224105	5.64979e-09	4.87211e-08
408	PE(O-18:1/18:2)	-0.0405348	-0.0523521	-0.0287174	3.08308e-11	4.26396e-10
409	PE(O-18:1/22:6)	-0.0259179	-0.0373903	-0.0144454	1.04652e-05	4.33389e-05
410	PE(O-34:1)	-0.0277613	-0.0394166	-0.0161061	3.4206e-06	1.60724e-05
411	PE(O-36:5)	-0.0393852	-0.0509005	-0.0278699	3.49753e-11	4.66326e-10
412	PE(O-38:5) (a)	-0.0237466	-0.0355811	-0.0119121	8.87967e-05	0.000294516
413	PE(O-38:5) (b)	-0.034421	-0.0456857	-0.0231564	2.97e-09	2.68767e-08
414	PE(P-15:0/20:4) (a)	-0.00683579	-0.0192507	0.00557911	0.280125	0.379541
415	PE(P-15:0/20:4) (b)	0.000120293	-0.0121823	0.0124229	0.984693	0.99429
416	PE(P-15:0/22:6) (a)	-0.0321844	-0.0440718	-0.020297	1.37319e-07	8.67715e-07
417	PE(P-15:0/22:6) (b)	0.011861	-0.000786608	0.0245086	0.0660156	0.114126
418	PE(P-16:0/18:1)	-0.0118421	-0.0237132	2.89173e-05	0.0505594	0.0911856
419	PE(P-16:0/18:2)	-0.0309923	-0.0425488	-0.0194359	1.79183e-07	1.09451e-06
420	PE(P-16:0/18:3)	-0.0289281	-0.0407406	-0.0171157	1.81613e-06	8.99474e-06
421	PE(P-16:0/20:3) (a)	-0.000800293	-0.013159	0.0115584	0.89889	0.93725
422	PE(P-16:0/20:3) (b)	-0.0221531	-0.03392	-0.0103861	0.000233874	0.000702581
423	PE(P-16:0/20:4)	0.00876062	-0.00331686	0.0208381	0.154892	0.232655
424	PE(P-16:0/20:5)	-0.0205828	-0.0324272	-0.0087384	0.000678405	0.00189076
425	PE(P-16:0/22:4)	0.0228742	0.0109923	0.0347562	0.000168812	0.000522106
426	PE(P-16:0/22:5) (n3)	0.0033612	-0.00830907	0.0150315	0.572014	0.671858
427	PE(P-16:0/22:5) (n6)	-0.00210344	-0.0143624	0.0101555	0.736364	0.804722
428	PE(P-16:0/22:6)	0.00912907	-0.0026779	0.020936	0.129487	0.200241
429	PE(P-17:0/20:4) (a)	0.00434893	-0.00771606	0.0164139	0.47945	0.589659
430	PE(P-17:0/20:4) (b)	0.00288507	-0.00931382	0.015084	0.642621	0.733709
431	PE(P-17:0/22:6) (a)	-0.00289098	-0.0147209	0.00893893	0.631591	0.724501
432	PE(P-17:0/22:6) (b)	-0.00699246	-0.0187806	0.00479573	0.244642	0.337708
433	PE(P-18:0/18:1)	-0.0128294	-0.0245582	-0.00110064	0.0320803	0.0618812
434	PE(P-18:0/18:2)	-0.0333245	-0.0447787	-0.0218703	1.56196e-08	1.18033e-07
435	PE(P-18:0/18:3)	-0.0274192	-0.0395655	-0.0152729	1.06271e-05	4.3762e-05
436	PE(P-18:0/20:3) (a)	-0.00656663	-0.0189285	0.00579524	0.297418	0.400013
437	PE(P-18:0/20:3) (b)	-0.0217351	-0.0332959	-0.0101743	0.00023852	0.000713613
438	PE(P-18:0/20:4)	0.00491309	-0.00704058	0.0168668	0.420051	0.529944
439	PE(P-18:0/20:5)	-0.02165	-0.0334096	-0.00989042	0.000319897	0.00095319
440	PE(P-18:0/22:4)	0.00533616	-0.0066362	0.0173085	0.381918	0.486862
441	PE(P-18:0/22:5) (n3)	-0.00772367	-0.0194541	0.0040068	0.19659	0.278186
442	PE(P-18:0/22:5) (n6)	-0.0181308	-0.0302288	-0.00603278	0.00335531	0.00850779
443	PE(P-18:0/22:6)	-0.0118756	-0.0235452	-0.000206014	0.0460992	0.0857632
444	PE(P-18:1/18:1)	-0.0100319	-0.0218474	0.00178366	0.0959888	0.157968
445	PE(P-18:1/18:1) (a)	-0.0109565	-0.0228865	0.000973612	0.0718081	0.12298
446	PE(P-18:1/18:1) (b)	-0.00305699	-0.0150621	0.00894814	0.617344	0.711498
447	PE(P-18:1/18:2) (a)	-0.0321465	-0.0437533	-0.0205398	7.13216e-08	4.93196e-07
448	PE(P-18:1/18:2) (b)	-0.0208523	-0.0327436	-0.00896096	0.000606139	0.0016958
449	PE(P-18:1/18:3)	-0.0274575	-0.0393499	-0.015565	6.69687e-06	2.9394e-05
450	PE(P-18:1/20:3) (a)	0.00313411	-0.00893471	0.0152029	0.610389	0.704591
451	PE(P-18:1/20:3) (b)	-0.00992959	-0.021716	0.00185684	0.0985883	0.161667
452	PE(P-18:1/20:4) (a)	0.00970506	-0.00221692	0.021627	0.110462	0.176403
453	PE(P-18:1/20:4) (b)	0.0115952	-0.000594781	0.0237851	0.0622467	0.108377
454	PE(P-18:1/20:5) (a)	-0.0224824	-0.0341946	-0.0107701	0.000176245	0.000540534
455	PE(P-18:1/20:5) (b)	-0.0142247	-0.0263094	-0.00213996	0.0211094	0.0428621
456	PE(P-18:1/22:4)	0.0300201	0.0179828	0.0420574	1.17798e-06	6.03818e-06
457	PE(P-18:1/22:5) (a)	-0.000154677	-0.0119628	0.0116534	0.979494	0.993042
458	PE(P-18:1/22:5) (b)	-0.00267911	-0.0148892	0.00953093	0.666817	0.752378
459	PE(P-18:1/22:6) (a)	0.00601086	-0.00630262	0.0183243	0.338267	0.447365
460	PE(P-18:1/22:6) (b)	0.00990728	-0.00208729	0.0219018	0.105344	0.171214
461	PE(P-19:0/20:4) (a)	0.000284998	-0.0118346	0.0124046	0.963197	0.980588
462	PE(P-19:0/20:4) (b)	-0.00252316	-0.0144729	0.00942661	0.67866	0.762972
463	PE(P-20:0/18:1)	-0.0174908	-0.0298831	-0.0050984	0.00572374	0.0137557
464	PE(P-20:0/18:2)	-0.0362715	-0.0479212	-0.0246218	1.51103e-09	1.53832e-08
465	PE(P-20:0/20:4)	0.0121061	-0.000113348	0.0243256	0.0521584	0.0935429
466	PE(P-20:0/22:6)	-0.00423783	-0.0165532	0.00807755	0.4996	0.610344
467	PE(P-20:1/20:4)	0.00502914	-0.00741713	0.0174754	0.427944	0.538049
468	PE(P-20:1/22:6)	-0.00599344	-0.0182776	0.0062907	0.338517	0.447365
469	LPE(16:0) [sn1]	-0.00296195	-0.0143475	0.00842357	0.609751	0.704591
470	LPE(16:0) [sn2]	-0.00419563	-0.0156741	0.00728281	0.4733	0.583223
471	LPE(17:0) [sn1]	-0.000104216	-0.0129367	0.0127283	0.987286	0.99429
472	LPE(17:0) [sn2]	-0.00130197	-0.01401	0.011406	0.840674	0.892825
473	LPE(18:0) [sn1]	0.0138917	0.00243875	0.0253447	0.0174998	0.0363381
474	LPE(18:0) [sn2]	0.0113515	-0.00031291	0.023016	0.0564557	0.0996981
475	LPE(18:1) [sn1]	-0.0180479	-0.0300393	-0.00605643	0.00322298	0.00823151
476	LPE(18:1) [sn2]	-0.0215429	-0.0334542	-0.00963151	0.000406748	0.00118783
477	LPE(18:2) [sn1]	-0.0286443	-0.0406299	-0.0166586	3.17421e-06	1.5161e-05
478	LPE(18:2) [sn2]	-0.0313276	-0.0430381	-0.0196171	1.91909e-07	1.15303e-06
479	LPE(20:4) [sn1]	0.0171388	0.00527891	0.0289987	0.0046715	0.0113384
480	LPE(20:4) [sn2]	0.0214783	0.0101594	0.0327972	0.000208732	0.000634192
481	LPE(22:6) [sn1]	0.00296568	-0.00894638	0.0148777	0.625207	0.71943
482	LPE(22:6) [sn2]	0.00282915	-0.00898838	0.0146467	0.638551	0.730199
483	LPE(P-16:0)	0.00325242	-0.00902122	0.0155261	0.603114	0.701719
484	LPE(P-18:0)	-0.0039111	-0.0159777	0.00815548	0.524825	0.634813
485	LPE(P-18:1)	0.0149457	0.00257103	0.0273204	0.0179843	0.0372387
486	LPE(P-20:0)	-0.0199891	-0.0324092	-0.00756906	0.00163989	0.00435521
487	PI (38:5) (b)	-0.023107	-0.0351414	-0.0110727	0.000175524	0.000540534
488	PI(15-MHDA_20:4)\PI(17:0_20:4)	-0.0138704	-0.0258815	-0.00185928	0.0236665	0.0476585
489	PI(16:0_16:1)	-0.00388156	-0.0153059	0.00754283	0.505033	0.615956
490	PI(16:0_20:3) (a)	-0.0421328	-0.0538234	-0.0304422	3.17053e-12	5.66829e-11
491	PI(16:0_20:3) (b)	-0.0381967	-0.0494022	-0.0269913	4.04944e-11	5.20744e-10
492	PI(16:0_20:4)	-0.00727982	-0.0189977	0.00443809	0.223037	0.31081
493	PI(16:0/16:0)	-0.0283081	-0.0395072	-0.0171091	8.46979e-07	4.49881e-06
494	PI(17:0_18:1)	-0.0275205	-0.0401362	-0.0149047	2.06818e-05	8.02103e-05
495	PI(17:0_18:2)	-0.0426226	-0.0540493	-0.0311959	5.73721e-13	1.16816e-11
496	PI(18:0_18:1)	-0.0292939	-0.0416598	-0.016928	3.85804e-06	1.80124e-05
497	PI(18:0_20:2)	-0.0519552	-0.0640699	-0.0398406	1.64098e-16	4.45495e-15
498	PI(18:0_20:3) (a)	-0.0196145	-0.0329569	-0.00627216	0.00400802	0.00999279
499	PI(18:0_20:3) (b)	-0.0293361	-0.0413516	-0.0173205	1.9499e-06	9.59244e-06
500	PI(18:0_20:4)	0.0088216	-0.00380482	0.021448	0.170639	0.248469
501	PI(18:0_22:4)	-0.0165588	-0.0284971	-0.00462056	0.0066138	0.0152818
502	PI(18:0_22:5) (n3)	-0.0235207	-0.0357822	-0.0112591	0.000178037	0.000543756
503	PI(18:0_22:5) (n6)	-0.0219282	-0.0347192	-0.00913723	0.000800352	0.0022138
504	PI(18:0_22:6)	-0.0278846	-0.0397109	-0.0160584	4.27458e-06	1.93411e-05
505	PI(18:1_18:2)	-0.0519903	-0.0640632	-0.0399174	1.24707e-16	3.51577e-15
506	PI(20:0_20:4)	-0.0302909	-0.0422297	-0.0183521	7.71765e-07	4.12923e-06
507	PI(34:0)	-0.0340014	-0.0455988	-0.0224039	1.21643e-08	9.4856e-08
508	PI(34:1)	-0.0168893	-0.0282835	-0.00549512	0.00371676	0.00935102
509	PI(36:2)	-0.0378993	-0.0502561	-0.0255424	2.60216e-09	2.38423e-08
510	PI(37:6)	-0.0415932	-0.0531564	-0.0300299	3.47957e-12	5.79664e-11
511	PI(38:5) (a)	-0.0326199	-0.0442881	-0.0209518	5.40296e-08	3.80805e-07
512	PI(38:6)	-0.0353235	-0.0470402	-0.0236069	4.75421e-09	4.14861e-08
513	PI(39:6)	-0.0373784	-0.0490195	-0.0257372	4.72601e-10	5.24873e-09
514	PIP1(38:4)	-0.00965347	-0.0226163	0.00330935	0.144198	0.218383
515	LPI(18:0) [sn1]	-0.00879683	-0.0209715	0.00337782	0.156497	0.233631
516	LPI(18:0) [sn2]	0.0013506	-0.0116851	0.0143863	0.838903	0.892825
517	LPI(18:1) [sn1]	0.000594088	-0.0120153	0.0132035	0.926342	0.952866
518	LPI(18:1) [sn2]	-0.0122264	-0.0245715	0.000118772	0.0522401	0.0935429
519	LPI(18:2) [sn1]	0.000924326	-0.0119362	0.0137849	0.887847	0.932431
520	LPI(18:2) [sn2]	-0.0145733	-0.0272211	-0.00192543	0.0239772	0.0481443
521	LPI(20:4) [sn1]	0.0285202	0.0160615	0.0409788	7.99667e-06	3.38818e-05
522	LPI(20:4) [sn2]	0.0162492	0.00374842	0.0287499	0.0109068	0.024153
523	PS(36:1)	0.012742	0.000394999	0.025089	0.043123	0.0810492
524	PS(36:2)	0.00741972	-0.00502148	0.0198609	0.242102	0.334832
525	PS(38:3)	0.020444	0.00859782	0.0322901	0.000738428	0.00205026
526	PS(38:4)	0.0318167	0.0202349	0.0433985	9.05429e-08	6.0888e-07
527	PS(38:5)	-0.000682927	-0.012989	0.0116232	0.913288	0.946874
528	PS(40:5)	0.00404452	-0.0081983	0.0162873	0.516888	0.62701
529	PS(40:6)	0.0173526	0.0060271	0.0286781	0.00271399	0.00705444
530	PG(34:1)	-0.00904956	-0.0189987	0.000899582	0.0745702	0.126821
531	PG(36:1)	-0.00125691	-0.0111522	0.00863843	0.803179	0.860717
532	PG(36:2)	-0.0255681	-0.0372139	-0.0139223	1.83152e-05	7.14097e-05
533	CE(14:0)	-0.029694	-0.0412903	-0.0180977	6.11862e-07	3.42362e-06
534	CE(15:0)	-0.0112087	-0.021121	-0.0012965	0.0267176	0.0525041
535	CE(16:0)	-0.00560161	-0.0180025	0.00679926	0.375541	0.481444
536	CE(16:1)	0.00574403	-0.00662803	0.0181161	0.362414	0.471009
537	CE(16:2)	-0.0137551	-0.0235398	-0.00397044	0.00591919	0.0140936
538	CE(17:0)	0.00134468	-0.0103419	0.0130313	0.821379	0.877654
539	CE(17:1)	0.00850394	-0.00234991	0.0193578	0.124465	0.195359
540	CE(18:0)	0.0141668	0.00402511	0.0243085	0.0062401	0.0146207
541	CE(18:1)	0.00859651	-0.00165883	0.0188519	0.100281	0.164076
542	CE(18:2)	-0.01025	-0.0199888	-0.000511245	0.0391506	0.0745386
543	CE(18:3)	-0.0195581	-0.0294799	-0.00963636	0.000117669	0.000376643
544	CE(20:0)	0.00153804	-0.00990302	0.0129791	0.791953	0.852425
545	CE(20:1)	0.00399826	-0.00564875	0.0136453	0.416169	0.526859
546	CE(20:2)	-0.0154064	-0.0259648	-0.00484812	0.0042866	0.0105439
547	CE(20:3)	0.0288864	0.0183574	0.0394154	9.40763e-08	6.2689e-07
548	CE(20:4)	0.0180016	0.0100629	0.0259404	9.70776e-06	4.05806e-05
549	CE(20:5)	-0.00306566	-0.0126324	0.00650106	0.529536	0.639456
550	CE(22:0)	-0.0114	-0.0228314	3.13932e-05	0.050631	0.0911856
551	CE(22:1)	0.00727616	-0.00361161	0.0181639	0.189977	0.271979
552	CE(22:4)	0.0125785	0.00285455	0.0223025	0.0112967	0.0247919
553	CE(22:5) (n3)	-0.00636331	-0.0153337	0.00260704	0.164186	0.240216
554	CE(22:5) (n6)	-0.00988498	-0.0211463	0.00137635	0.0852747	0.143035
555	CE(22:6)	-0.00566923	-0.0144736	0.0031351	0.206628	0.290707
556	CE(24:0)	-0.00883449	-0.020386	0.00271706	0.133701	0.205456
557	CE(24:1)	-0.00322112	-0.0143697	0.0079275	0.570798	0.671858
558	CE(24:4)	0.0342016	0.0235837	0.0448195	4.17421e-10	4.70723e-09
559	CE(24:5)	0.000562605	-0.0103871	0.0115123	0.919694	0.950826
560	CE(24:6)	-0.0225947	-0.0339249	-0.0112645	9.80382e-05	0.000320812
561	COH	-0.00105772	-0.0110226	0.00890711	0.835013	0.890924
562	DE(16:0)	0.00449482	-0.00770671	0.0166963	0.469848	0.581384
563	DE(18:1)	0.00303005	-0.00751386	0.013574	0.572867	0.671858
564	DE(18:2)	-0.0151595	-0.0242857	-0.00603334	0.00115729	0.00313025
565	DE(20:4)	0.0224534	0.0137597	0.0311471	4.91033e-07	2.79013e-06
566	DE(20:5)	-0.00346756	-0.0139363	0.00700119	0.515784	0.626981
567	DE(22:6)	-0.00170716	-0.01061	0.00719569	0.706735	0.782533
568	FA(14:0)	-0.00249842	-0.014809	0.0098122	0.690478	0.769836
569	FA(15:0)	-0.0159597	-0.0287136	-0.0032058	0.0142445	0.0304409
570	FA(16:0)	0.0254583	0.0135594	0.0373573	2.96036e-05	0.000110711
571	FA(16:1)	0.0423778	0.0306103	0.0541454	3.28833e-12	5.73892e-11
572	FA(16:2)	-0.01061	-0.0235077	0.00228763	0.106761	0.171754
573	FA(17:0)	0.0134361	0.00044747	0.0264247	0.0426292	0.080327
574	FA(17:1)	0.0304571	0.0181835	0.0427307	1.32841e-06	6.71533e-06
575	FA(18:0)	-0.0113491	-0.024354	0.00165574	0.0871011	0.145765
576	FA(18:1)	0.0408824	0.0289216	0.0528431	3.59692e-11	4.70812e-10
577	FA(18:2)	0.023235	0.0109877	0.0354822	0.000209379	0.000634192
578	FA(18:3)	0.0117025	-0.000288612	0.0236937	0.0557617	0.0987278
579	FA(20:2)	0.0150345	0.00248211	0.0275868	0.0189575	0.0388152
580	FA(20:3)	0.0253678	0.0134284	0.0373072	3.35657e-05	0.000123018
581	FA(20:4)	0.031406	0.0194635	0.0433486	3.05546e-07	1.7775e-06
582	FA(20:5)	-0.00188786	-0.0139338	0.0101581	0.758454	0.818773
583	FA(22:4)	0.0534828	0.0418566	0.0651089	1.15673e-18	4.71044e-17
584	FA(22:5)	0.0306779	0.0186033	0.0427525	7.45502e-07	4.04887e-06
585	FA(22:6)	0.00593869	-0.0062493	0.0181267	0.339154	0.447365
586	AC(12:0)	0.0395848	0.0274087	0.0517608	2.9002e-10	3.37436e-09
587	AC(13:0)	0.00420215	-0.0082815	0.0166858	0.508987	0.619746
588	AC(14:0)	0.0357422	0.0236611	0.0478233	9.01256e-09	7.34023e-08
589	AC(14:1)	0.0522596	0.0402815	0.0642377	5.16487e-17	1.64602e-15
590	AC(14:2)	0.0455781	0.0333501	0.0578062	5.95776e-13	1.18028e-11
591	AC(15:0) (a)	0.0110133	-0.00138059	0.0234071	0.0814987	0.13733
592	AC(15:0) (b)	0.0223601	0.0100062	0.0347141	0.000402698	0.00118545
593	AC(16:0)	0.0308198	0.018772	0.0428675	6.27367e-07	3.48379e-06
594	AC(16:1)	0.0717869	0.0602222	0.0833517	1.4471e-31	2.6518e-29
595	AC(17:0) (a)	0.0292104	0.0168516	0.0415693	4.05611e-06	1.88173e-05
596	AC(17:0) (b)	0.0156456	0.00319958	0.0280916	0.0138088	0.0296847
597	AC(18:0)	0.00583983	-0.00634523	0.0180249	0.347135	0.455188
598	AC(18:1)	0.0537252	0.0414396	0.0660108	4.40914e-17	1.46905e-15
599	AC(18:2)	0.0240069	0.0113377	0.0366761	0.000213017	0.000642557
600	DG(14:0_16:0)	-0.020887	-0.0309947	-0.0107794	5.45519e-05	0.000192243
601	DG(14:0_18:2)	-0.030672	-0.0410202	-0.0203239	8.473e-09	6.97833e-08
602	DG(16:0_16:0)	-0.00255348	-0.0113277	0.00622074	0.568009	0.671533
603	DG(16:0_16:1)	0.00715514	-0.00227586	0.0165861	0.136827	0.208946
604	DG(16:0_18:1)	0.0143195	0.00627347	0.0223656	0.000502217	0.00143239
605	DG(16:0_18:2)	4.5148e-05	-0.00970338	0.00979368	0.992749	0.996397
606	DG(16:0_20:4)	0.0128058	0.00275432	0.0228572	0.0125862	0.027376
607	DG(16:0_22:5)	0.00351574	-0.00645058	0.0134821	0.488879	0.599245
608	DG(16:0_22:6)	0.0133471	0.00240341	0.0242908	0.0168908	0.0351731
609	DG(16:1_18:1)	0.0214351	0.0131207	0.0297496	5.14485e-07	2.90091e-06
610	DG(18:0_18:1)	0.013537	0.00433644	0.0227375	0.00397764	0.0099509
611	DG(18:0_18:2)	6.05689e-05	-0.0101306	0.0102518	0.990695	0.996131
612	DG(18:0_20:4)	0.0370549	0.0262638	0.0478461	2.93962e-11	4.14374e-10
613	DG(18:0_22:6)	0.0012516	-0.0110425	0.0135457	0.841668	0.892825
614	DG(18:1_18:1)	0.0179766	0.00881205	0.0271411	0.000127026	0.000403074
615	DG(18:1_18:2)	0.00647289	-0.00382355	0.0167693	0.21758	0.304945
616	DG(18:1_18:3)	-0.00443138	-0.0150866	0.00622379	0.414558	0.526639
617	DG(18:1_20:3)	0.0209078	0.0103522	0.0314633	0.00010913	0.000353948
618	DG(18:1_20:4)	0.0306377	0.0204766	0.0407987	4.73364e-09	4.14861e-08
619	DG(18:1_20:5)	0.00608997	-0.0055638	0.0177438	0.305326	0.409148
620	DG(18:1_22:5)	0.0236153	0.0134243	0.0338064	6.20195e-06	2.75517e-05
621	DG(18:1_22:6)	0.0253602	0.0140871	0.0366333	1.13888e-05	4.66369e-05
622	DG(18:2_18:2)	-0.00241579	-0.0141059	0.0092743	0.685128	0.767888
623	DG(18:2_20:4)	0.0158349	0.00452293	0.0271468	0.00613202	0.0144704
624	DG(18:2_22:6)	0.0152579	0.00363263	0.0268831	0.0101612	0.0227077
625	TG(48:0) [NL-16:0]	-0.00896011	-0.0203343	0.0024141	0.122433	0.193412
626	TG(48:0) [NL-18:0]	-0.0264912	-0.038701	-0.0142814	2.28886e-05	8.6481e-05
627	TG(48:1) [NL-16:1]	0.00620921	-0.00484239	0.0172608	0.270443	0.367783
628	TG(48:1) [NL-18:1]	-0.0308728	-0.0419525	-0.0197931	5.96379e-08	4.16329e-07
629	TG(48:2) [NL-14:0]	-0.020748	-0.0307221	-0.0107739	4.87055e-05	0.000175006
630	TG(48:2) [NL-14:1]	-0.0106626	-0.0216249	0.000299674	0.0565851	0.0996981
631	TG(48:2) [NL-16:1]	0.0131609	0.00245483	0.023867	0.0160415	0.0339839
632	TG(48:2) [NL-18:2]	-0.0356333	-0.0463391	-0.0249276	1.11481e-10	1.36193e-09
633	TG(48:3) [NL-14:0]	-0.0235442	-0.0329535	-0.0141349	1.08668e-06	5.64921e-06
634	TG(48:3) [NL-16:1]	-0.00296485	-0.0126018	0.00667212	0.5461	0.654071
635	TG(48:3) [NL-18:3]	-0.0328011	-0.043211	-0.0223912	9.70011e-10	1.03046e-08
636	TG(49:1) [NL-16:1]	0.00808905	-0.00459509	0.0207732	0.211017	0.296314
637	TG(49:1) [NL-17:1]	0.00193881	-0.00937717	0.0132548	0.736734	0.804722
638	TG(50:0) [NL-18:0]	-0.00865642	-0.0191204	0.00180757	0.104808	0.17072
639	TG(50:1) [NL-14:0]	-0.0238714	-0.0359609	-0.0117818	0.000114625	0.000368508
640	TG(50:1) [NL-16:0]	0.000764565	-0.00987895	0.0114081	0.887908	0.932431
641	TG(50:1) [NL-18:1]	-0.000279076	-0.0109328	0.0103746	0.959007	0.97768
642	TG(50:2) [NL-14:0]	-0.0210094	-0.0333737	-0.00864506	0.000889803	0.00243368
643	TG(50:2) [NL-16:1]	0.0314844	0.0204604	0.0425084	2.81146e-08	2.03632e-07
644	TG(50:2) [NL-18:1]	0.0107941	-0.000799312	0.0223875	0.0679844	0.116704
645	TG(50:2) [NL-18:2]	-0.0134335	-0.0245835	-0.00228351	0.0182676	0.0377187
646	TG(50:3) [NL-14:0]	-0.0316158	-0.0434143	-0.0198174	1.83228e-07	1.10997e-06
647	TG(50:3) [NL-14:1]	0.0026129	-0.00930935	0.0145352	0.667184	0.752378
648	TG(50:3) [NL-16:1]	0.0314444	0.0212331	0.0416556	2.25419e-09	2.11836e-08
649	TG(50:3) [NL-18:2]	0.00196331	-0.00821789	0.0121445	0.705157	0.781967
650	TG(50:3) [NL-18:3]	-0.0147392	-0.0256797	-0.00379869	0.00833861	0.0189232
651	TG(50:4) [NL-14:0]	-0.0301585	-0.0406918	-0.0196253	2.59928e-08	1.92451e-07
652	TG(50:4) [NL-18:3]	-0.0157711	-0.0253154	-0.00622678	0.00122798	0.00328508
653	TG(50:4) [NL-20:4]	-0.0111826	-0.022287	-7.82749e-05	0.0484104	0.0891579
654	TG(51:0) [NL-16:0]	-0.00606714	-0.0168881	0.00475381	0.271427	0.368437
655	TG(51:1) [NL-17:0]	0.00726127	-0.00273942	0.017262	0.154489	0.232527
656	TG(51:2) [NL-15:0]	0.00850792	-0.00342421	0.0204401	0.162026	0.237531
657	TG(51:2) [NL-17:0]	0.0274238	0.0171536	0.0376939	2.01927e-07	1.20335e-06
658	TG(51:2) [NL-17:1]	0.0274064	0.0171347	0.0376781	2.06296e-07	1.21948e-06
659	TG(52:1) [NL-18:0]	0.00709381	-0.00206451	0.0162521	0.128805	0.199606
660	TG(52:1) [NL-18:1]	0.00814098	-0.00110444	0.0173864	0.0842984	0.141722
661	TG(52:2) [NL-16:0]	0.0135493	0.00167344	0.0254253	0.0253927	0.050305
662	TG(52:2) [NL-18:2]	-0.0169888	-0.0283133	-0.00566432	0.00332338	0.00845847
663	TG(52:3) [NL-16:1]	0.034185	0.0219578	0.0464121	5.39253e-08	3.80805e-07
664	TG(52:3) [NL-18:2]	0.00785617	-0.00417168	0.019884	0.200188	0.282731
665	TG(52:4) [NL-16:1]	0.025339	0.0134815	0.0371965	3.02595e-05	0.00011259
666	TG(52:4) [NL-18:2]	0.00818463	-0.00395351	0.0203228	0.186033	0.266853
667	TG(52:4) [NL-18:3]	-0.00543854	-0.0166043	0.00572726	0.339338	0.447365
668	TG(52:5) [NL-18:3]	-0.00960374	-0.0201481	0.000940615	0.0741849	0.126575
669	TG(52:5) [NL-20:4]	0.0161049	0.00504161	0.0271681	0.0043787	0.0107344
670	TG(52:5) [NL-20:5]	-0.00190759	-0.0137354	0.00992025	0.751658	0.816245
671	TG(53:2) [NL-17:1]	0.0202695	0.0098155	0.0307235	0.000151651	0.000475043
672	TG(53:2) [NL-18:1]	0.0184511	0.00820216	0.0287	0.000432268	0.00125735
673	TG(54:0) [NL-18:0]	-0.00730062	-0.0193637	0.00476249	0.235215	0.325922
674	TG(54:1) [NL-18:1]	-0.00413865	-0.0150383	0.00676104	0.456313	0.567873
675	TG(54:2) [NL-18:0]	0.00826669	-0.00269247	0.0192259	0.139097	0.211531
676	TG(54:2) [NL-20:1]	0.01029	-2.35575e-05	0.0206035	0.0505244	0.0911856
677	TG(54:3) [NL-18:1]	0.00306896	-0.00957469	0.0157126	0.633898	0.726011
678	TG(54:3) [NL-18:2]	-0.000794575	-0.013055	0.0114659	0.898809	0.93725
679	TG(54:4) [NL-18:2]	-0.00723789	-0.0198758	0.00540005	0.261287	0.357783
680	TG(54:4) [NL-20:3]	0.0205751	0.00908068	0.0320695	0.000465981	0.00133947
681	TG(54:5) [NL-18:3]	-0.008994	-0.0214617	0.00347374	0.15717	0.234157
682	TG(54:5) [NL-20:4]	0.0363861	0.0240338	0.0487383	1.04101e-08	8.29417e-08
683	TG(54:6) [NL-18:3]	-0.0148159	-0.0266448	-0.00298693	0.0141557	0.0303396
684	TG(54:6) [NL-20:4]	0.0330949	0.02098	0.0452097	1.06448e-07	6.96666e-07
685	TG(54:6) [NL-20:5]	0.0101597	-0.00223314	0.0225525	0.107969	0.172798
686	TG(54:6) [NL-22:6]	0.0134648	0.00174092	0.0251887	0.0244371	0.0488075
687	TG(54:7) [NL-20:5]	0.00318251	-0.00828383	0.0146488	0.586052	0.684039
688	TG(54:7) [NL-22:6]	0.0165826	0.00570137	0.0274638	0.0028597	0.00740692
689	TG(56:6) [NL-20:4]	0.0378563	0.0255451	0.0501674	2.37355e-09	2.20229e-08
690	TG(56:6) [NL-22:5](a)	0.0310087	0.0188008	0.0432165	7.50159e-07	4.04887e-06
691	TG(56:6) [NL-22:5](b)	0.0307259	0.0185349	0.0429169	9.10213e-07	4.7999e-06
692	TG(56:7) [NL-20:4]	0.0294574	0.0169792	0.0419356	4.16302e-06	1.90718e-05
693	TG(56:7) [NL-20:5]	0.00909328	-0.00314776	0.0213343	0.145197	0.219442
694	TG(56:7) [NL-22:5](a)	0.0218385	0.00961202	0.0340649	0.000479186	0.00137204
695	TG(56:7) [NL-22:5](b)	0.0219381	0.00971865	0.0341575	0.000448197	0.00129342
696	TG(56:7) [NL-22:6]	0.0313769	0.0193453	0.0434084	3.81332e-07	2.19673e-06
697	TG(56:8) [NL-20:4]	0.0134011	0.00114253	0.0256596	0.0321804	0.0619114
698	TG(56:8) [NL-20:5]	-0.00199259	-0.0140304	0.0100453	0.745342	0.811792
699	TG(56:8) [NL-22:6]	0.0237495	0.0118744	0.0356246	9.36337e-05	0.000307774
700	TG(56:9) [NL-22:6]	0.00551149	-0.00603696	0.0170599	0.349162	0.457028
701	TG(58:10) [NL-22:6]	0.00363588	-0.00829399	0.0155657	0.549867	0.65537
702	TG(58:8) [NL-22:6]	0.0212969	0.008664	0.0339298	0.000976333	0.00265056
703	TG(58:9) [NL-22:6]	0.00817875	-0.00415104	0.0205085	0.19328	0.275095
704	TG(O-50:1) [NL-15:0]	-0.00361522	-0.0154759	0.00824541	0.549818	0.65537
705	TG(O-50:1) [NL-16:0]	0.00594335	-0.00549213	0.0173788	0.307966	0.411933
706	TG(O-50:1) [NL-17:1]	-0.00266018	-0.0140062	0.00868585	0.645497	0.73579
707	TG(O-50:1) [NL-18:1]	-0.0049428	-0.016941	0.00705535	0.418976	0.529499
708	TG(O-50:2) [NL-16:1]	0.0178397	0.00515573	0.0305238	0.00589484	0.0140936
709	TG(O-50:2) [NL-18:1]	0.00716239	-0.00601871	0.0203435	0.286483	0.386726
710	TG(O-50:2) [NL-18:2]	-0.000498239	-0.0133875	0.012391	0.939539	0.961846
711	TG(O-50:3) [NL-18:2]	-0.00211982	-0.0144289	0.0101892	0.735429	0.804722
712	TG(O-52:0) [NL-16:0]	-0.00888616	-0.0202536	0.00248126	0.125319	0.19586
713	TG(O-52:1) [NL-16:0]	-0.003177	-0.0140197	0.00766575	0.565371	0.669494
714	TG(O-52:1) [NL-18:1]	-0.00916128	-0.0204674	0.00214483	0.112112	0.177875
715	TG(O-52:2) [NL-16:0]	0.0163956	0.00471105	0.0280802	0.00601131	0.0142598
716	TG(O-52:2) [NL-17:1]	0.0128774	0.00127853	0.0244762	0.0295977	0.0575467
717	TG(O-52:2) [NL-18:1]	0.0123225	-0.000124082	0.024769	0.0523228	0.0935429
718	TG(O-54:2) [NL-17:1]	-0.000109362	-0.0121284	0.0119097	0.985755	0.99429
719	TG(O-54:2) [NL-18:1]	0.00725985	-0.00439928	0.018919	0.221982	0.310213
720	TG(O-54:3) [NL-17:1]	0.00992985	-0.00280735	0.022667	0.126348	0.19705
721	TG(O-54:3) [NL-18:1]	0.00955896	-0.0032011	0.022319	0.141831	0.215243
722	TG(O-54:4) [NL-17:1]	-0.00851271	-0.0208854	0.00386002	0.177238	0.255739
723	TG(O-54:4) [NL-18:2]	0.00256085	-0.0105604	0.0156821	0.701762	0.779381
724	Ubiquinone	0.00900653	-0.0035096	0.0215227	0.158199	0.234252
725	CE(18:2) [+OH]	-0.0162916	-0.0280272	-0.00455603	0.0065678	0.0152818
726	CE(20:4) [+OH]	0.0203737	0.009258	0.0314894	0.00033997	0.0010089
727	CE(22:6) [+OH]	-0.00318244	-0.0139375	0.00757266	0.561538	0.666031
728	LPC(18:2) [+OH]	-0.0119579	-0.0239479	3.20807e-05	0.0506147	0.0911856
729	LPC(20:4) [+OH]	0.0158757	0.00442216	0.0273293	0.00665059	0.0152818
730	LPC(22:6) [+OH]	0.00242605	-0.00922776	0.0140799	0.682933	0.7666
731	PC(34:2) [+OH]	-0.0133992	-0.0251728	-0.00162558	0.025759	0.0507563
732	PC(36:4) [+OH]	0.0570305	0.0469283	0.0671328	9.89673e-27	9.06788e-25
733	PC(38:6) [+OH]	-0.00540863	-0.0168618	0.00604456	0.354243	0.462029

## Sheet: Supp 2
Supp 2. Linear regression between maternal pre-pregnancy BMI and umbilical cord lipidome
#	Lipid	Beta	LCI	UCI	p value	BH p value
560	CE(24:6)	-0.0317187	-0.0444733	-0.0189641	1.29073e-06	0.000946104
589	AC(14:1)	0.0278059	0.0156341	0.0399777	8.47799e-06	0.00310718
356	LPC(O-24:2)	-0.0282978	-0.0409557	-0.0156398	1.30828e-05	0.00319657
543	CE(18:3)	-0.028844	-0.0422752	-0.0154128	2.7995e-05	0.00459773
671	TG(53:2) [NL-17:1]	0.0268122	0.0141197	0.0395047	3.76349e-05	0.00459773
675	TG(54:2) [NL-18:0]	0.027466	0.0145828	0.0403492	3.19531e-05	0.00459773
663	TG(52:3) [NL-16:1]	0.026706	0.0139401	0.0394718	4.46356e-05	0.00467399
594	AC(16:1)	0.0255835	0.0131257	0.0380413	6.12238e-05	0.00560963
674	TG(54:1) [NL-18:1]	0.0269274	0.0136373	0.0402175	7.65457e-05	0.00623422
689	TG(56:6) [NL-20:4]	0.0244513	0.0119901	0.0369125	0.000127396	0.00922075
727	CE(22:6) [+OH]	-0.0272911	-0.0412748	-0.0133075	0.000138374	0.00922075
672	TG(53:2) [NL-18:1]	0.0232073	0.0109731	0.0354416	0.00021123	0.0129027
564	DE(18:2)	-0.0252603	-0.0387287	-0.0117919	0.000248504	0.0137881
567	DE(22:6)	-0.0257995	-0.039612	-0.011987	0.000263347	0.0137881
659	TG(52:1) [NL-18:0]	0.023404	0.0107315	0.0360765	0.000308262	0.0141709
676	TG(54:2) [NL-20:1]	0.0238634	0.0109389	0.036788	0.000309325	0.0141709
549	CE(20:5)	-0.0232215	-0.0362145	-0.0102285	0.000477984	0.0198948
673	TG(54:0) [NL-18:0]	0.0239481	0.0104694	0.0374267	0.000515692	0.0198948
677	TG(54:3) [NL-18:1]	0.0233977	0.0102703	0.0365251	0.00049517	0.0198948
334	LPC(22:1) [sn2]	0.0235111	0.0102169	0.0368053	0.000547161	0.0200535
660	TG(52:1) [NL-18:1]	0.0222234	0.00954175	0.034905	0.000614115	0.0214355
472	LPE(17:0) [sn2]	0.0245344	0.0103163	0.0387525	0.000742851	0.0217804
555	CE(22:6)	-0.0233325	-0.0367592	-0.00990581	0.000681498	0.0217804
559	CE(24:5)	-0.022843	-0.0360452	-0.00964074	0.000718803	0.0217804
583	FA(22:4)	0.0211674	0.0089099	0.0334249	0.000735957	0.0217804
533	CE(14:0)	-0.022195	-0.0353034	-0.00908652	0.000931565	0.026263
553	CE(22:5) (n3)	-0.02196	-0.0352944	-0.00862567	0.00127949	0.0334953
566	DE(20:5)	-0.0220981	-0.0354778	-0.00871852	0.00123892	0.0334953
171	PC(14:0_22:6)	-0.0216156	-0.0349779	-0.00825335	0.00155721	0.034009
335	LPC(22:4) [sn1]	0.0215392	0.00831173	0.0347667	0.00144953	0.034009
336	LPC(22:4) [sn2]	0.0222525	0.00863028	0.0358747	0.00139998	0.034009
419	PE(P-16:0/18:2)	-0.0221509	-0.0358605	-0.00844128	0.0015775	0.034009
473	LPE(18:0) [sn1]	0.0215957	0.00827844	0.0349129	0.00151643	0.034009
546	CE(20:2)	-0.0219223	-0.0353273	-0.00851738	0.00138269	0.034009
595	AC(17:0) (a)	0.0204558	0.00766773	0.0332439	0.0017557	0.035748
598	AC(18:1)	0.0207307	0.00778596	0.0336754	0.00173401	0.035748
251	PC(O-34:2)	-0.0219369	-0.0357648	-0.00810902	0.0019149	0.0379358
387	PE(18:0_20:4)	0.0209646	0.00768256	0.0342466	0.00201804	0.0389269
212	PC(18:2_20:5)	-0.0205444	-0.0339374	-0.00715133	0.00268968	0.0480862
390	PE(18:0_22:5) (n6)	0.0202729	0.00708048	0.0334653	0.00264283	0.0480862
474	LPE(18:0) [sn2]	0.0205643	0.00716511	0.0339635	0.00267628	0.0480862
224	PC(35:5)	-0.0204768	-0.033981	-0.00697269	0.00300842	0.0517299
322	LPC(20:1) [sn2]	0.0205285	0.00697803	0.034079	0.00303463	0.0517299
471	LPE(17:0) [sn1]	0.0212191	0.00712763	0.0353107	0.00321493	0.0535578
223	PC(34:5)	-0.0206136	-0.0343731	-0.00685408	0.0033736	0.0549522
28	Cer(d18:1/14:0)	-0.0208415	-0.0349994	-0.0066836	0.00396699	0.0632132
267	PC(P-16:0/18:2)	-0.0196692	-0.0332184	-0.00611998	0.00449587	0.0701164
290	LPC(15-MHDA) [sn2]	0.0180377	0.00549906	0.0305763	0.00486912	0.0743556
211	PC(18:2_18:2)	-0.0189473	-0.0322084	-0.00568634	0.00516511	0.0761416
489	PI(16:0_16:1)	0.0183534	0.00549981	0.031207	0.00519383	0.0761416
188	PC(16:0_20:5)	-0.0193339	-0.0329574	-0.0057104	0.0054732	0.0771511
654	TG(51:0) [NL-16:0]	0.0178822	0.00530606	0.0304584	0.00538351	0.0771511
361	LPC(P-18:1)	0.0185455	0.00541866	0.0316724	0.00568563	0.0786333
225	PC(36:6) (a)	-0.0187781	-0.0322735	-0.00528265	0.00645348	0.0862311
643	TG(50:2) [NL-16:1]	0.017347	0.0048761	0.0298178	0.00647027	0.0862311
317	LPC(19:1) (b)	0.0187351	0.00522794	0.0322422	0.00662249	0.0866837
328	LPC(20:4) [sn2]	0.0184108	0.00505926	0.0317624	0.00694582	0.0893208
721	TG(O-54:3) [NL-18:1]	0.0186921	0.00502088	0.0323634	0.00743507	0.093964
227	PC(38:4) (b)	0.0181545	0.00481161	0.0314974	0.00772737	0.0960027
464	PE(P-20:0/18:2)	-0.01803	-0.0313689	-0.00469108	0.00813632	0.0993987
424	PE(P-16:0/20:5)	-0.0182316	-0.0318019	-0.0046614	0.00852802	0.102476
591	AC(15:0) (a)	0.0164572	0.00416301	0.0287513	0.00876983	0.103682
586	AC(12:0)	0.0163686	0.00403692	0.0287002	0.0093505	0.108182
609	DG(16:1_18:1)	0.0169151	0.00415456	0.0296757	0.00944565	0.108182
278	PC(P-18:1/18:1)	0.0174599	0.00425004	0.0306698	0.00965373	0.108284
470	LPE(16:0) [sn2]	0.0175889	0.00423813	0.0309397	0.00989046	0.108284
505	PI(18:1_18:2)	-0.0170629	-0.0300156	-0.0041101	0.00989771	0.108284
627	TG(48:1) [NL-16:1]	0.0167515	0.00395607	0.029547	0.0103616	0.111692
237	PC(44:12)	-0.0174244	-0.030891	-0.00395768	0.0112861	0.114899
270	PC(P-16:0/20:5)	-0.0174388	-0.0308752	-0.00400243	0.0110378	0.114899
386	PE(18:0_20:3) (b)	0.0181319	0.0041387	0.032125	0.0111687	0.114899
680	TG(54:4) [NL-20:3]	0.016062	0.00366047	0.0284635	0.0112062	0.114899
172	PC(15-MHDA_18:1)	0.016551	0.00352638	0.0295756	0.0128249	0.118995
219	PC(33:0) (a)	0.0161072	0.00346222	0.0287522	0.0126116	0.118995
255	PC(O-36:5)	-0.0173139	-0.0309314	-0.00369649	0.0127753	0.118995
458	PE(P-18:1/22:5) (b)	0.0176556	0.00376231	0.0315489	0.0128211	0.118995
480	LPE(20:4) [sn2]	0.0171251	0.00368198	0.0305682	0.0126052	0.118995
590	AC(14:2)	0.0165254	0.00353746	0.0295133	0.0127115	0.118995
655	TG(51:1) [NL-17:0]	0.0154549	0.00335122	0.0275586	0.0124002	0.118995
617	DG(18:1_20:3)	0.0164681	0.0034663	0.02947	0.0131194	0.120207
99	Hex2Cer(d18:2/24:1)	0.0171589	0.00358424	0.0307336	0.0133044	0.120397
569	FA(15:0)	-0.0174319	-0.0312479	-0.00361589	0.013474	0.120445
202	PC(18:0_22:4)	0.0166342	0.00331071	0.0299576	0.0144778	0.127237
327	LPC(20:4) [sn1]	0.0166395	0.00329773	0.0299814	0.0145811	0.127237
476	LPE(18:1) [sn2]	0.016931	0.00332938	0.0305327	0.0147709	0.127377
537	CE(16:2)	-0.0149844	-0.0270575	-0.0029114	0.0150626	0.128382
282	PC(P-35:2)(b)	-0.0175625	-0.0318062	-0.00331878	0.0157364	0.132583
593	AC(16:0)	0.0161819	0.00301102	0.0293528	0.0161099	0.132681
618	DG(18:1_20:4)	0.0153796	0.00288043	0.0278788	0.0159526	0.132681
301	LPC(17:1) [sn2] (a)	0.0168491	0.0030835	0.0306148	0.0165111	0.132996
540	CE(18:0)	-0.0161267	-0.0292855	-0.00296782	0.0163764	0.132996
228	PC(38:5) (a)	0.0160391	0.00283498	0.0292433	0.0173465	0.133842
305	LPC(18:1) [sn2]	0.0160657	0.00288252	0.0292489	0.0169873	0.133842
657	TG(51:2) [NL-17:0]	0.0148788	0.0026843	0.0270733	0.016855	0.133842
658	TG(51:2) [NL-17:1]	0.0148311	0.00263643	0.0270258	0.01721	0.133842
571	FA(16:1)	0.0149584	0.00254608	0.0273707	0.0182458	0.139315
338	LPC(22:5) [sn1] (n3)/LPC(22:5) [sn2] (n6)	0.0159359	0.00266701	0.0292048	0.0186459	0.140902
620	DG(18:1_22:5)	0.0153709	0.00254947	0.0281924	0.0188576	0.141047
299	LPC(17:1) [sn1] (a) / LPC(17:1) [sn2] (b)	0.0160779	0.00247311	0.0296827	0.0206109	0.152604
717	TG(O-52:2) [NL-18:1]	0.0156456	0.00237498	0.0289161	0.0209137	0.153297
434	PE(P-18:0/18:2)	-0.0161504	-0.0299406	-0.00236012	0.0217748	0.15648
485	LPE(P-18:1)	0.0165617	0.00242488	0.0306985	0.0217317	0.15648
349	LPC(O-18:1)	0.0158578	0.00218183	0.0295337	0.0231096	0.16446
289	LPC(15-MHDA) [sn1] / LPC(17:0) [sn2]	0.0148242	0.0019813	0.027667	0.0237383	0.167309
640	TG(50:1) [NL-16:0]	0.0143761	0.00181641	0.0269358	0.0249292	0.174029
542	CE(18:2)	-0.0153934	-0.0288954	-0.00189151	0.0255059	0.176376
534	CE(15:0)	-0.015256	-0.0287307	-0.0017813	0.0265388	0.181803
333	LPC(22:1) [sn1]	0.0151846	0.0017328	0.0286365	0.0269919	0.181903
469	LPE(16:0) [sn1]	0.0150883	0.00171675	0.0284599	0.0270496	0.181903
339	LPC(22:5) [sn1] (n6)	0.0153071	0.00170359	0.0289106	0.0274795	0.182647
669	TG(52:5) [NL-20:4]	0.0133682	0.00145496	0.0252815	0.0279079	0.182647
719	TG(O-54:2) [NL-18:1]	0.0150676	0.0016556	0.0284796	0.0277259	0.182647
321	LPC(20:1) [sn1]	0.0152538	0.00163103	0.0288765	0.0282432	0.183206
389	PE(18:0_22:5) (n3)	0.0144016	0.00142207	0.0273811	0.0297023	0.18932
682	TG(54:5) [NL-20:4]	0.013668	0.00136376	0.0259721	0.0295159	0.18932
204	PC(18:0_22:5) (n6)	0.0153187	0.00140786	0.0292296	0.0309499	0.192259
550	CE(22:0)	-0.0151081	-0.0288013	-0.00141488	0.0306289	0.192259
641	TG(50:1) [NL-18:1]	0.0138376	0.0012717	0.0264035	0.0309503	0.192259
692	TG(56:7) [NL-20:4]	0.0135837	0.00121763	0.0259498	0.0313687	0.193221
105	Hex3Cer(d18:1/24:1)	0.0151425	0.00131766	0.0289673	0.0318568	0.194354
261	PC(P-15:0/20:4) (b)	-0.0149689	-0.0286746	-0.00126334	0.0323482	0.194354
644	TG(50:2) [NL-18:1]	0.0135583	0.00114731	0.0259693	0.0323062	0.194354
187	PC(16:0_20:4)	0.0149588	0.0010752	0.0288425	0.0347464	0.207066
288	LPC(15-MHDA) [sn1] [104_sn1]	0.0137233	0.000952071	0.0264945	0.0352352	0.208285
551	CE(22:1)	-0.0137579	-0.026601	-0.000914784	0.035803	0.209949
304	LPC(18:1) [sn1]	0.0138274	0.000884065	0.0267708	0.0363096	0.21123
475	LPE(18:1) [sn1]	0.0142546	0.000874372	0.0276348	0.0368275	0.212556
271	PC(P-16:0/22:6)	-0.0142676	-0.0277163	-0.000818908	0.0376207	0.214683
308	LPC(18:3) (a) [sn1] [104_sn1]	-0.0144558	-0.0280935	-0.000818194	0.0377819	0.214683
631	TG(48:2) [NL-16:1]	0.0133298	0.000723758	0.0259358	0.0382497	0.215669
366	PE(15-MHDA_22:6)	0.0126046	0.000655274	0.0245539	0.0387214	0.216662
455	PE(P-18:1/20:5) (b)	-0.0141945	-0.027685	-0.0007041	0.0392108	0.217739
111	GM3(d18:1/24:1)	0.0144326	0.00066099	0.0282041	0.0399981	0.220047
406	PE(O-18:0/22:5)	0.0131248	0.000586665	0.025663	0.0402269	0.220047
343	LPC(24:0) [sn1]	-0.0141359	-0.0276972	-0.000574598	0.0410748	0.223021
97	Hex2Cer(d18:1/24:1)	0.0144686	0.000497469	0.0284397	0.0424015	0.223599
316	LPC(19:1) (a)	0.0139181	0.00052626	0.0273099	0.0416732	0.223599
558	CE(24:4)	-0.0135542	-0.0266239	-0.000484585	0.0421101	0.223599
729	LPC(20:4) [+OH]	0.0138269	0.000501782	0.027152	0.0419956	0.223599
268	PC(P-16:0/18:3)	-0.0143346	-0.0282463	-0.000422841	0.0434486	0.224281
500	PI(18:0_20:4)	0.0138723	0.000418703	0.0273259	0.0433012	0.224281
575	FA(18:0)	-0.0144043	-0.028361	-0.000447642	0.043109	0.224281
439	PE(P-18:0/20:5)	-0.0138976	-0.0274056	-0.000389567	0.0437652	0.224335
230	PC(38:6) (a)	-0.0135047	-0.0267906	-0.000218852	0.0463533	0.234324
545	CE(20:1)	-0.0128767	-0.0255378	-0.000215625	0.0462338	0.234324
432	PE(P-17:0/22:6) (b)	-0.0139012	-0.0276135	-0.00018897	0.0469333	0.235005
678	TG(54:3) [NL-18:2]	0.0128657	0.000163581	0.0255678	0.0471293	0.235005
30	Cer(d18:1/17:0)	0.0142342	6.23704e-05	0.0284061	0.0490029	0.236558
60	Cer(d20:1/23:0)	-0.0138891	-0.0279603	0.000181968	0.0530291	0.236558
113	Sulfatide (d18:1:/16:0(OH))	-0.0139577	-0.0279185	3.16622e-06	0.0500518	0.236558
119	SM(34:3)	0.0130707	-0.000201548	0.026343	0.0535725	0.236558
209	PC(18:1_22:6) (a)	-0.0136564	-0.0274708	0.000158056	0.0526723	0.236558
256	PC(O-38:5)	0.0130722	-0.000197313	0.0263417	0.053496	0.236558
295	LPC(16:1) [sn1]	0.0137861	-1.27649e-05	0.0275849	0.0502117	0.236558
331	LPC(22:0) [sn1]	-0.0133986	-0.0267825	-1.47557e-05	0.0497486	0.236558
417	PE(P-15:0/22:6) (b)	0.0138635	-0.000105589	0.0278326	0.0517524	0.236558
422	PE(P-16:0/20:3) (b)	-0.0139537	-0.0280766	0.000169092	0.0527994	0.236558
552	CE(22:4)	-0.0133025	-0.026722	0.000117086	0.0520273	0.236558
565	DE(20:4)	-0.0125775	-0.0253449	0.000189873	0.0534965	0.236558
592	AC(15:0) (b)	0.0125088	-0.000159082	0.0251767	0.0529394	0.236558
603	DG(16:0_16:1)	0.0131021	0.000125098	0.026079	0.0478377	0.236558
604	DG(16:0_18:1)	0.0129772	0.000104484	0.0258498	0.048174	0.236558
606	DG(16:0_20:4)	0.0126063	2.96027e-06	0.0252096	0.0499464	0.236558
715	TG(O-52:2) [NL-16:0]	0.0134388	-0.000133131	0.0270108	0.052284	0.236558
716	TG(O-52:2) [NL-17:1]	0.0135632	-7.5151e-05	0.0272016	0.0512724	0.236558
726	CE(20:4) [+OH]	-0.0135856	-0.0272951	0.00012384	0.0521001	0.236558
214	PC(28:0)	-0.012927	-0.0261766	0.000322645	0.0558303	0.243593
298	LPC(17:1) (a) [sn1] [104_sn1]	0.013307	-0.000329613	0.0269436	0.0557852	0.243593
638	TG(50:0) [NL-18:0]	0.012485	-0.000441443	0.0254114	0.0583315	0.253
562	DE(16:0)	-0.0126908	-0.0259051	0.000523605	0.0597687	0.257709
479	LPE(20:4) [sn1]	0.012968	-0.000597337	0.0265334	0.060948	0.261257
199	PC(18:0_18:2)	-0.0127185	-0.0261482	0.000711185	0.063393	0.270157
197	PC(17:1_18:2)	-0.0125446	-0.0258631	0.000773958	0.0648423	0.271186
330	LPC(20:5) [sn2]	-0.0129194	-0.0266498	0.000811026	0.0651143	0.271186
408	PE(O-18:1/18:2)	-0.0132461	-0.0272939	0.00080169	0.064547	0.271186
521	LPI(20:4) [sn1]	0.0127931	-0.000747782	0.026334	0.0640272	0.271186
494	PI(17:0_18:1)	0.0115191	-0.000757237	0.0237955	0.0658623	0.271943
656	TG(51:2) [NL-15:0]	0.0116647	-0.000774902	0.0241044	0.066038	0.271943
340	LPC(22:5) [sn2] (n3)	0.0125107	-0.000908822	0.0259302	0.067618	0.275356
725	CE(18:2) [+OH]	-0.0133379	-0.0276396	0.000963792	0.06752	0.275356
388	PE(18:0_22:4)	0.0123426	-0.00100146	0.0256867	0.0697983	0.282664
539	CE(17:1)	-0.0123659	-0.025837	0.00110526	0.0719349	0.288133
576	FA(18:1)	0.0110476	-0.00097798	0.0230732	0.071712	0.288133
222	PC(33:2)	-0.0122852	-0.0257628	0.00119237	0.0739431	0.291399
337	LPC(22:5) (n3) [sn1] [104_sn1]	0.012162	-0.00117946	0.0255034	0.0739227	0.291399
548	CE(20:4)	-0.0120289	-0.0252198	0.00116198	0.0738228	0.291399
445	PE(P-18:1/18:1) (a)	0.0126731	-0.00126118	0.0266073	0.0745902	0.292378
201	PC(18:0_20:4)	0.0125657	-0.00134247	0.0264739	0.0765255	0.298368
403	PE(O-16:0/22:4)	0.0120927	-0.00134949	0.0255349	0.0777919	0.300113
722	TG(O-54:4) [NL-17:1]	0.0125946	-0.00139218	0.0265814	0.0775099	0.300113
648	TG(50:3) [NL-16:1]	0.0108854	-0.00126661	0.0230373	0.0790654	0.303429
584	FA(22:5)	0.0109536	-0.00134788	0.023255	0.0808652	0.30872
245	PC(O-18:0/22:6)	-0.0118946	-0.0252838	0.00149462	0.0815677	0.309788
346	LPC(26:0) [sn2]	-0.0122195	-0.0260664	0.00162752	0.0836117	0.315914
399	PE(38:5) (b)	0.0116723	-0.00158171	0.0249264	0.0842434	0.316669
596	AC(17:0) (b)	0.0116232	-0.0016059	0.0248522	0.084968	0.317763
662	TG(52:2) [NL-18:2]	0.0110648	-0.00155744	0.0236871	0.0856775	0.31879
281	PC(P-35:2)(a)	-0.0119971	-0.0257293	0.00173508	0.0867387	0.321109
80	HexCer(d18:1/16:0)	-0.0121674	-0.026162	0.00182731	0.0882693	0.325133
309	LPC(18:3) [sn1] (a)/LPC(18:3) [sn2] (b)	-0.011504	-0.0247728	0.0017649	0.0891635	0.326784
635	TG(48:3) [NL-18:3]	-0.0102807	-0.0222094	0.00164815	0.0910777	0.332139
391	PE(18:0_22:6)	0.0110007	-0.00180757	0.023809	0.0921916	0.334537
415	PE(P-15:0/20:4) (b)	-0.0120792	-0.0261806	0.00202216	0.0930558	0.334686
467	PE(P-20:1/20:4)	0.0111752	-0.00187442	0.0242249	0.0931459	0.334686
365	PE(15-MHDA_20:4)	0.0110063	-0.00193687	0.0239495	0.095459	0.341324
210	PC(18:1_22:6) (b)	-0.0113505	-0.0247766	0.00207559	0.0974	0.344689
241	PC(O-16:0/22:6)	-0.0114228	-0.0249509	0.00210541	0.0978109	0.344689
444	PE(P-18:1/18:1)	0.0118201	-0.00215932	0.0257995	0.0973486	0.344689
556	CE(24:0)	-0.0115335	-0.0252326	0.00216558	0.0987866	0.346462
101	Hex3Cer(d18:1/18:0)	-0.011505	-0.025251	0.00224106	0.100782	0.350109
487	PI (38:5) (b)	-0.0110479	-0.0242364	0.00214056	0.100487	0.350109
63	Cer(d20:1/26:0)	-0.0112958	-0.0248548	0.00226319	0.102368	0.353943
404	PE(O-16:0/22:6)	-0.0112848	-0.024916	0.00234646	0.104535	0.359737
661	TG(52:2) [NL-16:0]	0.0104618	-0.00220851	0.0231321	0.105445	0.361172
448	PE(P-18:1/18:2) (b)	-0.0115373	-0.0255536	0.00247908	0.106529	0.36319
557	CE(24:1)	-0.0107378	-0.0238287	0.00235312	0.107758	0.363994
610	DG(18:0_18:1)	0.0111368	-0.00242211	0.0246958	0.10728	0.363994
311	LPC(18:3) [sn2] (a)	-0.0109844	-0.0244769	0.00250803	0.110411	0.371243
582	FA(20:5)	-0.0111136	-0.0247968	0.00256954	0.111245	0.372339
329	LPC(20:5) [sn1]	-0.0111074	-0.0248083	0.00259348	0.111907	0.372855
39	Cer(d18:1/26:0)	-0.011533	-0.0259257	0.00285969	0.116117	0.373421
184	PC(16:0_18:3) (b)	-0.0107954	-0.024175	0.00258424	0.113619	0.373421
198	PC(18:0_18:1)	0.0108836	-0.00266919	0.0244365	0.115327	0.373421
233	PC(39:5)(b)	0.0102302	-0.0025379	0.0229983	0.116153	0.373421
447	PE(P-18:1/18:2) (a)	-0.0113041	-0.0253217	0.00271357	0.113814	0.373421
547	CE(20:3)	-0.011193	-0.0250872	0.00270109	0.114182	0.373421
634	TG(48:3) [NL-16:1]	0.0099126	-0.00245279	0.022278	0.115967	0.373421
705	TG(O-50:1) [NL-16:0]	0.0106609	-0.00263074	0.0239526	0.115769	0.373421
431	PE(P-17:0/22:6) (a)	-0.0108417	-0.0245581	0.0028747	0.121151	0.386485
508	PI(34:1)	0.0102295	-0.00271655	0.0231755	0.121271	0.386485
246	PC(O-18:1/18:1)	0.0104378	-0.00281055	0.0236861	0.122359	0.388266
428	PE(P-16:0/22:6)	-0.0106031	-0.0240816	0.00287538	0.122923	0.388372
181	PC(16:0_18:1)	0.0105608	-0.00289753	0.0240192	0.123859	0.38952
690	TG(56:6) [NL-22:5](a)	0.0100445	-0.00277257	0.0228617	0.124349	0.38952
174	PC(15-MHDA_20:4)	0.0102578	-0.00287508	0.0233906	0.125603	0.390114
484	LPE(P-18:0)	0.0109256	-0.00305669	0.0249079	0.125453	0.390114
193	PC(17:0_18:1)	0.0103764	-0.00293244	0.0236853	0.126288	0.390587
162	SM(d19:1/24:1)	0.0105349	-0.00307204	0.0241418	0.128947	0.391905
218	PC(32:2)	-0.0103681	-0.0237387	0.00300245	0.128349	0.391905
405	PE(O-18:0/20:4)	0.0101115	-0.00296364	0.0231867	0.129387	0.391905
504	PI(18:0_22:6)	-0.0102828	-0.0235578	0.00299218	0.128764	0.391905
563	DE(18:1)	-0.0101819	-0.0233374	0.00297351	0.129074	0.391905
49	Cer(d18:2/24:1)	0.0100376	-0.00298573	0.0230609	0.130678	0.394185
607	DG(16:0_22:5)	0.00970787	-0.00294284	0.0223586	0.132362	0.397629
296	LPC(16:1) [sn2]	0.0105813	-0.00331046	0.0244731	0.135247	0.402991
691	TG(56:6) [NL-22:5](b)	0.00974891	-0.00304944	0.0225473	0.135229	0.402991
108	GM3(d18:1/20:0)	0.0107267	-0.00337662	0.0248299	0.13582	0.40306
723	TG(O-54:4) [NL-18:2]	0.0107207	-0.00341987	0.0248612	0.137071	0.405134
510	PI(37:6)	-0.0104994	-0.0243749	0.00337604	0.137829	0.405737
242	PC(O-18:0/18:1)	0.0103223	-0.00335838	0.0240029	0.138962	0.406083
712	TG(O-52:0) [NL-16:0]	0.00960243	-0.00312716	0.022332	0.139054	0.406083
523	PS(36:1)	0.010349	-0.00340407	0.024102	0.140026	0.407299
544	CE(20:0)	-0.0101515	-0.0236922	0.0033892	0.141496	0.409946
375	PE(16:0_20:5)	-0.0101817	-0.0238088	0.00344535	0.142844	0.412224
303	LPC(18:0) [sn2]	0.00975812	-0.00339131	0.0229075	0.145574	0.416078
421	PE(P-16:0/20:3) (a)	-0.0102309	-0.0240279	0.00356619	0.145883	0.416078
597	AC(18:0)	0.00988232	-0.00340755	0.0231722	0.144761	0.416078
383	PE(18:0_18:1)	0.00983359	-0.00351781	0.023185	0.148618	0.422237
632	TG(48:2) [NL-18:2]	-0.00902232	-0.0212951	0.00325048	0.149376	0.422751
7	S1P(d18:2)	0.00994044	-0.00365629	0.0235372	0.151631	0.42422
257	PC(O-40:5)	0.00971253	-0.00355172	0.0229768	0.150993	0.42422
522	LPI(20:4) [sn2]	0.0100136	-0.00367004	0.0236972	0.151238	0.42422
588	AC(14:0)	0.00918573	-0.00348713	0.0218586	0.155159	0.432439
436	PE(P-18:0/20:3) (a)	-0.00970624	-0.0231199	0.00370737	0.155856	0.432737
310	LPC(18:3) [sn1] (b)	-0.0097734	-0.0233029	0.00375612	0.156562	0.433058
117	Sulfatide (d18:1:/24:1(OH))	-0.00976378	-0.0233184	0.0037908	0.157737	0.433084
190	PC(16:1_18:2)	-0.00954835	-0.0228044	0.00370767	0.157753	0.433084
519	LPI(18:2) [sn1]	-0.0094217	-0.0225324	0.00368897	0.158721	0.434112
1	Sph(d16:1)	-0.0668421	-0.160455	0.0267705	0.161399	0.439798
52	Cer(d19:1/18:0)	0.00977254	-0.00396809	0.0235132	0.163056	0.441603
54	Cer(d19:1/22:0)	0.00964407	-0.00395927	0.0232474	0.164398	0.441603
452	PE(P-18:1/20:4) (a)	0.00988451	-0.00406039	0.0238294	0.164471	0.441603
733	PC(38:6) [+OH]	0.00920946	-0.00375068	0.0221696	0.16342	0.441603
443	PE(P-18:0/22:6)	-0.00966625	-0.0233624	0.0040299	0.1663	0.442905
684	TG(54:6) [NL-20:4]	0.00860203	-0.00359975	0.0208038	0.166769	0.442905
713	TG(O-52:1) [NL-16:0]	0.00942346	-0.0039309	0.0227778	0.16637	0.442905
693	TG(56:7) [NL-20:5]	0.00912807	-0.00384954	0.0221057	0.16774	0.443874
274	PC(P-18:0/18:2)	-0.00953773	-0.0231487	0.00407322	0.169333	0.446479
138	SM(d17:1/14:0)	-0.00914717	-0.0222842	0.0039899	0.172055	0.452031
624	DG(18:2_22:6)	-0.00946033	-0.0231212	0.00420058	0.17439	0.456528
183	PC(16:0_18:3) (a)	-0.00930082	-0.0227561	0.00415447	0.175182	0.456968
639	TG(50:1) [NL-14:0]	0.00894325	-0.0040661	0.0219526	0.177557	0.461523
206	PC(18:1_18:1)	0.00914188	-0.00420395	0.0224877	0.179104	0.46379
247	PC(O-18:1/18:2)	-0.0093298	-0.0229685	0.00430889	0.179695	0.46379
454	PE(P-18:1/20:5) (a)	-0.00934695	-0.02306	0.00436607	0.181261	0.464972
651	TG(50:4) [NL-14:0]	-0.00821612	-0.0202745	0.00384228	0.181422	0.464972
76	HexCer(d16:1/18:0)	-0.00943144	-0.0233165	0.00445362	0.182776	0.46519
252	PC(O-34:4)	0.00846069	-0.00398723	0.0209086	0.182495	0.46519
203	PC(18:0_22:5) (n3)	0.00865585	-0.0041212	0.0214329	0.183935	0.466437
501	PI(18:0_22:4)	0.00921061	-0.00440406	0.0228253	0.184539	0.466437
636	TG(49:1) [NL-16:1]	0.00881744	-0.00424983	0.0218847	0.185674	0.467695
353	LPC(O-22:1)	0.00859321	-0.00416105	0.0213475	0.18634	0.467763
442	PE(P-18:0/22:5) (n6)	0.0094083	-0.00459252	0.0234091	0.187498	0.469064
192	PC(16:1_22:6)	-0.009008	-0.0224814	0.00446544	0.189742	0.473064
5	S1P(d18:0)	0.00899411	-0.00450822	0.0224964	0.191374	0.473769
109	GM3(d18:1/22:0)	0.00916401	-0.00462104	0.0229491	0.192266	0.473769
294	LPC(16:0) [sn2]	0.00885158	-0.00447382	0.022177	0.19261	0.473769
679	TG(54:4) [NL-18:2]	0.00866961	-0.0043325	0.0216717	0.190929	0.473769
437	PE(P-18:0/20:3) (b)	-0.00897898	-0.0225337	0.0045757	0.193842	0.475204
57	Cer(d19:1/24:1)	0.00874258	-0.004491	0.0219762	0.195048	0.476567
195	PC(17:0_20:4)	0.00876248	-0.0045764	0.0221014	0.197573	0.478019
277	PC(P-18:0/22:6)	-0.00880905	-0.0222414	0.00462333	0.198328	0.478019
398	PE(38:5) (a)	0.00885299	-0.00460512	0.0223111	0.196957	0.478019
503	PI(18:0_22:5) (n6)	-0.0092654	-0.023409	0.00487822	0.198816	0.478019
574	FA(17:1)	0.0087611	-0.00461529	0.0221375	0.198903	0.478019
293	LPC(16:0) [sn1]	0.00862474	-0.00469601	0.0219455	0.204089	0.487287
315	LPC(19:0) [sn2] (a)	0.00765676	-0.00416604	0.0194796	0.203977	0.487287
283	PC(P-36:3)	-0.00888191	-0.0226575	0.00489367	0.205986	0.487906
306	LPC(18:2) [sn1]	-0.00845596	-0.0215947	0.0046828	0.206808	0.487906
468	PE(P-20:1/22:6)	0.00850831	-0.0046647	0.0216813	0.205192	0.487906
572	FA(16:2)	-0.00872244	-0.0222968	0.0048519	0.207528	0.487906
625	TG(48:0) [NL-16:0]	0.00839677	-0.004675	0.0214685	0.207676	0.487906
43	Cer(d18:2/18:0)	0.00877444	-0.00504253	0.0225914	0.212891	0.488409
91	Hex2Cer(d16:1/24:1)	0.00863479	-0.00499579	0.0222654	0.214017	0.488409
114	Sulfatide (d18:1:/16:0)	-0.00870936	-0.0223932	0.00497445	0.211868	0.488409
159	SM(d18:2/22:0)	0.00854567	-0.00497971	0.0220711	0.21522	0.488409
273	PC(P-17:0/20:4) (b)	-0.00867728	-0.0222993	0.00494471	0.211486	0.488409
355	LPC(O-24:1)	0.00795423	-0.00448534	0.0203938	0.209754	0.488409
482	LPE(22:6) [sn2]	0.00884676	-0.0051137	0.0228072	0.213862	0.488409
536	CE(16:1)	-0.00823837	-0.0212605	0.00478373	0.214625	0.488409
602	DG(16:0_16:0)	0.00836177	-0.00483732	0.0215609	0.213999	0.488409
637	TG(49:1) [NL-17:1]	0.00819076	-0.00477103	0.0211526	0.215154	0.488409
697	TG(56:8) [NL-20:4]	0.00793298	-0.00450998	0.0203759	0.211097	0.488409
601	DG(14:0_18:2)	-0.00819179	-0.0211947	0.00481109	0.216547	0.489905
363	PE(15-MHDA_18:1)	0.00826069	-0.00491229	0.0214337	0.218671	0.491189
378	PE(16:1_20:4)	0.00844701	-0.00502343	0.0219174	0.218683	0.491189
647	TG(50:3) [NL-14:1]	0.00797101	-0.00475257	0.0206946	0.219125	0.491189
263	PC(P-16:0/16:0)	-0.00842784	-0.0219072	0.00505152	0.220034	0.491722
514	PIP1(38:4)	0.00881353	-0.00537238	0.0229994	0.222961	0.496749
358	LPC(P-17:0) (a)	0.00816635	-0.00504262	0.0213753	0.225235	0.500294
381	PE(17:0_20:4)	0.00799245	-0.00500553	0.0209904	0.22775	0.504354
307	LPC(18:2) [sn2]	-0.00803477	-0.0211592	0.00508963	0.229795	0.507349
259	PC(O-40:7) (b)	0.00849491	-0.0054088	0.0223986	0.230724	0.50787
392	PE(18:1_18:1)	0.00832792	-0.00538329	0.0220391	0.233481	0.5124
292	LPC(15:0) [sn2]	0.00814958	-0.00529602	0.0215952	0.234456	0.513003
170	PC(14:0_20:4)	-0.0081189	-0.0215611	0.00532332	0.236102	0.515068
250	PC(O-34:1)	0.00813273	-0.00537785	0.0216433	0.237681	0.516974
34	Cer(d18:1/21:0)	-0.00861328	-0.0229533	0.00572671	0.238699	0.517652
189	PC(16:0_22:6)	-0.00804791	-0.0214723	0.00537652	0.239599	0.517725
532	PG(36:2)	0.00808528	-0.0054172	0.0215878	0.240145	0.517725
492	PI(16:0_20:4)	0.00822059	-0.0055466	0.0219878	0.24147	0.518306
665	TG(52:4) [NL-16:1]	0.0072517	-0.00490216	0.0194056	0.241829	0.518306
488	PI(15-MHDA_20:4)\PI(17:0_20:4)	0.00756948	-0.00514557	0.0202845	0.242889	0.519059
139	SM(d17:1/16:0)	-0.00796947	-0.0214424	0.00550347	0.245906	0.523935
374	PE(16:0_20:4)	0.00797084	-0.00552423	0.0214659	0.2466	0.523935
9	Cer(d18:0/18:0)	0.00800283	-0.00565144	0.0216571	0.250249	0.527477
291	LPC(15:0) [sn1]	0.00792238	-0.0055945	0.0214393	0.250245	0.527477
622	DG(18:2_18:2)	-0.00823189	-0.0222822	0.00581842	0.250425	0.527477
110	GM3(d18:1/24:0)	0.0080849	-0.00577057	0.0219404	0.252345	0.527715
345	LPC(26:0) [sn1]	-0.00798037	-0.0216877	0.00572696	0.253418	0.527715
385	PE(18:0_20:3) (a)	0.00758672	-0.00544023	0.0206137	0.253265	0.527715
709	TG(O-50:2) [NL-18:1]	0.00802133	-0.00570485	0.0217475	0.251643	0.527715
122	SM(37:2)	0.00766434	-0.00552581	0.0208545	0.254342	0.528137
285	PC(P-38:5) (b)	0.00746242	-0.005618	0.0205428	0.26307	0.544718
613	DG(18:0_22:6)	-0.00756914	-0.0210327	0.00589445	0.27008	0.557658
347	LPC(O-16:0)	0.00771207	-0.00603724	0.0214614	0.271178	0.558352
249	PC(O-32:2)	-0.0072699	-0.0202862	0.00574643	0.273219	0.559411
312	LPC(19:0) (a) [sn1] [104_sn1]	0.00661455	-0.0052165	0.0184456	0.272736	0.559411
74	Cer(m18:1/24:1)	0.00717758	-0.00584083	0.020196	0.279428	0.570531
509	PI(36:2)	-0.00719844	-0.0202941	0.0058972	0.280876	0.571894
411	PE(O-36:5)	-0.00740875	-0.0209205	0.00610303	0.282071	0.572736
354	LPC(O-24:0)	-0.00708414	-0.0200296	0.0058613	0.283025	0.573087
182	PC(16:0_18:2)	-0.00733664	-0.0208227	0.0061494	0.285859	0.577231
686	TG(54:6) [NL-22:6]	-0.00742072	-0.0211156	0.00627416	0.287772	0.577909
700	TG(56:9) [NL-22:6]	-0.00721067	-0.0205144	0.00609306	0.287645	0.577909
221	PC(33:1)	0.00717846	-0.00609762	0.0204545	0.288799	0.578388
155	SM(d18:2/17:0)	0.00723673	-0.00618083	0.0206543	0.290012	0.579233
527	PS(38:5)	0.0074873	-0.00643604	0.0214106	0.29144	0.580505
18	Cer(d16:1/23:0)	-0.0075723	-0.0217234	0.00657875	0.29382	0.58208
25	Cer(d17:1/23:0)	-0.0075207	-0.0215679	0.00652653	0.293566	0.58208
511	PI(38:5) (a)	-0.00691522	-0.0200028	0.00617236	0.299924	0.592572
456	PE(P-18:1/22:4)	0.0074088	-0.00667024	0.0214878	0.301895	0.594863
324	LPC(20:2) [sn2]	-0.00707297	-0.020592	0.00644607	0.304697	0.598775
56	Cer(d19:1/24:0)	0.00697264	-0.00651541	0.0204607	0.310493	0.599782
135	SM(d16:1/19:0)	0.00698788	-0.00641515	0.0203909	0.306381	0.599782
152	SM(d18:1/24:1)	0.00694631	-0.00646184	0.0203545	0.309451	0.599782
248	PC(O-32:1)	-0.00725413	-0.021244	0.00673577	0.309021	0.599782
379	PE(17:0_18:1)	0.00691191	-0.00647015	0.020294	0.310909	0.599782
579	FA(20:2)	-0.00669636	-0.0196619	0.00626915	0.310938	0.599782
731	PC(34:2) [+OH]	-0.00739544	-0.0216518	0.00686091	0.308815	0.599782
132	SM(44:1)	-0.00719963	-0.0212006	0.00680136	0.313051	0.602274
46	Cer(d18:2/22:0)	0.00682522	-0.00657962	0.0202301	0.317835	0.602297
157	SM(d18:2/18:1)	0.00685444	-0.00652501	0.0202339	0.314852	0.602297
244	PC(O-18:0/20:4)	0.00687492	-0.00665299	0.0204028	0.318746	0.602297
372	PE(16:0_18:3) (b)	-0.00689494	-0.0204538	0.00666395	0.318445	0.602297
412	PE(O-38:5) (a)	0.00701559	-0.00671744	0.0207486	0.316228	0.602297
493	PI(16:0/16:0)	0.00628192	-0.00610192	0.0186658	0.319637	0.602297
541	CE(18:1)	-0.006708	-0.0198232	0.00640721	0.315649	0.602297
724	Ubiquinone	0.00699335	-0.00677754	0.0207643	0.319095	0.602297
106	GM3(d18:1/16:0)	0.00699116	-0.00699635	0.0209787	0.326794	0.612633
664	TG(52:3) [NL-18:2]	0.00612319	-0.0061254	0.0183718	0.326701	0.612633
143	SM(d18:0/22:0)	-0.00696535	-0.0209837	0.00705298	0.329645	0.615581
164	PA(36:1)	0.00694537	-0.00704432	0.020935	0.330045	0.615581
19	Cer(d16:1/24:0)	-0.00676436	-0.0204559	0.00692719	0.332397	0.618393
351	LPC(O-20:1)	0.00649564	-0.00673319	0.0197245	0.33537	0.620774
435	PE(P-18:0/18:3)	-0.0069764	-0.0211659	0.00721314	0.334745	0.620774
94	Hex2Cer(d18:1/20:0)	0.006792	-0.00730902	0.020893	0.344653	0.626202
123	SM(38:3) (a)	-0.00669658	-0.0206877	0.00729452	0.3477	0.626202
134	SM(44:3)	-0.00682392	-0.0208692	0.00722135	0.34048	0.626202
140	SM(d17:1/24:1)	0.00637579	-0.0068522	0.0196038	0.344327	0.626202
186	PC(16:0_20:3) (b)	0.00664598	-0.00714334	0.0204353	0.344354	0.626202
302	LPC(18:0) [sn1]	0.006308	-0.00676491	0.0193809	0.343795	0.626202
313	LPC(19:0) [sn1] (a) / LPC(19:0) [sn2] (b)	0.00583042	-0.00629888	0.0179597	0.345633	0.626202
400	PE(O-16:0/18:2)	-0.00650681	-0.020086	0.00707236	0.347152	0.626202
401	PE(O-16:0/20:3)	0.0062938	-0.00678659	0.0193742	0.345158	0.626202
614	DG(18:1_18:1)	0.00655805	-0.00705205	0.0201681	0.344468	0.626202
646	TG(50:3) [NL-14:0]	-0.0057788	-0.0178158	0.00625816	0.346236	0.626202
427	PE(P-16:0/22:5) (n6)	0.00663054	-0.00739305	0.0206541	0.353589	0.635246
481	LPE(22:6) [sn1]	0.00649032	-0.00731514	0.0202958	0.356329	0.636783
526	PS(38:4)	0.00655237	-0.00735759	0.0204623	0.35538	0.636783
538	CE(17:0)	-0.00638503	-0.0199869	0.00721689	0.35705	0.636783
320	LPC(20:0) [sn2]	0.00611292	-0.00695638	0.0191822	0.358783	0.63832
26	Cer(d17:1/24:0)	-0.0064136	-0.0202342	0.00740703	0.362566	0.640364
262	PC(P-16:0/14:0)	-0.00613777	-0.0193869	0.00711134	0.363394	0.640364
410	PE(O-34:1)	0.00634189	-0.00733494	0.0200187	0.362942	0.640364
699	TG(56:8) [NL-22:6]	-0.0062141	-0.0196289	0.00720069	0.363426	0.640364
568	FA(14:0)	-0.00583641	-0.0184726	0.00679982	0.364824	0.641285
370	PE(16:0_18:2)	-0.00614039	-0.0195114	0.00723058	0.367577	0.641509
535	CE(16:0)	-0.006292	-0.0199631	0.0073791	0.366527	0.641509
585	FA(22:6)	-0.00588074	-0.018664	0.00690252	0.366742	0.641509
153	SM(d18:2/14:0)	0.00607126	-0.00727673	0.0194192	0.37217	0.647982
371	PE(16:0_18:3) (a)	-0.00605594	-0.0194188	0.00730689	0.373908	0.649465
32	Cer(d18:1/19:0)	-0.0064224	-0.0206416	0.00779684	0.375515	0.650715
377	PE(16:1_18:2)	-0.00609153	-0.019614	0.0074309	0.376777	0.651363
22	Cer(d17:1/18:0)	-0.00632241	-0.0204277	0.00778284	0.379159	0.652402
103	Hex3Cer(d18:1/22:0)	0.00620379	-0.0076186	0.0200262	0.378531	0.652402
38	Cer(d18:1/24:1)	0.00588683	-0.00740336	0.019177	0.384802	0.659018
297	LPC(17:0) [sn1]	0.00575902	-0.00722074	0.0187388	0.384001	0.659018
158	SM(d18:2/20:0)	0.0061644	-0.00778192	0.0201107	0.385807	0.659191
490	PI(16:0_20:3) (a)	-0.0060977	-0.0199191	0.00772373	0.386701	0.659191
348	LPC(O-18:0)	0.00598954	-0.00765526	0.0196343	0.389089	0.661723
578	FA(18:3)	-0.00522098	-0.0172237	0.00678171	0.393399	0.66662
714	TG(O-52:1) [NL-18:1]	0.0057888	-0.00753023	0.0191078	0.393788	0.66662
40	Cer(d18:2/14:0)	-0.00587661	-0.0195272	0.00777402	0.398291	0.670886
95	Hex2Cer(d18:1/22:0)	0.00609252	-0.00804197	0.020227	0.397701	0.670886
169	PC(14:0_16:0)	-0.00571684	-0.0190179	0.00758418	0.399054	0.670886
561	COH	-0.00572636	-0.019102	0.00764928	0.400905	0.672457
88	HexCer(d18:2/22:0)	0.00586194	-0.00792615	0.01965	0.404183	0.676345
502	PI(18:0_22:5) (n3)	0.00549995	-0.00746113	0.018461	0.405069	0.676345
154	SM(d18:2/16:0)	0.00562698	-0.00767842	0.0189324	0.406657	0.677454
426	PE(P-16:0/22:5) (n3)	-0.00570624	-0.0192944	0.00788194	0.409957	0.681403
178	PC(15:0_22:6)	-0.00542036	-0.0184738	0.00763304	0.41521	0.684563
232	PC(39:5)(a)	-0.00533962	-0.0182092	0.00752993	0.415594	0.684563
393	PE(18:1_18:2)	-0.00566218	-0.0192945	0.00797018	0.415095	0.684563
496	PI(18:0_18:1)	0.00562276	-0.00788805	0.0191336	0.414175	0.684563
150	SM(d18:1/23:0)/SM(d17:1/24:0)	-0.00561414	-0.0193043	0.008076	0.421027	0.691957
235	PC(40:7) (a)	-0.00534936	-0.0184438	0.00774503	0.422799	0.693314
41	Cer(d18:2/16:0)	0.0054921	-0.00806524	0.0190494	0.426692	0.697431
701	TG(58:10) [NL-22:6]	-0.00537672	-0.0186642	0.00791075	0.427212	0.697431
17	Cer(d16:1/22:0)	-0.00546426	-0.0191124	0.00818385	0.432114	0.700765
215	PC(31:0) (a)	0.00527131	-0.00789512	0.0184377	0.432123	0.700765
498	PI(18:0_20:3) (a)	-0.00564384	-0.0196974	0.00840977	0.430706	0.700765
314	LPC(19:0) [sn1] (b)	0.00495046	-0.00766393	0.0175648	0.441275	0.714028
6	S1P(d18:1)	0.00510542	-0.00806704	0.0182779	0.446953	0.718872
207	PC(18:1_18:2)	-0.00520951	-0.0186872	0.00826823	0.448191	0.718872
694	TG(56:7) [NL-22:5](a)	0.0049109	-0.00779084	0.0176126	0.448068	0.718872
695	TG(56:7) [NL-22:5](b)	0.00491543	-0.00778302	0.0176139	0.447532	0.718872
84	HexCer(d18:1/24:0)	-0.00542693	-0.0195329	0.00867903	0.450308	0.720354
499	PI(18:0_20:3) (b)	0.00525865	-0.00843326	0.0189506	0.451081	0.720354
457	PE(P-18:1/22:5) (a)	0.00528705	-0.00852727	0.0191014	0.45267	0.72132
66	Cer(m18:0/23:0)	-0.00504851	-0.0184263	0.00832927	0.459001	0.727446
116	Sulfatide (d18:1:/24:0)	-0.00527198	-0.0192572	0.00871323	0.459492	0.727446
683	TG(54:6) [NL-18:3]	-0.00481014	-0.0175454	0.0079251	0.458617	0.727446
47	Cer(d18:2/23:0)	0.00505816	-0.00843902	0.0185553	0.462128	0.730042
420	PE(P-16:0/18:3)	-0.00522918	-0.0193154	0.00885706	0.466355	0.734514
570	FA(16:0)	0.00461601	-0.00783545	0.0170675	0.466963	0.734514
85	HexCer(d18:1/24:1)	0.00515984	-0.00893009	0.0192498	0.472401	0.741477
630	TG(48:2) [NL-14:1]	0.00467268	-0.00813883	0.0174842	0.474195	0.742703
137	SM(d16:1/24:1)	0.00483436	-0.00850041	0.0181691	0.476849	0.745267
382	PE(17:0_22:6)	0.00457822	-0.00812325	0.0172797	0.479392	0.747648
191	PC(16:1_20:4)	0.00468811	-0.00841598	0.0177922	0.482675	0.75117
165	PA(36:2)	-0.00498225	-0.0190649	0.0091004	0.487548	0.751605
243	PC(O-18:0/18:2)	-0.00491307	-0.0187921	0.00896596	0.487296	0.751605
483	LPE(P-16:0)	0.00498736	-0.00912368	0.0190984	0.487979	0.751605
530	PG(34:1)	0.00465541	-0.00851956	0.0178304	0.488082	0.751605
616	DG(18:1_18:3)	-0.00478733	-0.0183318	0.00875713	0.487959	0.751605
286	LPC(14:0) [sn1]	-0.00476629	-0.0183849	0.00885234	0.492239	0.756417
65	Cer(m18:0/22:0)	-0.00469954	-0.0182816	0.00888254	0.497163	0.758557
125	SM(40:3) (a)	-0.00479	-0.0185646	0.00898461	0.495014	0.758557
414	PE(P-15:0/20:4) (a)	-0.00423597	-0.0164956	0.00802365	0.49777	0.758557
495	PI(17:0_18:2)	-0.00433588	-0.0168431	0.00817135	0.496344	0.758557
446	PE(P-18:1/18:1) (b)	0.00482435	-0.00922196	0.0188707	0.500338	0.760888
24	Cer(d17:1/22:0)	-0.00475055	-0.0186766	0.00917546	0.503252	0.763734
102	Hex3Cer(d18:1/20:0)	-0.00459949	-0.0182151	0.00901615	0.507412	0.766873
359	LPC(P-17:0) (b)	0.00452668	-0.00887029	0.0179237	0.507313	0.766873
460	PE(P-18:1/22:6) (b)	-0.00464135	-0.0184391	0.00915643	0.509205	0.767999
280	PC(P-20:0/20:4)	0.00450684	-0.00895531	0.017969	0.511228	0.768099
612	DG(18:0_20:4)	0.00462671	-0.00919807	0.0184515	0.511368	0.768099
707	TG(O-50:1) [NL-18:1]	0.00446055	-0.00890786	0.017829	0.512635	0.768429
287	LPC(14:0) [sn2]	-0.00459507	-0.0184224	0.00923228	0.514337	0.769407
670	TG(52:5) [NL-20:5]	-0.00424588	-0.0171498	0.00865802	0.518495	0.774047
156	SM(d18:2/18:0)	0.00447469	-0.00918321	0.0181326	0.520292	0.77515
633	TG(48:3) [NL-14:0]	-0.00391386	-0.0159285	0.00810077	0.522673	0.777118
42	Cer(d18:2/17:0)	-0.00456875	-0.0188048	0.00966732	0.528855	0.783133
395	PE(18:1_22:6) (b)	-0.00424908	-0.0174846	0.00898645	0.528716	0.783133
611	DG(18:0_18:2)	0.00423565	-0.00929297	0.0177643	0.538967	0.796498
78	HexCer(d16:1/22:0)	-0.00423695	-0.0179217	0.00944777	0.543482	0.797472
266	PC(P-16:0/18:1)	0.00417429	-0.00924722	0.0175958	0.541657	0.797472
587	AC(13:0)	-0.00397087	-0.0167675	0.00882579	0.54258	0.797472
681	TG(54:5) [NL-18:3]	0.0039839	-0.00889936	0.0168672	0.543978	0.797472
163	PA(34:1)	0.00424389	-0.00962195	0.0181097	0.548104	0.801917
45	Cer(d18:2/21:0)	0.00411895	-0.0095061	0.017744	0.55303	0.802715
367	PE(16:0_16:0)	0.00411099	-0.00946807	0.0176901	0.552456	0.802715
418	PE(P-16:0/18:1)	0.00430413	-0.00983018	0.0184384	0.550134	0.802715
520	LPI(18:2) [sn2]	-0.00409106	-0.0175856	0.00940343	0.551905	0.802715
59	Cer(d20:1/22:0)	-0.00413871	-0.0178934	0.00961595	0.554885	0.803816
702	TG(58:8) [NL-22:6]	0.00418034	-0.00976129	0.018122	0.556266	0.804227
581	FA(20:4)	0.00401434	-0.00952347	0.0175521	0.560643	0.808959
61	Cer(d20:1/24:0)	-0.00400731	-0.0178379	0.00982331	0.569645	0.820334
275	PC(P-18:0/20:4)	0.00388531	-0.00967237	0.017443	0.573869	0.821573
528	PS(40:5)	0.00398663	-0.00984385	0.0178171	0.571635	0.821573
666	TG(52:4) [NL-18:2]	-0.00360748	-0.0161641	0.00894919	0.572907	0.821573
706	TG(O-50:1) [NL-17:1]	-0.00382722	-0.0173055	0.00965105	0.577377	0.824985
176	PC(15:0_20:3)	-0.00379808	-0.0172768	0.00968061	0.58029	0.825187
394	PE(18:1_22:6) (a)	-0.00378532	-0.0172402	0.00966959	0.580895	0.825187
728	LPC(18:2) [+OH]	-0.00390215	-0.0177466	0.00994235	0.580194	0.825187
48	Cer(d18:2/24:0)	0.00370964	-0.00985684	0.0172761	0.591548	0.828296
100	Hex3Cer(d18:1/16:0)	0.00363741	-0.00997557	0.0172504	0.600035	0.828296
104	Hex3Cer(d18:1/24:0)	-0.00380155	-0.0177042	0.0101011	0.59155	0.828296
130	SM(43:2) (b)	0.00363102	-0.00995689	0.0172189	0.600003	0.828296
141	SM(d18:0/14:0)	-0.0037266	-0.0175835	0.0101303	0.597671	0.828296
177	PC(15:0_20:4)	0.00361047	-0.00974223	0.0169632	0.595688	0.828296
196	PC(17:0_22:6)	-0.00335747	-0.0159182	0.00920329	0.599903	0.828296
239	PC(O-16:0/20:3)	-0.003717	-0.0174845	0.0100505	0.596245	0.828296
357	LPC(P-16:0)	0.00371159	-0.00968475	0.0171079	0.586653	0.828296
360	LPC(P-18:0)	0.00362781	-0.00957973	0.0168354	0.589874	0.828296
430	PE(P-17:0/20:4) (b)	-0.00373454	-0.0174288	0.00995966	0.592541	0.828296
433	PE(P-18:0/18:1)	0.00385946	-0.0101759	0.0178949	0.589464	0.828296
441	PE(P-18:0/22:5) (n3)	-0.00370984	-0.0175623	0.0101427	0.599204	0.828296
577	FA(18:2)	-0.00327698	-0.0151073	0.0085533	0.586735	0.828296
619	DG(18:1_20:5)	-0.00364262	-0.0169625	0.0096773	0.591508	0.828296
81	HexCer(d18:1/18:0)	-0.00359802	-0.0172516	0.0100556	0.605064	0.833669
14	Cer(d16:1/16:0)	0.00359711	-0.0103222	0.0175164	0.612062	0.83816
124	SM(38:3) (b)	0.00350888	-0.0101891	0.0172069	0.615184	0.83816
229	PC(38:5) (b)	0.00350221	-0.010147	0.0171515	0.614597	0.83816
344	LPC(24:0) [sn2]	-0.00351493	-0.01719	0.0101601	0.613981	0.83816
396	PE(20:0_20:4)	0.00356221	-0.0101627	0.0172872	0.610526	0.83816
653	TG(50:4) [NL-20:4]	0.00304635	-0.0087073	0.0148	0.61102	0.83816
518	LPI(18:1) [sn2]	-0.00348493	-0.0171591	0.0101893	0.616988	0.839058
69	Cer(m18:1/18:0)	0.00334553	-0.00989597	0.016587	0.620028	0.840075
369	PE(16:0_18:1)	0.00343904	-0.0101315	0.0170095	0.618969	0.840075
21	Cer(d17:1/16:0)	0.00351749	-0.0107094	0.0177443	0.627541	0.842557
107	GM3(d18:1/18:0)	0.00337226	-0.0102698	0.0170144	0.627607	0.842557
142	SM(d18:0/16:0)	-0.0035454	-0.0178314	0.0107406	0.626247	0.842557
407	PE(O-18:0/22:6)	-0.00342838	-0.0171799	0.0103231	0.624668	0.842557
497	PI(18:0_20:2)	-0.00352022	-0.0176026	0.0105622	0.623746	0.842557
217	PC(32:1)	0.00324462	-0.0100605	0.0165497	0.632253	0.842621
279	PC(P-18:1/22:6)	-0.00323502	-0.0164956	0.0100256	0.632121	0.842621
323	LPC(20:2) [sn1]	-0.00329222	-0.016731	0.0101466	0.630695	0.842621
402	PE(O-16:0/20:4)	0.00326878	-0.0100292	0.0165667	0.629535	0.842621
53	Cer(d19:1/20:0)	0.00345222	-0.0108444	0.0177488	0.635595	0.844006
73	Cer(m18:1/24:0)	-0.00334978	-0.0171929	0.0104934	0.634882	0.844006
450	PE(P-18:1/20:3) (a)	0.00328217	-0.0103743	0.0169386	0.637182	0.844583
185	PC(16:0_20:3) (a)	0.00322942	-0.0104599	0.0169188	0.6434	0.849751
276	PC(P-18:0/22:5)	-0.00321943	-0.0168219	0.010383	0.642313	0.849751
362	LPC(P-20:0)	0.00316715	-0.0103307	0.016665	0.645183	0.850574
147	SM(d18:1/18:0/SM(d16:1/20:0)	0.00310492	-0.0103265	0.0165364	0.650081	0.851718
205	PC(18:0_22:6)	-0.00302496	-0.0161171	0.0100672	0.650245	0.851718
216	PC(31:0) (b)	-0.00305655	-0.016306	0.0101929	0.650752	0.851718
226	PC(38:2)	-0.00320739	-0.0171581	0.0107433	0.651861	0.851718
325	LPC(20:3) [sn1]	0.00308739	-0.0102635	0.0164383	0.649965	0.851718
144	SM(d18:1/14:0/SM(d16:1/16:0)	-0.00302064	-0.0162374	0.0101961	0.653789	0.852717
120	SM(35:2) (b)	-0.00302505	-0.0164984	0.0104483	0.659499	0.857114
515	LPI(18:0) [sn1]	0.00311795	-0.0107409	0.0169768	0.658847	0.857114
517	LPI(18:1) [sn1]	0.00297904	-0.0104613	0.0164194	0.663583	0.860777
600	DG(14:0_16:0)	-0.00300509	-0.0166096	0.0105994	0.664665	0.860777
131	SM(43:2) (c)	0.00288934	-0.0104217	0.0162004	0.670127	0.86632
8	Cer(d18:0/16:0)	-0.00298357	-0.0168667	0.0108996	0.673214	0.868778
20	Cer(d16:1/24:1)	0.00276713	-0.0104426	0.0159769	0.681008	0.868922
64	Cer(m18:0/20:0)	-0.00282417	-0.0163599	0.0107116	0.682204	0.868922
67	Cer(m18:0/24:0)	-0.00283504	-0.0165043	0.0108342	0.683995	0.868922
115	Sulfatide (d18:1:/24:0(OH))	0.00302211	-0.0115018	0.017546	0.683021	0.868922
179	PC(16:0_16:0)	-0.00275046	-0.0160118	0.0105109	0.683992	0.868922
213	PC(20:0_20:4)	0.00290985	-0.0109408	0.0167605	0.680129	0.868922
326	LPC(20:3) [sn2]	0.00283334	-0.010688	0.0163547	0.680909	0.868922
453	PE(P-18:1/20:4) (b)	-0.00294342	-0.0169494	0.0110626	0.680034	0.868922
466	PE(P-20:0/22:6)	-0.00269077	-0.0156144	0.0102328	0.682838	0.868922
98	Hex2Cer(d18:2/16:0)	0.00267522	-0.0105033	0.0158538	0.690353	0.875483
180	PC(16:0_18:0)	0.00264882	-0.0106734	0.015971	0.696396	0.880193
300	LPC(17:1) [sn1] (b)	-0.00268709	-0.0162053	0.0108311	0.696469	0.880193
238	PC(O-16:0/16:0)	-0.00266728	-0.0162035	0.0108689	0.698979	0.880459
516	LPI(18:0) [sn2]	-0.00276498	-0.0168408	0.0113108	0.69987	0.880459
629	TG(48:2) [NL-14:0]	0.0023663	-0.00969739	0.01443	0.700283	0.880459
704	TG(O-50:1) [NL-15:0]	-0.0027558	-0.0169643	0.0114527	0.70348	0.882964
416	PE(P-15:0/22:6) (a)	0.00262205	-0.0110424	0.0162865	0.70649	0.884732
599	AC(18:2)	-0.00250195	-0.0155785	0.0105746	0.707303	0.884732
649	TG(50:3) [NL-18:2]	0.00225544	-0.00967213	0.014183	0.710569	0.885794
720	TG(O-54:3) [NL-17:1]	0.00267155	-0.0114181	0.0167612	0.709815	0.885794
75	Cer1P(d18:1/16:0)	-0.00255411	-0.0163088	0.0112006	0.715551	0.89049
350	LPC(O-20:0)	-0.00239752	-0.015489	0.010694	0.719297	0.892926
451	PE(P-18:1/20:3) (b)	0.00257113	-0.0115023	0.0166445	0.719945	0.892926
133	SM(44:2)	0.00255328	-0.0115665	0.016673	0.722683	0.894808
605	DG(16:0_18:2)	0.00229544	-0.0104895	0.0150803	0.724576	0.89564
86	HexCer(d18:2/18:0)	0.00234073	-0.010854	0.0155355	0.727734	0.897362
194	PC(17:0_18:2)	-0.00244482	-0.0162624	0.0113728	0.728418	0.897362
580	FA(20:3)	0.00232709	-0.0109755	0.0156297	0.731368	0.899485
92	Hex2Cer(d18:1/16:0)	-0.00231527	-0.0156654	0.0110349	0.733596	0.899731
173	PC(15-MHDA_18:2)	-0.00237337	-0.0160814	0.0113347	0.734024	0.899731
68	Cer(m18:0/24:1)	0.00227663	-0.0111049	0.0156581	0.738467	0.903667
51	Cer(d19:1/16:0)	0.00236623	-0.0116319	0.0163644	0.740088	0.904141
512	PI(38:6)	-0.00222641	-0.0155615	0.0111087	0.743173	0.906398
29	Cer(d18:1/16:0)	0.00225701	-0.0114998	0.0160138	0.747471	0.907581
62	Cer(d20:1/24:1)	0.00215504	-0.0110683	0.0153783	0.749095	0.907581
118	Sulfatide (d18:1:/24:1)	-0.00220414	-0.0156676	0.0112593	0.747993	0.907581
531	PG(36:1)	0.00217832	-0.0110699	0.0154265	0.746937	0.907581
71	Cer(m18:1/22:0)	-0.00216859	-0.0158638	0.0115266	0.755987	0.913613
409	PE(O-18:1/22:6)	-0.0020878	-0.0153754	0.0111998	0.757813	0.913613
703	TG(58:9) [NL-22:6]	-0.00211197	-0.0155146	0.0112906	0.757132	0.913613
166	PA(36:3)	-0.00215494	-0.0160202	0.0117103	0.760357	0.915175
234	PC(40:10)	0.00206223	-0.0113257	0.0154502	0.762425	0.91616
136	SM(d16:1/23:0)/SM(d17:1/22:0)	-0.00205479	-0.0156163	0.0115067	0.766198	0.917685
148	SM(d18:1/20:0)/SM(d16:1/22:0)	0.00203229	-0.0113416	0.0154061	0.765534	0.917685
2	Sph(d18:1)	-0.00201503	-0.0155797	0.0115497	0.770646	0.919303
4	S1P(d16:1)	-0.00199356	-0.015661	0.0116739	0.774683	0.919303
37	Cer(d18:1/24:0)	0.00194826	-0.0115096	0.0154062	0.776328	0.919303
82	HexCer(d18:1/20:0)	0.00199541	-0.0117013	0.0156921	0.774948	0.919303
573	FA(17:0)	-0.00203535	-0.0160446	0.0119739	0.775548	0.919303
668	TG(52:5) [NL-18:3]	-0.00178094	-0.0139124	0.0103505	0.773267	0.919303
696	TG(56:7) [NL-22:6]	-0.00202228	-0.0157106	0.0116661	0.771865	0.919303
642	TG(50:2) [NL-14:0]	0.00176382	-0.0107474	0.014275	0.782031	0.924562
319	LPC(20:0) [sn1]	0.00187266	-0.0115733	0.0153186	0.784603	0.926109
730	LPC(22:6) [+OH]	0.00191301	-0.0120275	0.0158535	0.787691	0.92826
151	SM(d18:1/24:0)	-0.00186245	-0.0157092	0.0119843	0.791806	0.92863
167	PA(36:4)	-0.00187979	-0.0158323	0.0120727	0.791468	0.92863
478	LPE(18:2) [sn2]	-0.00182751	-0.0153367	0.0116817	0.790634	0.92863
90	Hex2Cer(d16:1/16:0)	-0.00178694	-0.0152239	0.01165	0.794102	0.928888
264	PC(P-16:0/16:1)	-0.00175524	-0.0149841	0.0114736	0.79456	0.928888
93	Hex2Cer(d18:1/18:0)	0.00174856	-0.0119622	0.0154593	0.802368	0.935641
525	PS(38:3)	-0.00175919	-0.0155906	0.0120722	0.80289	0.935641
13	Cer(d18:0/24:1)	0.00168783	-0.0116978	0.0150735	0.804553	0.936091
31	Cer(d18:1/18:0)	0.00172749	-0.0121678	0.0156228	0.807242	0.937731
384	PE(18:0_18:2)	0.00159956	-0.0117607	0.0149598	0.814237	0.94436
3	Sph(d18:2)	-0.00155839	-0.0154793	0.0123625	0.826107	0.946151
36	Cer(d18:1/23:0)	-0.00156178	-0.0151582	0.0120346	0.821645	0.946151
70	Cer(m18:1/20:0)	0.00152448	-0.0119181	0.0149671	0.823875	0.946151
128	SM(41:1) (a)	0.00150479	-0.0113581	0.0143676	0.81841	0.946151
240	PC(O-16:0/20:4)	0.00153903	-0.0119172	0.0149953	0.822399	0.946151
608	DG(16:0_22:6)	-0.00153553	-0.0151548	0.0120837	0.824882	0.946151
650	TG(50:3) [NL-18:3]	-0.00142808	-0.0135648	0.0107087	0.817375	0.946151
732	PC(36:4) [+OH]	-0.00148635	-0.0146819	0.0117092	0.825045	0.946151
127	SM(41:0)	-0.0015025	-0.0153137	0.0123087	0.830936	0.946836
200	PC(18:0_20:3)	0.00151552	-0.0124941	0.0155252	0.831872	0.946836
429	PE(P-17:0/20:4) (a)	-0.00147978	-0.0150307	0.0120711	0.830303	0.946836
621	DG(18:1_22:6)	-0.00152139	-0.0154538	0.012411	0.830309	0.946836
79	HexCer(d16:1/24:0)	-0.00147631	-0.0153588	0.0124062	0.834681	0.947091
352	LPC(O-22:0)	-0.00137858	-0.0142734	0.0115162	0.833813	0.947091
50	Cer(d18:2/26:0)	-0.00146644	-0.0156611	0.0127283	0.839333	0.95061
253	PC(O-35:4)	-0.00139047	-0.014939	0.0121581	0.840376	0.95061
710	TG(O-50:2) [NL-18:2]	-0.00143973	-0.0156349	0.0127554	0.842225	0.951234
438	PE(P-18:0/20:4)	0.00138884	-0.0126023	0.01538	0.84554	0.953447
477	LPE(18:2) [sn1]	-0.0013306	-0.0148455	0.0121843	0.846786	0.953447
12	Cer(d18:0/24:0)	-0.00124398	-0.0151591	0.0126711	0.860727	0.955337
27	Cer(d17:1/24:1)	-0.0012203	-0.0148468	0.0124062	0.860488	0.955337
44	Cer(d18:2/20:0)	0.0013066	-0.0124575	0.0150707	0.85221	0.955337
87	HexCer(d18:2/20:0)	0.0013098	-0.0124009	0.0150205	0.851281	0.955337
284	PC(P-38:5) (a)	0.00123845	-0.0121997	0.0146765	0.856472	0.955337
342	LPC(22:6) [sn2]	-0.00120367	-0.0150867	0.0126793	0.864889	0.955337
380	PE(17:0_18:2)	-0.00114714	-0.0144108	0.0121165	0.865218	0.955337
461	PE(P-19:0/20:4) (a)	0.0011263	-0.0112124	0.013465	0.857824	0.955337
462	PE(P-19:0/20:4) (b)	-0.00107812	-0.0135675	0.0114113	0.865473	0.955337
463	PE(P-20:0/18:1)	-0.00114696	-0.0145585	0.0122646	0.866711	0.955337
465	PE(P-20:0/20:4)	0.00118704	-0.012453	0.0148271	0.864387	0.955337
529	PS(40:6)	0.00121796	-0.0124788	0.0149148	0.861461	0.955337
711	TG(O-50:3) [NL-18:2]	0.00131075	-0.0132817	0.0159032	0.860071	0.955337
718	TG(O-54:2) [NL-17:1]	0.00119807	-0.0127451	0.0151412	0.866086	0.955337
15	Cer(d16:1/18:0)	-0.00111531	-0.0148094	0.0125788	0.873008	0.959393
23	Cer(d17:1/20:0)	-0.00115426	-0.0152713	0.0129628	0.872515	0.959393
89	HexCer(d18:2/24:0)	-0.00110939	-0.015283	0.0130642	0.877915	0.96333
486	LPE(P-20:0)	-0.00108162	-0.0150507	0.0128875	0.87922	0.96333
318	LPC(19:1) (c)	0.00103072	-0.0129832	0.0150446	0.885228	0.968466
272	PC(P-17:0/20:4) (a)	0.000970356	-0.0125266	0.0144673	0.887794	0.969825
524	PS(36:2)	0.000968122	-0.0128859	0.0148222	0.890917	0.971789
220	PC(33:0) (b)	0.000925484	-0.0125389	0.0143899	0.892693	0.971868
269	PC(P-16:0/20:4)	-0.000921363	-0.0144461	0.0126033	0.893642	0.971868
260	PC(P-15:0/20:4) (a)	-0.00089827	-0.0147946	0.012998	0.89905	0.975919
623	DG(18:2_20:4)	0.000807355	-0.0118054	0.0134201	0.900029	0.975919
33	Cer(d18:1/20:0)	0.000812948	-0.0130863	0.0147122	0.908614	0.976733
35	Cer(d18:1/22:0)	0.000851579	-0.0128684	0.0145716	0.903047	0.976733
58	Cer(d19:1/26:0)	0.00085232	-0.0135096	0.0152143	0.907281	0.976733
341	LPC(22:6) [sn1]	-0.0008355	-0.0145915	0.0129205	0.905117	0.976733
449	PE(P-18:1/18:3)	0.000872801	-0.0137083	0.0154539	0.906483	0.976733
645	TG(50:2) [NL-18:2]	0.000726205	-0.0117119	0.0131643	0.908774	0.976733
615	DG(18:1_18:2)	0.000741819	-0.0126355	0.0141191	0.913337	0.980199
208	PC(18:1_20:3)	0.000709106	-0.0128217	0.01424	0.918081	0.982414
491	PI(16:0_20:3) (b)	-0.000735927	-0.0147003	0.0132284	0.917624	0.982414
16	Cer(d16:1/20:0)	0.00059257	-0.0131039	0.014289	0.932333	0.987282
112	GM1(d18:1/16:0)	0.000620079	-0.0130979	0.0143381	0.929311	0.987282
161	SM(d18:2/24:0)	0.000640653	-0.0131381	0.0144194	0.927293	0.987282
258	PC(O-40:7) (a)	-0.000569076	-0.0139347	0.0127965	0.933405	0.987282
376	PE(16:0_22:6)	0.00057569	-0.0125824	0.0137338	0.931574	0.987282
459	PE(P-18:1/22:6) (a)	0.000600725	-0.012501	0.0137024	0.928299	0.987282
513	PI(39:6)	0.000603489	-0.0120979	0.0133049	0.925707	0.987282
628	TG(48:1) [NL-18:1]	0.000561146	-0.0120087	0.013131	0.930184	0.987282
11	Cer(d18:0/22:0)	-0.000535741	-0.0142412	0.0131697	0.93885	0.98876
332	LPC(22:0) [sn2]	0.000538887	-0.0130515	0.0141293	0.937972	0.98876
554	CE(22:5) (n6)	-0.000545894	-0.0141694	0.0130776	0.937319	0.98876
687	TG(54:7) [NL-20:5]	-0.000479759	-0.0132557	0.0122962	0.941251	0.989867
10	Cer(d18:0/20:0)	-0.000472053	-0.0143648	0.0134207	0.946833	0.990305
236	PC(40:8)	0.000433487	-0.0127183	0.0135852	0.948423	0.990305
440	PE(P-18:0/22:4)	0.0004721	-0.0136055	0.0145497	0.947525	0.990305
667	TG(52:4) [NL-18:3]	-0.000439291	-0.0125512	0.0116726	0.943254	0.990305
708	TG(O-50:2) [NL-16:1]	-0.000501958	-0.0146318	0.0136279	0.944417	0.990305
425	PE(P-16:0/22:4)	-0.000420462	-0.0145205	0.0136796	0.953332	0.994015
129	SM(43:1)	0.00031793	-0.012604	0.0132399	0.961488	0.996758
168	PA(40:6)	-0.000327593	-0.0140982	0.013443	0.962762	0.996758
652	TG(50:4) [NL-18:3]	-0.000292232	-0.0119622	0.0113777	0.960803	0.996758
685	TG(54:6) [NL-20:5]	-0.000344786	-0.0131416	0.012452	0.95783	0.996758
688	TG(54:7) [NL-22:6]	-0.000326953	-0.0136933	0.0130394	0.961711	0.996758
55	Cer(d19:1/23:0)	-5.72774e-05	-0.0136558	0.0135412	0.993404	0.996798
72	Cer(m18:1/23:0)	-4.94544e-05	-0.0136752	0.0135763	0.994317	0.996798
77	HexCer(d16:1/20:0)	0.000149145	-0.0136391	0.0139374	0.983063	0.996798
83	HexCer(d18:1/22:0)	0.0001017	-0.0139217	0.0141251	0.988644	0.996798
96	Hex2Cer(d18:1/24:0)	0.000170001	-0.0139379	0.0142779	0.981133	0.996798
121	SM(37:1)	-3.4602e-05	-0.0135341	0.0134649	0.995986	0.996798
126	SM(40:3) (b)	-0.000161063	-0.013599	0.0132768	0.981233	0.996798
145	SM(d18:1/16:0)	-7.01994e-05	-0.0133751	0.0132347	0.991738	0.996798
146	SM(d18:1/17:0)/SM(d17:1/18:0)	3.14378e-05	-0.0136299	0.0136928	0.996397	0.996798
149	SM(d18:1/22:0)/SM(d16:1/24:0)	4.62769e-05	-0.0135316	0.0136242	0.994663	0.996798
160	SM(d18:2/23:0)	-0.000254172	-0.0139011	0.0133927	0.970842	0.996798
175	PC(15-MHDA_22:6)	0.000104523	-0.012341	0.0125501	0.98685	0.996798
231	PC(38:7)(c)	-0.000173691	-0.0134877	0.0131403	0.979574	0.996798
254	PC(O-36:0)	-2.84879e-05	-0.0139612	0.0139042	0.996798	0.996798
265	PC(P-16:0/18:0)	-0.000292191	-0.0136092	0.0130248	0.965653	0.996798
364	PE(15-MHDA_18:2)	0.000165331	-0.0129158	0.0132464	0.980211	0.996798
368	PE(16:0_16:1)	0.000160366	-0.013307	0.0136277	0.981355	0.996798
373	PE(16:0_20:3)	-0.000119052	-0.0135001	0.013262	0.986069	0.996798
397	PE(36:0)	0.000109799	-0.0138728	0.0140924	0.987704	0.996798
413	PE(O-38:5) (b)	-0.0002565	-0.0141064	0.0135934	0.971006	0.996798
423	PE(P-16:0/20:4)	-0.000179404	-0.0141203	0.0137615	0.979851	0.996798
506	PI(20:0_20:4)	-0.000287428	-0.0133566	0.0127818	0.965572	0.996798
507	PI(34:0)	-2.757e-05	-0.0125999	0.0125448	0.996566	0.996798
626	TG(48:0) [NL-18:0]	-6.11245e-05	-0.0132616	0.0131394	0.992749	0.996798
698	TG(56:8) [NL-20:5]	-0.000152146	-0.0129823	0.012678	0.981433	0.996798

## Sheet: Supp 3
Supp 3. Causal mediation for cord lipids mediating the effect of maternal pre-pregnancy BMI on infant birth weight
		ACME				ADE				Total effects			Proportion mediated
#	Lipid	Beta	95% CI (Lower)	95% CI (Upper)	p value	Beta	95% CI (Lower)	95% CI (Upper)	p value	Beta	95% CI (Lower)	95% CI (Upper)	Beta	95% CI (Lower)	95% CI (Upper)	p value
171	PC(14:0_22:6)	-8.77133e-05	-0.000816551	0.000499052	0.7586	0.0123348	0.0063997	0.0183008	0	0.0122471	0.00636659	0.0181781	-0.00716196	-0.066673	0.0407486	0.7586
212	PC(18:2_20:5)	-0.000292162	-0.00106408	0.000280511	0.322	0.0125393	0.00658306	0.0186861	0	0.0122471	0.00630734	0.018393	-0.0238556	-0.086884	0.0229043	0.322
251	PC(O-34:2)	-0.000152101	-0.000946956	0.000586093	0.693	0.0123992	0.00637295	0.0181816	0	0.0122471	0.0062712	0.0180777	-0.0124194	-0.0773207	0.0478556	0.693
334	LPC(22:1) [sn2]	0.00193433	0.000532181	0.00365308	0.008	0.0103128	0.0047096	0.0161071	0.0006	0.0122471	0.00639703	0.0182142	0.157941	0.0434536	0.298281	0.008
335	LPC(22:4) [sn1]	0.00205816	0.000512873	0.00389387	0.0102	0.0101889	0.00429829	0.016239	0.0006	0.0122471	0.00633724	0.0183178	0.168053	0.041877	0.317942	0.01
336	LPC(22:4) [sn2]	0.00219811	0.000715607	0.00395321	0.0024	0.010049	0.00423817	0.0160973	0.001	0.0122471	0.00628001	0.018422	0.17948	0.0584307	0.322787	0.0024
356	LPC(O-24:2)	-0.000173799	-0.00124025	0.000853141	0.7246	0.0124209	0.00640142	0.0185115	0.0002	0.0122471	0.00640909	0.0181617	-0.014191	-0.101269	0.0696606	0.7248
387	PE(18:0_20:4)	-0.000425538	-0.00139737	0.000212899	0.2082	0.0126726	0.00672271	0.0187847	0	0.0122471	0.00630072	0.0183381	-0.034746	-0.114098	0.0173836	0.2084
390	PE(18:0_22:5) (n6)	0.000661435	1.48076e-05	0.00155845	0.0428	0.0115857	0.00565031	0.0174106	0	0.0122471	0.00637968	0.0180171	0.0540074	0.00120907	0.12725	0.0428
419	PE(P-16:0/18:2)	-7.8448e-05	-0.000852296	0.000619333	0.8258	0.0123256	0.00647814	0.0184353	0	0.0122471	0.0063982	0.0182899	-0.00640543	-0.0695916	0.0505697	0.8258
472	LPE(17:0) [sn2]	0.000411689	-0.000433356	0.00146098	0.3198	0.0118354	0.00587562	0.0178659	0	0.0122471	0.00637093	0.0182764	0.0336152	-0.0353844	0.119292	0.3198
473	LPE(18:0) [sn1]	0.0018864	0.000637615	0.00350633	0.0008	0.0103607	0.00465367	0.0162915	0.0002	0.0122471	0.00622985	0.0184588	0.154028	0.0520625	0.286299	0.0008
474	LPE(18:0) [sn2]	0.00193488	0.000660289	0.00359754	0.002	0.0103122	0.00451372	0.016154	0.0002	0.0122471	0.00624915	0.018327	0.157987	0.0539139	0.293746	0.002
533	CE(14:0)	-0.000405772	-0.00127576	0.000121888	0.1672	0.0126529	0.00666087	0.0186335	0	0.0122471	0.0063874	0.0182058	-0.033132	-0.104169	0.00995241	0.1672
543	CE(18:3)	-0.00191782	-0.00364152	-0.000541221	0.0036	0.0141649	0.00843412	0.0199833	0	0.0122471	0.00637706	0.018012	-0.156594	-0.297337	-0.0441918	0.0036
546	CE(20:2)	-0.00129462	-0.00264923	-0.000294866	0.0084	0.0135417	0.00748691	0.019518	0	0.0122471	0.00615934	0.0181528	-0.105708	-0.216315	-0.0240763	0.0084
549	CE(20:5)	-0.000818151	-0.00199741	1.2835e-05	0.055	0.0130653	0.00719529	0.0191024	0	0.0122471	0.0063706	0.0183489	-0.0668036	-0.163093	0.001048	0.055
553	CE(22:5) (n3)	-0.000405665	-0.0012685	0.000124734	0.1642	0.0126528	0.00650296	0.0187848	0.0002	0.0122471	0.0061548	0.0183338	-0.0331233	-0.103576	0.0101848	0.164
555	CE(22:6)	-0.000303655	-0.00116218	0.000301553	0.3292	0.0125508	0.00669112	0.0186158	0	0.0122471	0.00640453	0.0183432	-0.024794	-0.0948938	0.0246224	0.3292
559	CE(24:5)	0.000783526	-2.80116e-05	0.00195711	0.0614	0.0114636	0.00547365	0.0175332	0.0004	0.0122471	0.00634415	0.0182329	0.0639764	-0.0022872	0.159802	0.0614
560	CE(24:6)	-0.000215085	-0.00141276	0.000960846	0.6936	0.0124622	0.00634886	0.0186248	0	0.0122471	0.00639027	0.0182318	-0.0175621	-0.115355	0.078455	0.6936
564	DE(18:2)	-0.000997962	-0.0021379	-0.000177806	0.0104	0.0132451	0.00726401	0.0192371	0	0.0122471	0.00633552	0.0182387	-0.0814855	-0.174564	-0.0145182	0.0104
566	DE(20:5)	-0.0005137	-0.00134377	2.55555e-05	0.072	0.0127608	0.00691005	0.0187405	0	0.0122471	0.00638305	0.018235	-0.0419446	-0.109722	0.00208665	0.072
567	DE(22:6)	-0.00096695	-0.00225086	-9.46782e-05	0.0228	0.0132141	0.00739305	0.0191424	0	0.0122471	0.00635742	0.0181813	-0.0789533	-0.183787	-0.00773066	0.0228
583	FA(22:4)	-0.00074936	-0.00192579	0.000130028	0.106	0.0129965	0.00727095	0.0190656	0	0.0122471	0.00654204	0.018223	-0.0611867	-0.157245	0.010617	0.106
589	AC(14:1)	-0.0014237	-0.0028629	-0.00028353	0.011	0.0136708	0.00766939	0.0199174	0	0.0122471	0.00644203	0.0182164	-0.116247	-0.233761	-0.0231507	0.011
594	AC(16:1)	-0.000801231	-0.00206794	9.76232e-05	0.0866	0.0130483	0.00704847	0.0191891	0	0.0122471	0.0062999	0.0183886	-0.0654221	-0.168851	0.00797112	0.0866
595	AC(17:0) (a)	-0.000247861	-0.00127281	0.000630793	0.5818	0.012495	0.00642539	0.0186696	0	0.0122471	0.00628159	0.0182626	-0.0202383	-0.103928	0.0515054	0.5818
598	AC(18:1)	0.000174495	-0.000653409	0.0010317	0.6324	0.0120726	0.00630098	0.0181772	0	0.0122471	0.00643324	0.0183669	0.0142479	-0.0533521	0.0842403	0.6324
659	TG(52:1) [NL-18:0]	-0.000107068	-0.00108988	0.000833063	0.8214	0.0123542	0.00623876	0.018515	0	0.0122471	0.00625571	0.0183972	-0.00874227	-0.0889906	0.0680212	0.8216
660	TG(52:1) [NL-18:1]	-0.000225403	-0.00117519	0.000608715	0.5994	0.0124725	0.0064547	0.0185748	0	0.0122471	0.00631047	0.0182474	-0.0184046	-0.0959565	0.0497027	0.5996
663	TG(52:3) [NL-16:1]	-0.000526928	-0.00179807	0.000514408	0.3318	0.012774	0.00688849	0.0186986	0.0002	0.0122471	0.00640276	0.01823	-0.0430247	-0.146816	0.0420024	0.332
671	TG(53:2) [NL-17:1]	-0.000348265	-0.00151479	0.000581674	0.478	0.0125954	0.00666684	0.0188647	0	0.0122471	0.00638522	0.0183451	-0.0284365	-0.123685	0.0474948	0.478
672	TG(53:2) [NL-18:1]	-0.00140396	-0.00280871	-0.000357624	0.0028	0.0136511	0.0077344	0.0195872	0	0.0122471	0.00629541	0.018284	-0.114636	-0.229337	-0.0292007	0.0028
673	TG(54:0) [NL-18:0]	0.000677965	-7.90197e-05	0.00171317	0.0818	0.0115691	0.00573013	0.0175858	0	0.0122471	0.00644094	0.0182353	0.0553572	-0.00645211	0.139884	0.0818
674	TG(54:1) [NL-18:1]	0.000443966	-0.000412526	0.00141777	0.3122	0.0118031	0.00571247	0.0179338	0	0.0122471	0.0062716	0.0182681	0.0362506	-0.0336836	0.115764	0.3122
675	TG(54:2) [NL-18:0]	-1.2073e-05	-0.00103614	0.000961113	0.992	0.0122592	0.00639252	0.0183674	0	0.0122471	0.00643472	0.0182673	-0.000985783	-0.0846026	0.0784767	0.9918
676	TG(54:2) [NL-20:1]	4.94808e-05	-0.000851643	0.000878778	0.9052	0.0121976	0.00628024	0.0181985	0	0.0122471	0.00633495	0.0182656	0.0040402	-0.0695383	0.0717539	0.9052
677	TG(54:3) [NL-18:1]	1.26049e-05	-0.000762583	0.00076633	0.964	0.0122345	0.00632489	0.0184048	0	0.0122471	0.00637553	0.0183446	0.00102921	-0.0622664	0.0625723	0.964
689	TG(56:6) [NL-20:4]	-0.000985957	-0.00235163	2.30271e-05	0.054	0.0132331	0.00727892	0.0192154	0	0.0122471	0.00636901	0.0182261	-0.0805052	-0.192015	0.00188021	0.054
727	CE(22:6) [+OH]	0.000122297	-0.000748875	0.000912483	0.7786	0.0121248	0.00616285	0.018194	0	0.0122471	0.00637024	0.0181826	0.00998579	-0.0611471	0.074506	0.7786

## Sheet: Supp 4
Supp 4. Linear regression between infant 6-month lipidome and infant 6-month BMI z score
#	Lipid	Beta	LCI	UCI	p value	BH p value
1	Sph(d16:1)	0.0632623	0.000573652	0.125951	0.0483174	0.305316
2	Sph(d18:1)	0.0890479	0.0240685	0.154027	0.00739843	0.115237
3	Sph(d18:2)	0.0337357	-0.0321739	0.0996453	0.316091	0.697878
4	S1P(d16:1)	0.10445	0.0442222	0.164679	0.000713333	0.0307572
5	S1P(d18:0)	0.0535733	-0.0117784	0.118925	0.108549	0.452082
6	S1P(d18:1)	0.0662399	0.0007418	0.131738	0.0478374	0.304911
7	S1P(d18:2)	0.120154	0.0559117	0.184397	0.000264691	0.019047
8	Cer(d18:0/16:0)	-0.0433961	-0.107791	0.0209983	0.186966	0.571561
9	Cer(d18:0/18:0)	-0.00392667	-0.0519174	0.0440641	0.872635	0.971821
10	Cer(d18:0/20:0)	-0.0135343	-0.0675297	0.040461	0.623373	0.890226
11	Cer(d18:0/22:0)	-0.0204045	-0.0841871	0.0433781	0.530846	0.846012
12	Cer(d18:0/24:0)	-0.0420847	-0.10512	0.0209511	0.191102	0.576452
13	Cer(d18:0/24:1)	-0.0564375	-0.10645	-0.00642472	0.0272952	0.22997
14	Cer(d16:1/16:0)	0.0868191	0.0313348	0.142303	0.00224393	0.0651743
15	Cer(d16:1/18:0)	0.145352	0.0813772	0.209327	9.80793e-06	0.0023964
16	Cer(d16:1/20:0)	0.118187	0.0578886	0.178486	0.000133	0.0111785
17	Cer(d16:1/22:0)	0.074254	0.0230172	0.125491	0.00463172	0.0970014
18	Cer(d16:1/23:0)	0.0674079	0.0173241	0.117492	0.00852084	0.115237
19	Cer(d16:1/24:0)	0.046517	-0.00349795	0.0965319	0.0687304	0.364295
20	Cer(d16:1/24:1)	0.0779058	0.0165505	0.139261	0.013046	0.142968
21	Cer(d17:1/16:0)	0.11143	0.0473298	0.175529	0.000692817	0.0307572
22	Cer(d17:1/18:0)	0.0800147	0.0205615	0.139468	0.00852365	0.115237
23	Cer(d17:1/20:0)	0.0900744	0.0270974	0.153051	0.00519396	0.0993498
24	Cer(d17:1/22:0)	0.0959733	0.0337089	0.158238	0.0026078	0.070797
25	Cer(d17:1/23:0)	0.0683016	0.00880595	0.127797	0.0247442	0.226719
26	Cer(d17:1/24:0)	0.0734103	0.0118913	0.134929	0.0196158	0.196236
27	Cer(d17:1/24:1)	0.0668167	0.0029879	0.130646	0.0405557	0.276364
28	Cer(d18:1/14:0)	0.0474844	-0.0176731	0.112642	0.153618	0.518125
29	Cer(d18:1/16:0)	0.0304812	-0.0317247	0.0926871	0.337172	0.712239
30	Cer(d18:1/17:0)	0.0106362	-0.0529618	0.0742342	0.743164	0.937589
31	Cer(d18:1/18:0)	0.0464414	-0.0027893	0.095672	0.0648752	0.360254
32	Cer(d18:1/19:0)	0.0286042	-0.0288009	0.0860092	0.329075	0.705297
33	Cer(d18:1/20:0)	0.0477249	-0.00788264	0.103332	0.0929719	0.43602
34	Cer(d18:1/21:0)	0.0177735	-0.0420232	0.0775703	0.560361	0.85808
35	Cer(d18:1/22:0)	0.041558	-0.0220556	0.105172	0.200802	0.594571
36	Cer(d18:1/23:0)	0.0500083	-0.0100077	0.110024	0.102872	0.440964
37	Cer(d18:1/24:0)	0.0362863	-0.0264916	0.0990642	0.257633	0.660556
38	Cer(d18:1/24:1)	-0.00299182	-0.0577335	0.0517499	0.914723	0.985248
39	Cer(d18:1/26:0)	-0.00682477	-0.0710092	0.0573597	0.834969	0.967915
40	Cer(d18:2/14:0)	0.129086	0.0640075	0.194165	0.000110546	0.0111785
41	Cer(d18:2/16:0)	0.112081	0.0491105	0.175051	0.000515126	0.0307572
42	Cer(d18:2/17:0)	0.0373384	-0.0276538	0.102331	0.260528	0.660556
43	Cer(d18:2/18:0)	0.119654	0.0650533	0.174255	1.98517e-05	0.00291026
44	Cer(d18:2/20:0)	0.146706	0.0867636	0.206649	1.95899e-06	0.00143594
45	Cer(d18:2/21:0)	0.0990572	0.0343123	0.163802	0.00280466	0.0734221
46	Cer(d18:2/22:0)	0.111398	0.047577	0.17522	0.000658883	0.0307572
47	Cer(d18:2/23:0)	0.0909633	0.0307677	0.151159	0.00315914	0.0777647
48	Cer(d18:2/24:0)	0.0819905	0.0205374	0.143444	0.00910908	0.117088
49	Cer(d18:2/24:1)	0.0570524	-0.00425539	0.11836	0.0685737	0.364295
50	Cer(d18:2/26:0)	0.0308028	-0.031857	0.0934625	0.335615	0.712239
51	Cer(d19:1/16:0)	-0.00676091	-0.0600052	0.0464834	0.803525	0.960822
52	Cer(d19:1/18:0)	0.0545866	0.0122232	0.0969499	0.0117664	0.136902
53	Cer(d19:1/20:0)	0.038757	-0.00899502	0.086509	0.112095	0.453333
54	Cer(d19:1/22:0)	0.0302919	-0.0146753	0.0752591	0.187141	0.571561
55	Cer(d19:1/23:0)	0.0354597	-0.014069	0.0849883	0.160975	0.519799
56	Cer(d19:1/24:0)	0.0249345	-0.0214256	0.0712946	0.292157	0.685962
57	Cer(d19:1/24:1)	0.0131382	-0.0271512	0.0534276	0.52293	0.844142
58	Cer(d19:1/26:0)	0.0163222	-0.0464316	0.0790761	0.610352	0.885528
59	Cer(d20:1/22:0)	-0.00767635	-0.0635655	0.0482128	0.787849	0.951895
60	Cer(d20:1/23:0)	0.00906695	-0.0517316	0.0698655	0.770144	0.951895
61	Cer(d20:1/24:0)	0.00142566	-0.0590582	0.0619095	0.963164	0.997175
62	Cer(d20:1/24:1)	-0.0265978	-0.0730662	0.0198706	0.262291	0.660556
63	Cer(d20:1/26:0)	0.0722128	0.00674336	0.137682	0.0309567	0.251753
64	Cer(m18:0/20:0)	0.0462417	-0.00878315	0.101267	0.0999658	0.440964
65	Cer(m18:0/22:0)	0.0226628	-0.0424359	0.0877614	0.495247	0.844142
66	Cer(m18:0/23:0)	0.0389613	-0.0241251	0.102048	0.226496	0.626498
67	Cer(m18:0/24:0)	0.0190499	-0.0459177	0.0840176	0.565664	0.862021
68	Cer(m18:0/24:1)	-0.0121614	-0.0710748	0.0467521	0.685893	0.915425
69	Cer(m18:1/18:0)	-0.00484761	-0.0534005	0.0437052	0.844908	0.967915
70	Cer(m18:1/20:0)	0.0130672	-0.0392023	0.0653367	0.624288	0.890226
71	Cer(m18:1/22:0)	0.0115608	-0.0527804	0.075902	0.724812	0.931246
72	Cer(m18:1/23:0)	0.0262365	-0.0382663	0.0907393	0.425581	0.790933
73	Cer(m18:1/24:0)	0.0145118	-0.0507269	0.0797504	0.662978	0.914302
74	Cer(m18:1/24:1)	-0.00159957	-0.0577334	0.0545342	0.955476	0.99323
75	Cer1P(d18:1/16:0)	-0.0136454	-0.0799609	0.0526702	0.686849	0.915425
76	HexCer(d16:1/18:0)	0.0645363	0.00278505	0.126288	0.0408836	0.276364
77	HexCer(d16:1/20:0)	0.0573681	-0.0069197	0.121656	0.080712	0.402462
78	HexCer(d16:1/22:0)	0.0635896	0.00532884	0.12185	0.0327498	0.251753
79	HexCer(d16:1/24:0)	0.0737394	0.0133434	0.134135	0.0169656	0.180229
80	HexCer(d18:1/16:0)	0.0325136	-0.0280277	0.093055	0.292872	0.685962
81	HexCer(d18:1/18:0)	-0.00894197	-0.0568473	0.0389634	0.714583	0.927061
82	HexCer(d18:1/20:0)	0.00831611	-0.0446032	0.0612354	0.758166	0.94596
83	HexCer(d18:1/22:0)	0.0162882	-0.0461771	0.0787534	0.609451	0.885528
84	HexCer(d18:1/24:0)	0.0345375	-0.0270364	0.0961113	0.271968	0.674933
85	HexCer(d18:1/24:1)	-0.00379742	-0.0602889	0.052694	0.895216	0.976478
86	HexCer(d18:2/18:0)	0.0430097	-0.00891991	0.0949393	0.104957	0.445034
87	HexCer(d18:2/20:0)	0.0728535	0.0163611	0.129346	0.0116961	0.136902
88	HexCer(d18:2/22:0)	0.0717662	0.00954973	0.133983	0.024067	0.226168
89	HexCer(d18:2/24:0)	0.0692844	0.00827119	0.130298	0.0263433	0.227841
90	Hex2Cer(d16:1/16:0)	0.0181654	-0.0402469	0.0765778	0.542364	0.851291
91	Hex2Cer(d16:1/24:1)	0.0380893	-0.0229678	0.0991465	0.221841	0.626498
92	Hex2Cer(d18:1/16:0)	7.60521e-05	-0.0646918	0.0648439	0.998164	0.998229
93	Hex2Cer(d18:1/18:0)	-0.049445	-0.114244	0.0153535	0.135198	0.495502
94	Hex2Cer(d18:1/20:0)	0.00465478	-0.0532959	0.0626054	0.874947	0.971821
95	Hex2Cer(d18:1/22:0)	0.00179504	-0.062899	0.0664891	0.956645	0.99323
96	Hex2Cer(d18:1/24:0)	0.000359631	-0.0647013	0.0654206	0.991359	0.998229
97	Hex2Cer(d18:1/24:1)	-0.00480885	-0.0694631	0.0598454	0.884135	0.97308
98	Hex2Cer(d18:2/16:0)	0.0294401	-0.0326716	0.0915518	0.353194	0.729272
99	Hex2Cer(d18:2/24:1)	0.0574834	-0.00478278	0.11975	0.0707988	0.370682
100	Hex3Cer(d18:1/16:0)	0.00482407	-0.0579732	0.0676213	0.88036	0.97308
101	Hex3Cer(d18:1/18:0)	-0.0681418	-0.12818	-0.00810374	0.0264208	0.227841
102	Hex3Cer(d18:1/20:0)	-0.0185751	-0.0786036	0.0414534	0.544376	0.852623
103	Hex3Cer(d18:1/22:0)	-0.0344584	-0.0998608	0.030944	0.30211	0.692022
104	Hex3Cer(d18:1/24:0)	-0.0235336	-0.0884824	0.0414151	0.477817	0.833904
105	Hex3Cer(d18:1/24:1)	-0.0721737	-0.135041	-0.00930644	0.0247413	0.226719
106	GM3(d18:1/16:0)	0.0386141	-0.0238387	0.101067	0.225966	0.626498
107	GM3(d18:1/18:0)	-0.00258862	-0.0544659	0.0492887	0.922117	0.986732
108	GM3(d18:1/20:0)	0.038191	-0.0163729	0.092755	0.170533	0.536738
109	GM3(d18:1/22:0)	0.0182363	-0.0433965	0.0798691	0.56214	0.858434
110	GM3(d18:1/24:0)	-0.0132748	-0.0775013	0.0509517	0.685519	0.915425
111	GM3(d18:1/24:1)	-0.0279106	-0.0815453	0.0257242	0.308096	0.695471
112	GM1(d18:1/16:0)	0.0506843	-0.0134902	0.114859	0.122066	0.46845
113	Sulfatide (d18:1:/16:0(OH))	-0.0334798	-0.0978164	0.0308568	0.308093	0.695471
114	Sulfatide (d18:1:/16:0)	-0.00363645	-0.0678168	0.0605439	0.911605	0.985248
115	Sulfatide (d18:1:/24:0(OH))	-0.0536373	-0.119015	0.01174	0.108266	0.452082
116	Sulfatide (d18:1:/24:0)	-0.00269499	-0.0685631	0.0631732	0.936106	0.990414
117	Sulfatide (d18:1:/24:1(OH))	-0.0874419	-0.149413	-0.0254705	0.00582816	0.0993498
118	Sulfatide (d18:1:/24:1)	-0.0512298	-0.115509	0.0130497	0.118707	0.46283
119	SM(34:3)	0.0884765	0.0235294	0.153424	0.00775466	0.115237
120	SM(35:2) (b)	-0.0160712	-0.0743203	0.0421779	0.588832	0.883815
121	SM(37:1)	0.0490347	-0.0140254	0.112095	0.127931	0.485872
122	SM(37:2)	0.0239223	-0.0231983	0.0710428	0.320044	0.698191
123	SM(38:3) (a)	0.0938578	0.033698	0.154018	0.00231178	0.0651743
124	SM(38:3) (b)	0.0429623	-0.00115501	0.0870797	0.0567005	0.337898
125	SM(40:3) (a)	0.0741932	0.00859898	0.139787	0.026939	0.229608
126	SM(40:3) (b)	0.0252675	-0.0166421	0.0671771	0.237718	0.645361
127	SM(41:0)	-0.0827231	-0.144494	-0.0209527	0.00885323	0.115883
128	SM(41:1) (a)	0.0213591	-0.0318205	0.0745388	0.431415	0.790933
129	SM(43:1)	-0.0167379	-0.0686287	0.0351529	0.527445	0.844142
130	SM(43:2) (b)	-0.0453434	-0.0911097	0.00042282	0.0525404	0.319881
131	SM(43:2) (c)	-0.0210606	-0.0846181	0.042497	0.516242	0.844142
132	SM(44:1)	-0.0628411	-0.124017	-0.00166505	0.0444504	0.290912
133	SM(44:2)	-0.0687702	-0.122551	-0.0149892	0.0124211	0.140072
134	SM(44:3)	9.43594e-05	-0.0636409	0.0638296	0.997686	0.998229
135	SM(d16:1/19:0)	-0.0041045	-0.0463887	0.0381797	0.849162	0.967915
136	SM(d16:1/23:0)/SM(d17:1/22:0)	0.0437566	-0.0115563	0.0990695	0.12146	0.46845
137	SM(d16:1/24:1)	0.0312981	-0.0324531	0.0950493	0.336249	0.712239
138	SM(d17:1/14:0)	0.0698604	0.00609759	0.133623	0.0320925	0.251753
139	SM(d17:1/16:0)	0.0321419	-0.0311274	0.0954112	0.319724	0.698191
140	SM(d17:1/24:1)	0.00418884	-0.051731	0.0601087	0.883316	0.97308
141	SM(d18:0/14:0)	-0.00940379	-0.0749167	0.0561092	0.778531	0.951895
142	SM(d18:0/16:0)	-0.0516078	-0.110091	0.00687536	0.0841346	0.408862
143	SM(d18:0/22:0)	-0.0867609	-0.147042	-0.0264797	0.00491991	0.0993498
144	SM(d18:1/14:0/SM(d16:1/16:0)	0.0314226	-0.0307163	0.0935615	0.321951	0.698196
145	SM(d18:1/16:0)	-0.0197691	-0.0788253	0.039287	0.511962	0.844142
146	SM(d18:1/17:0)/SM(d17:1/18:0)	0.0189211	-0.0257204	0.0635627	0.406398	0.787113
147	SM(d18:1/18:0/SM(d16:1/20:0)	0.0178499	-0.0371298	0.0728295	0.524757	0.844142
148	SM(d18:1/20:0)/SM(d16:1/22:0)	0.0504416	-0.0100921	0.110975	0.102858	0.440964
149	SM(d18:1/22:0)/SM(d16:1/24:0)	0.00254143	-0.060409	0.0654919	0.936952	0.990414
150	SM(d18:1/23:0)/SM(d17:1/24:0)	-0.00886885	-0.0703531	0.0526154	0.777471	0.951895
151	SM(d18:1/24:0)	-0.0610535	-0.126179	0.00407198	0.0665559	0.361122
152	SM(d18:1/24:1)	-0.0665683	-0.122443	-0.0106939	0.019811	0.196236
153	SM(d18:2/14:0)	0.142666	0.0805979	0.204734	7.73902e-06	0.0023964
154	SM(d18:2/16:0)	0.0478962	-0.00914962	0.104942	0.100276	0.440964
155	SM(d18:2/17:0)	0.0195763	-0.0268884	0.0660409	0.409204	0.787113
156	SM(d18:2/18:0)	0.0321918	-0.0137506	0.0781341	0.170065	0.536738
157	SM(d18:2/18:1)	0.0176769	-0.033881	0.0692347	0.501802	0.844142
158	SM(d18:2/20:0)	0.0609663	0.00725331	0.114679	0.0264127	0.227841
159	SM(d18:2/22:0)	0.0611796	-0.00296808	0.125327	0.0619857	0.35776
160	SM(d18:2/23:0)	0.0471057	-0.0166758	0.110887	0.148177	0.51233
161	SM(d18:2/24:0)	0.0220038	-0.0432793	0.087287	0.509066	0.844142
162	SM(d19:1/24:1)	-0.00549667	-0.0448553	0.0338619	0.784374	0.951895
163	PA(34:1)	0.0771707	0.0120116	0.14233	0.0205488	0.20083
164	PA(36:1)	0.06625	0.00111033	0.13139	0.0465941	0.299592
165	PA(36:2)	0.069541	0.00500542	0.134077	0.0350292	0.257591
166	PA(36:3)	0.0460782	-0.0181658	0.110322	0.16022	0.519652
167	PA(36:4)	0.0707804	0.00548063	0.13608	0.0339687	0.254072
168	PA(40:6)	0.0230471	-0.0426485	0.0887427	0.491926	0.844142
169	PC(14:0_16:0)	-0.00429324	-0.0645384	0.0559519	0.888956	0.973998
170	PC(14:0_20:4)	0.0599406	-0.00458924	0.124471	0.0690819	0.364295
171	PC(14:0_22:6)	0.0415586	-0.0236581	0.106775	0.212076	0.611006
172	PC(15-MHDA_18:1)	-0.0128408	-0.0553241	0.0296424	0.553754	0.857183
173	PC(15-MHDA_18:2)	-0.0292577	-0.0784782	0.0199628	0.24438	0.649963
174	PC(15-MHDA_20:4)	-0.0099573	-0.0557348	0.0358202	0.669995	0.914399
175	PC(15-MHDA_22:6)	-0.0158233	-0.0588745	0.0272278	0.471518	0.828831
176	PC(15:0_20:3)	0.0420465	-0.0159882	0.100081	0.156032	0.518125
177	PC(15:0_20:4)	0.0166187	-0.0358073	0.0690447	0.534594	0.846012
178	PC(15:0_22:6)	0.0187798	-0.0338696	0.0714292	0.484701	0.837413
179	PC(16:0_16:0)	-0.00902665	-0.0707705	0.0527172	0.774545	0.951895
180	PC(16:0_18:0)	-0.00817844	-0.0583778	0.042021	0.749576	0.943714
181	PC(16:0_18:1)	-0.0363209	-0.101153	0.0285115	0.272552	0.674933
182	PC(16:0_18:2)	0.00021383	-0.0609657	0.0613934	0.994536	0.998229
183	PC(16:0_18:3) (a)	0.0514245	-0.0130682	0.115917	0.118529	0.46283
184	PC(16:0_18:3) (b)	0.051751	-0.0113446	0.114846	0.108363	0.452082
185	PC(16:0_20:3) (a)	0.031692	-0.030159	0.093543	0.315576	0.697878
186	PC(16:0_20:3) (b)	0.0511539	-0.00909625	0.111404	0.0965303	0.439483
187	PC(16:0_20:4)	0.0340174	-0.0263	0.0943348	0.269362	0.673864
188	PC(16:0_20:5)	-0.00405014	-0.0599642	0.0518639	0.887141	0.973952
189	PC(16:0_22:6)	-0.00942254	-0.069126	0.0502809	0.757159	0.94596
190	PC(16:1_18:2)	0.0418033	-0.0222007	0.105807	0.200907	0.594571
191	PC(16:1_20:4)	0.0661127	0.00133653	0.130889	0.0458283	0.297275
192	PC(16:1_22:6)	0.0468333	-0.0159307	0.109597	0.144037	0.502759
193	PC(17:0_18:1)	-0.0277232	-0.076176	0.0207296	0.26247	0.660556
194	PC(17:0_18:2)	-0.0524583	-0.112083	0.00716595	0.0850588	0.410185
195	PC(17:0_20:4)	-0.0111975	-0.0608061	0.038411	0.658328	0.912809
196	PC(17:0_22:6)	-0.0145689	-0.0653922	0.0362544	0.574394	0.868105
197	PC(17:1_18:2)	-0.00223788	-0.0622122	0.0577365	0.941719	0.990414
198	PC(18:0_18:1)	-0.0379366	-0.0990536	0.0231804	0.22415	0.626498
199	PC(18:0_18:2)	-0.015072	-0.0765702	0.0464263	0.63112	0.893072
200	PC(18:0_20:3)	0.0414197	-0.0165531	0.0993926	0.161838	0.520295
201	PC(18:0_20:4)	0.00940758	-0.0490988	0.067914	0.752732	0.943847
202	PC(18:0_22:4)	0.0444521	-0.0173499	0.106254	0.159043	0.518125
203	PC(18:0_22:5) (n3)	-0.0149778	-0.0631257	0.03317	0.542242	0.851291
204	PC(18:0_22:5) (n6)	0.0345593	-0.0287657	0.0978842	0.285131	0.68012
205	PC(18:0_22:6)	0.00641789	-0.0509524	0.0637882	0.826509	0.967915
206	PC(18:1_18:1)	-0.0681238	-0.131521	-0.00472686	0.0355385	0.257918
207	PC(18:1_18:2)	-0.0333861	-0.0934396	0.0266674	0.276236	0.676143
208	PC(18:1_20:3)	0.00762136	-0.0576061	0.0728488	0.818925	0.967915
209	PC(18:1_22:6) (a)	-0.0533543	-0.117789	0.0110799	0.105035	0.445034
210	PC(18:1_22:6) (b)	0.0212102	-0.0276455	0.070066	0.3951	0.780616
211	PC(18:2_18:2)	0.0277131	-0.0328575	0.0882837	0.370144	0.745373
212	PC(18:2_20:5)	0.0337959	-0.0296483	0.0972401	0.296805	0.687656
213	PC(20:0_20:4)	0.0101464	-0.0552425	0.0755353	0.761115	0.947146
214	PC(28:0)	-0.00568012	-0.0688941	0.0575338	0.860252	0.97071
215	PC(31:0) (a)	0.0235745	-0.020946	0.068095	0.299684	0.688616
216	PC(31:0) (b)	0.00381883	-0.0381874	0.0458251	0.858627	0.97071
217	PC(32:1)	-0.00258736	-0.0651238	0.0599491	0.935391	0.990414
218	PC(32:2)	0.0229304	-0.0357326	0.0815935	0.443849	0.799365
219	PC(33:0) (a)	-0.00251525	-0.0421602	0.0371297	0.901072	0.979951
220	PC(33:0) (b)	-0.00130111	-0.0432502	0.0406479	0.951541	0.99323
221	PC(33:1)	-0.011781	-0.0616726	0.0381105	0.643633	0.903799
222	PC(33:2)	0.0240331	-0.0359395	0.0840057	0.432454	0.790933
223	PC(34:5)	0.0349558	-0.0306192	0.100531	0.296462	0.687656
224	PC(35:5)	0.0170134	-0.035472	0.0694989	0.525406	0.844142
225	PC(36:6) (a)	0.0462292	-0.0138097	0.106268	0.131693	0.488564
226	PC(38:2)	-0.0139457	-0.0779424	0.050051	0.669428	0.914399
227	PC(38:4) (b)	0.067171	0.00555877	0.128783	0.0329483	0.251753
228	PC(38:5) (a)	-0.026741	-0.0838817	0.0303997	0.359318	0.735699
229	PC(38:5) (b)	0.0110728	-0.0451035	0.0672491	0.699366	0.917682
230	PC(38:6) (a)	0.0324663	-0.0316997	0.0966323	0.321673	0.698196
231	PC(38:7)(c)	0.000434753	-0.0517203	0.0525898	0.986969	0.998229
232	PC(39:5)(a)	-0.024548	-0.0728813	0.0237853	0.319846	0.698191
233	PC(39:5)(b)	-0.0272799	-0.0724618	0.0179021	0.23704	0.645361
234	PC(40:10)	0.0657246	-0.000687122	0.132136	0.0528044	0.319881
235	PC(40:7) (a)	0.032561	-0.0279209	0.0930428	0.291696	0.685962
236	PC(40:8)	0.0242277	-0.0389323	0.0873877	0.452392	0.805535
237	PC(44:12)	-0.0157437	-0.0740983	0.0426109	0.597111	0.883815
238	PC(O-16:0/16:0)	0.050117	-0.01331	0.113544	0.121894	0.46845
239	PC(O-16:0/20:3)	0.0335533	-0.0233196	0.0904261	0.247926	0.654946
240	PC(O-16:0/20:4)	0.0449056	-0.0138184	0.10363	0.134367	0.494929
241	PC(O-16:0/22:6)	0.0427875	-0.0144685	0.100043	0.143437	0.502759
242	PC(O-18:0/18:1)	-0.0246117	-0.0829442	0.0337209	0.408532	0.787113
243	PC(O-18:0/18:2)	-0.00715799	-0.0688995	0.0545835	0.820308	0.967915
244	PC(O-18:0/20:4)	-0.00111769	-0.0512696	0.0490342	0.965171	0.997666
245	PC(O-18:0/22:6)	0.000720033	-0.0485488	0.0499888	0.977156	0.998229
246	PC(O-18:1/18:1)	-0.0114402	-0.0771705	0.0542902	0.733104	0.934073
247	PC(O-18:1/18:2)	0.0189976	-0.0398911	0.0778864	0.527392	0.844142
248	PC(O-32:1)	-0.0170583	-0.0679994	0.0338828	0.511822	0.844142
249	PC(O-32:2)	-0.0144414	-0.0721101	0.0432272	0.6237	0.890226
250	PC(O-34:1)	-0.027852	-0.0936445	0.0379406	0.406968	0.787113
251	PC(O-34:2)	0.0340737	-0.0279385	0.0960858	0.281861	0.67739
252	PC(O-34:4)	0.0120817	-0.0473385	0.071502	0.690365	0.915425
253	PC(O-35:4)	0.0246315	-0.0232943	0.0725572	0.314109	0.697878
254	PC(O-36:0)	0.0142876	-0.0500669	0.0786421	0.663586	0.914302
255	PC(O-36:5)	0.0112278	-0.0377636	0.0602192	0.653428	0.912311
256	PC(O-38:5)	0.0158783	-0.0468398	0.0785965	0.619896	0.889205
257	PC(O-40:5)	-0.00441208	-0.058229	0.0494048	0.872385	0.971821
258	PC(O-40:7) (a)	0.0227615	-0.0409974	0.0865205	0.484337	0.837413
259	PC(O-40:7) (b)	0.017072	-0.0465064	0.0806503	0.598844	0.883815
260	PC(P-15:0/20:4) (a)	0.0399295	-0.00990633	0.0897654	0.116764	0.462636
261	PC(P-15:0/20:4) (b)	0.0682336	0.00596407	0.130503	0.0320692	0.251753
262	PC(P-16:0/14:0)	0.0131474	-0.0502507	0.0765456	0.684524	0.915425
263	PC(P-16:0/16:0)	0.0143682	-0.0486014	0.0773377	0.654846	0.912552
264	PC(P-16:0/16:1)	0.00819545	-0.0510869	0.0674778	0.786501	0.951895
265	PC(P-16:0/18:0)	-0.0329231	-0.0879351	0.0220889	0.241183	0.648361
266	PC(P-16:0/18:1)	-0.0168267	-0.0803279	0.0466745	0.603666	0.883815
267	PC(P-16:0/18:2)	0.0309137	-0.0336919	0.0955193	0.348633	0.723932
268	PC(P-16:0/18:3)	0.0694622	0.00629715	0.132627	0.0314618	0.251753
269	PC(P-16:0/20:4)	0.00850118	-0.0511647	0.0681671	0.780125	0.951895
270	PC(P-16:0/20:5)	0.000367788	-0.0515067	0.0522422	0.988917	0.998229
271	PC(P-16:0/22:6)	0.0188774	-0.0406347	0.0783895	0.534325	0.846012
272	PC(P-17:0/20:4) (a)	-0.000804897	-0.0416383	0.0400285	0.969192	0.997778
273	PC(P-17:0/20:4) (b)	-0.0239823	-0.0686421	0.0206775	0.292914	0.685962
274	PC(P-18:0/18:2)	-0.0385092	-0.0987025	0.0216841	0.210276	0.611006
275	PC(P-18:0/20:4)	-0.0325862	-0.0815674	0.0163951	0.192669	0.578798
276	PC(P-18:0/22:5)	-0.0239472	-0.0727865	0.0248922	0.336857	0.712239
277	PC(P-18:0/22:6)	-0.0294097	-0.0804508	0.0216314	0.259129	0.660556
278	PC(P-18:1/18:1)	-0.0381253	-0.0976773	0.0214267	0.209961	0.611006
279	PC(P-18:1/22:6)	-0.00794154	-0.0659735	0.0500904	0.788606	0.951895
280	PC(P-20:0/20:4)	-0.0404397	-0.0973524	0.016473	0.164144	0.525404
281	PC(P-35:2)(a)	0.00604972	-0.0454095	0.0575089	0.817827	0.967915
282	PC(P-35:2)(b)	-0.0120952	-0.0680347	0.0438444	0.671847	0.914399
283	PC(P-36:3)	0.0128072	-0.0410814	0.0666957	0.64149	0.903799
284	PC(P-38:5) (a)	-0.015123	-0.0692639	0.0390178	0.584217	0.879325
285	PC(P-38:5) (b)	-0.00706876	-0.0572271	0.0430896	0.782458	0.951895
286	LPC(14:0) [sn1]	0.0877836	0.0227635	0.152804	0.00831828	0.115237
287	LPC(14:0) [sn2]	0.0915701	0.0264461	0.156694	0.00600068	0.0999659
288	LPC(15-MHDA) [sn1] [104_sn1]	0.0395435	-0.009219	0.0883059	0.1124	0.453333
289	LPC(15-MHDA) [sn1] / LPC(17:0) [sn2]	0.0513493	-0.000707867	0.103406	0.0535856	0.321953
290	LPC(15-MHDA) [sn2]	0.0441901	-0.00300434	0.0913845	0.0668847	0.361122
291	LPC(15:0) [sn1]	0.0911575	0.0333042	0.149011	0.00209049	0.0638472
292	LPC(15:0) [sn2]	0.0893497	0.0333396	0.14536	0.00183916	0.0586134
293	LPC(16:0) [sn1]	0.0989011	0.0334013	0.164401	0.00318273	0.0777647
294	LPC(16:0) [sn2]	0.104499	0.0390343	0.169963	0.00182681	0.0586134
295	LPC(16:1) [sn1]	0.105878	0.0449115	0.166845	0.000701288	0.0307572
296	LPC(16:1) [sn2]	0.120121	0.0587095	0.181532	0.000137254	0.0111785
297	LPC(17:0) [sn1]	0.0547826	-0.00367622	0.113241	0.0666603	0.361122
298	LPC(17:1) (a) [sn1] [104_sn1]	0.0478606	-0.00633831	0.102059	0.0839188	0.408862
299	LPC(17:1) [sn1] (a) / LPC(17:1) [sn2] (b)	0.0506101	-0.00228503	0.103505	0.0611525	0.355752
300	LPC(17:1) [sn1] (b)	0.0331746	-0.0110671	0.0774163	0.14208	0.501824
301	LPC(17:1) [sn2] (a)	0.044678	-0.00863094	0.0979869	0.100889	0.440964
302	LPC(18:0) [sn1]	0.0847169	0.0197572	0.149676	0.0107889	0.131805
303	LPC(18:0) [sn2]	0.0903166	0.0254602	0.155173	0.00649974	0.103572
304	LPC(18:1) [sn1]	0.0437478	-0.0216808	0.109176	0.190437	0.576452
305	LPC(18:1) [sn2]	0.0561642	-0.00946756	0.121796	0.0939254	0.43602
306	LPC(18:2) [sn1]	0.0274456	-0.0381534	0.0930446	0.412469	0.787113
307	LPC(18:2) [sn2]	0.0217902	-0.0441504	0.0877307	0.517395	0.844142
308	LPC(18:3) (a) [sn1] [104_sn1]	0.0854626	0.0222562	0.148669	0.00822243	0.115237
309	LPC(18:3) [sn1] (a)/LPC(18:3) [sn2] (b)	0.0922603	0.0290306	0.15549	0.0043607	0.0940116
310	LPC(18:3) [sn1] (b)	0.11067	0.0470358	0.174304	0.000688985	0.0307572
311	LPC(18:3) [sn2] (a)	0.0907435	0.0272097	0.154277	0.00525685	0.0993498
312	LPC(19:0) (a) [sn1] [104_sn1]	0.0285727	-0.0230249	0.0801703	0.278121	0.676143
313	LPC(19:0) [sn1] (a) / LPC(19:0) [sn2] (b)	0.0463357	-0.0153614	0.108033	0.141459	0.501824
314	LPC(19:0) [sn1] (b)	0.0540601	-0.0102212	0.118341	0.0997189	0.440964
315	LPC(19:0) [sn2] (a)	0.0290774	-0.0209793	0.0791341	0.255273	0.660556
316	LPC(19:1) (a)	0.0316217	-0.0246709	0.0879144	0.271262	0.674933
317	LPC(19:1) (b)	0.0256723	-0.0272665	0.078611	0.342184	0.716631
318	LPC(19:1) (c)	0.00102189	-0.0484574	0.0505012	0.967722	0.997666
319	LPC(20:0) [sn1]	0.0509173	-0.0114702	0.113305	0.110117	0.453333
320	LPC(20:0) [sn2]	0.0461716	-0.0176271	0.10997	0.156488	0.518125
321	LPC(20:1) [sn1]	0.0402128	-0.0247029	0.105129	0.225091	0.626498
322	LPC(20:1) [sn2]	0.041912	-0.0232	0.107024	0.207489	0.610802
323	LPC(20:2) [sn1]	0.0771207	0.0111682	0.143073	0.0221996	0.214109
324	LPC(20:2) [sn2]	0.0839829	0.0178255	0.15014	0.013068	0.142968
325	LPC(20:3) [sn1]	0.0797872	0.0197153	0.139859	0.00942455	0.117088
326	LPC(20:3) [sn2]	0.0653159	0.00466367	0.125968	0.0351421	0.257591
327	LPC(20:4) [sn1]	0.0639088	0.00346867	0.124349	0.0385761	0.269298
328	LPC(20:4) [sn2]	0.0628528	0.00317929	0.122526	0.0393355	0.272009
329	LPC(20:5) [sn1]	0.0404866	-0.0154237	0.0963968	0.156244	0.518125
330	LPC(20:5) [sn2]	0.0345434	-0.0212772	0.0903639	0.225565	0.626498
331	LPC(22:0) [sn1]	0.0328381	-0.0220662	0.0877423	0.241477	0.648361
332	LPC(22:0) [sn2]	0.040113	-0.0148214	0.0950474	0.152811	0.518125
333	LPC(22:1) [sn1]	0.00982912	-0.0528969	0.0725551	0.758833	0.94596
334	LPC(22:1) [sn2]	-0.000597837	-0.0639783	0.0627826	0.985255	0.998229
335	LPC(22:4) [sn1]	0.0956678	0.0313062	0.160029	0.00368648	0.0844434
336	LPC(22:4) [sn2]	0.0956618	0.0310133	0.16031	0.00384238	0.0853475
337	LPC(22:5) (n3) [sn1] [104_sn1]	0.0290991	-0.0243714	0.0825696	0.286489	0.68012
338	LPC(22:5) [sn1] (n3)/LPC(22:5) [sn2] (n6)	0.0301871	-0.0245074	0.0848816	0.279719	0.676143
339	LPC(22:5) [sn1] (n6)	0.0543774	-0.0105228	0.119278	0.100984	0.440964
340	LPC(22:5) [sn2] (n3)	0.0216131	-0.0318975	0.0751238	0.428826	0.790933
341	LPC(22:6) [sn1]	0.0306538	-0.0296045	0.0909121	0.319069	0.698191
342	LPC(22:6) [sn2]	0.0344307	-0.0258106	0.0946721	0.26299	0.660556
343	LPC(24:0) [sn1]	0.0391143	-0.0152384	0.0934671	0.158827	0.518125
344	LPC(24:0) [sn2]	0.0282232	-0.0280863	0.0845327	0.326241	0.701275
345	LPC(26:0) [sn1]	0.0251114	-0.0404071	0.09063	0.45277	0.805535
346	LPC(26:0) [sn2]	-0.0123014	-0.0778875	0.0532848	0.713266	0.926993
347	LPC(O-16:0)	0.128057	0.0632127	0.192902	0.000118406	0.0111785
348	LPC(O-18:0)	0.0662947	0.00815418	0.124435	0.025731	0.227841
349	LPC(O-18:1)	0.104017	0.0388307	0.169204	0.00183384	0.0586134
350	LPC(O-20:0)	0.084023	0.0247831	0.143263	0.00557852	0.0993498
351	LPC(O-20:1)	0.0902201	0.026312	0.154128	0.00580349	0.0993498
352	LPC(O-22:0)	0.0870361	0.0249629	0.149109	0.00614222	0.10005
353	LPC(O-22:1)	0.0910628	0.0272478	0.154878	0.00529768	0.0993498
354	LPC(O-24:0)	0.0771951	0.0137036	0.140687	0.0174293	0.18251
355	LPC(O-24:1)	0.086307	0.0213454	0.151269	0.00940374	0.117088
356	LPC(O-24:2)	0.139336	0.0769095	0.201763	1.39591e-05	0.002558
357	LPC(P-16:0)	0.10989	0.0455807	0.1742	0.000852747	0.0344596
358	LPC(P-17:0) (a)	0.0428682	-0.00399308	0.0897295	0.0733952	0.376214
359	LPC(P-17:0) (b)	0.049829	-0.00182905	0.101487	0.0590793	0.349235
360	LPC(P-18:0)	0.0335834	-0.0223661	0.089533	0.239792	0.648361
361	LPC(P-18:1)	0.0786003	0.0147038	0.142497	0.0161572	0.174166
362	LPC(P-20:0)	0.0300516	-0.0286604	0.0887636	0.316092	0.697878
363	PE(15-MHDA_18:1)	-0.0183224	-0.0729353	0.0362904	0.511022	0.844142
364	PE(15-MHDA_18:2)	-0.0205916	-0.0772608	0.0360775	0.476574	0.833719
365	PE(15-MHDA_20:4)	-0.0144644	-0.0622714	0.0333427	0.553359	0.857183
366	PE(15-MHDA_22:6)	0.00613829	-0.0397968	0.0520734	0.793463	0.951895
367	PE(16:0_16:0)	-0.0127875	-0.0721903	0.0466154	0.673207	0.914399
368	PE(16:0_16:1)	-0.0336545	-0.0971239	0.0298149	0.299021	0.688616
369	PE(16:0_18:1)	-0.0181713	-0.0778266	0.041484	0.550679	0.857001
370	PE(16:0_18:2)	-0.0142466	-0.071428	0.0429348	0.625466	0.890226
371	PE(16:0_18:3) (a)	0.0382817	-0.0216796	0.0982431	0.211216	0.611006
372	PE(16:0_18:3) (b)	0.0555999	-0.00515259	0.116352	0.0732705	0.376214
373	PE(16:0_20:3)	-0.00327646	-0.0687228	0.0621699	0.921861	0.986732
374	PE(16:0_20:4)	-9.77874e-05	-0.0646654	0.0644698	0.997632	0.998229
375	PE(16:0_20:5)	-0.0216371	-0.0849608	0.0416867	0.503257	0.844142
376	PE(16:0_22:6)	0.0350421	-0.0290475	0.0991316	0.284231	0.68012
377	PE(16:1_18:2)	0.00258817	-0.0634181	0.0685945	0.938762	0.990414
378	PE(16:1_20:4)	0.0378369	-0.0273855	0.103059	0.255901	0.660556
379	PE(17:0_18:1)	-0.0170677	-0.0824951	0.0483597	0.609301	0.885528
380	PE(17:0_18:2)	-0.0259438	-0.091179	0.0392914	0.435951	0.790971
381	PE(17:0_20:4)	-0.00436836	-0.0649155	0.0561788	0.887585	0.973952
382	PE(17:0_22:6)	0.00523046	-0.0509954	0.0614564	0.855375	0.969767
383	PE(18:0_18:1)	-0.0240287	-0.0844177	0.0363604	0.435718	0.790971
384	PE(18:0_18:2)	-0.0163049	-0.0786552	0.0460453	0.608423	0.885528
385	PE(18:0_20:3) (a)	0.013575	-0.0513392	0.0784893	0.682016	0.915425
386	PE(18:0_20:3) (b)	0.00991498	-0.0460923	0.0659222	0.728708	0.932187
387	PE(18:0_20:4)	0.0117869	-0.0534527	0.0770266	0.723356	0.931246
388	PE(18:0_22:4)	0.0216801	-0.0404656	0.0838258	0.494345	0.844142
389	PE(18:0_22:5) (n3)	-0.00344999	-0.057829	0.050929	0.901074	0.979951
390	PE(18:0_22:5) (n6)	0.0173543	-0.0468859	0.0815945	0.59663	0.883815
391	PE(18:0_22:6)	0.0245166	-0.0370389	0.0860721	0.435273	0.790971
392	PE(18:1_18:1)	-0.0458804	-0.10258	0.0108192	0.113179	0.453333
393	PE(18:1_18:2)	-0.0422345	-0.100406	0.0159365	0.155159	0.518125
394	PE(18:1_22:6) (a)	-0.0565732	-0.122456	0.00930924	0.0927994	0.43602
395	PE(18:1_22:6) (b)	-0.0109702	-0.0644776	0.0425372	0.687919	0.915425
396	PE(20:0_20:4)	0.0131773	-0.0500323	0.0763868	0.682955	0.915425
397	PE(36:0)	0.0356327	-0.0283203	0.0995856	0.275176	0.676143
398	PE(38:5) (a)	-0.0315428	-0.0961823	0.0330968	0.339172	0.712358
399	PE(38:5) (b)	0.000957527	-0.0618244	0.0637394	0.976161	0.998229
400	PE(O-16:0/18:2)	0.06477	0.00202728	0.127513	0.0434087	0.286654
401	PE(O-16:0/20:3)	0.0361813	-0.0113824	0.0837451	0.136412	0.497462
402	PE(O-16:0/20:4)	0.0486032	-0.00739464	0.104601	0.089342	0.425245
403	PE(O-16:0/22:4)	0.0524335	-0.00686118	0.111728	0.0834885	0.408862
404	PE(O-16:0/22:6)	0.0229399	-0.0322554	0.0781352	0.41557	0.787113
405	PE(O-18:0/20:4)	0.0312419	-0.0129356	0.0754193	0.166148	0.529506
406	PE(O-18:0/22:5)	0.0128834	-0.0242561	0.0500229	0.496781	0.844142
407	PE(O-18:0/22:6)	0.0134265	-0.0290113	0.0558644	0.535384	0.846012
408	PE(O-18:1/18:2)	0.0460471	-0.0135743	0.105669	0.130527	0.488143
409	PE(O-18:1/22:6)	0.0094647	-0.0433346	0.062264	0.725432	0.931246
410	PE(O-34:1)	0.0174227	-0.0376669	0.0725123	0.535539	0.846012
411	PE(O-36:5)	0.0198489	-0.0311036	0.0708014	0.445397	0.800187
412	PE(O-38:5) (a)	0.0253333	-0.0181225	0.0687891	0.253579	0.660556
413	PE(O-38:5) (b)	0.0181076	-0.026549	0.0627642	0.42702	0.790933
414	PE(P-15:0/20:4) (a)	0.0443731	-0.00670086	0.0954471	0.0890284	0.425245
415	PE(P-15:0/20:4) (b)	0.0689759	0.00423344	0.133718	0.0371345	0.264268
416	PE(P-15:0/22:6) (a)	0.0394447	-0.0087573	0.0876466	0.109173	0.452113
417	PE(P-15:0/22:6) (b)	0.0554156	-0.00540217	0.116233	0.0745365	0.379411
418	PE(P-16:0/18:1)	0.0314646	-0.0329396	0.0958688	0.338609	0.712358
419	PE(P-16:0/18:2)	0.0459631	-0.0153828	0.107309	0.1424	0.501824
420	PE(P-16:0/18:3)	0.0542129	-0.00921301	0.117639	0.0943107	0.43602
421	PE(P-16:0/20:3) (a)	0.0167028	-0.0367909	0.0701965	0.540739	0.851291
422	PE(P-16:0/20:3) (b)	0.0290153	-0.0217672	0.0797978	0.263141	0.660556
423	PE(P-16:0/20:4)	0.0211732	-0.0340156	0.076362	0.452325	0.805535
424	PE(P-16:0/20:5)	-0.00968094	-0.05708	0.0377182	0.689042	0.915425
425	PE(P-16:0/22:4)	0.0742828	0.00907681	0.139489	0.0258668	0.227841
426	PE(P-16:0/22:5) (n3)	-0.0114127	-0.056104	0.0332787	0.616864	0.887183
427	PE(P-16:0/22:5) (n6)	0.015757	-0.0481262	0.0796401	0.628931	0.892907
428	PE(P-16:0/22:6)	0.0103849	-0.0474692	0.0682389	0.725075	0.931246
429	PE(P-17:0/20:4) (a)	0.0136113	-0.0260633	0.0532859	0.50153	0.844142
430	PE(P-17:0/20:4) (b)	-0.000481569	-0.0421523	0.0411892	0.981935	0.998229
431	PE(P-17:0/22:6) (a)	0.0122037	-0.0288934	0.0533007	0.560737	0.85808
432	PE(P-17:0/22:6) (b)	-0.00372678	-0.0488307	0.0413772	0.871392	0.971821
433	PE(P-18:0/18:1)	-0.015635	-0.0694655	0.0381954	0.569343	0.864034
434	PE(P-18:0/18:2)	-0.0016885	-0.0600594	0.0566824	0.954802	0.99323
435	PE(P-18:0/18:3)	0.0429404	-0.016581	0.102462	0.157795	0.518125
436	PE(P-18:0/20:3) (a)	-0.0183817	-0.0669611	0.0301978	0.458553	0.809925
437	PE(P-18:0/20:3) (b)	-0.014137	-0.0576549	0.0293809	0.524513	0.844142
438	PE(P-18:0/20:4)	-0.00577793	-0.0485139	0.036958	0.79109	0.951895
439	PE(P-18:0/20:5)	-0.0190634	-0.059713	0.0215861	0.358309	0.735687
440	PE(P-18:0/22:4)	0.0191976	-0.0432003	0.0815956	0.546684	0.854412
441	PE(P-18:0/22:5) (n3)	-0.0092036	-0.0466107	0.0282036	0.629786	0.892907
442	PE(P-18:0/22:5) (n6)	-0.0151441	-0.0671057	0.0368175	0.568016	0.863809
443	PE(P-18:0/22:6)	-0.0121589	-0.057781	0.0334632	0.601577	0.883815
444	PE(P-18:1/18:1)	-0.014997	-0.0699041	0.0399101	0.592579	0.883815
445	PE(P-18:1/18:1) (a)	-0.0195202	-0.0768361	0.0377957	0.504653	0.844142
446	PE(P-18:1/18:1) (b)	0.00423355	-0.0384877	0.0469548	0.846051	0.967915
447	PE(P-18:1/18:2) (a)	0.0206633	-0.0392062	0.0805329	0.498958	0.844142
448	PE(P-18:1/18:2) (b)	-0.000755316	-0.049119	0.0476083	0.975589	0.998229
449	PE(P-18:1/18:3)	0.0611334	-0.000397604	0.122664	0.0518836	0.319585
450	PE(P-18:1/20:3) (a)	-0.0113599	-0.0608193	0.0380994	0.652718	0.912311
451	PE(P-18:1/20:3) (b)	-0.00926817	-0.049574	0.0310377	0.652346	0.912311
452	PE(P-18:1/20:4) (a)	-0.0160824	-0.0655082	0.0333435	0.523838	0.844142
453	PE(P-18:1/20:4) (b)	-0.00656241	-0.0440802	0.0309554	0.731824	0.934073
454	PE(P-18:1/20:5) (a)	-0.0191189	-0.064643	0.0264051	0.410695	0.787113
455	PE(P-18:1/20:5) (b)	-0.0163232	-0.0563861	0.0237397	0.424796	0.790933
456	PE(P-18:1/22:4)	0.0251081	-0.0369567	0.087173	0.428091	0.790933
457	PE(P-18:1/22:5) (a)	-0.0123412	-0.0505201	0.0258377	0.526568	0.844142
458	PE(P-18:1/22:5) (b)	-0.0124383	-0.0673009	0.0424243	0.656912	0.912809
459	PE(P-18:1/22:6) (a)	-0.00588672	-0.0614483	0.0496748	0.835553	0.967915
460	PE(P-18:1/22:6) (b)	-0.00910642	-0.0495061	0.0312932	0.658766	0.912809
461	PE(P-19:0/20:4) (a)	-0.0223265	-0.0612505	0.0165975	0.261285	0.660556
462	PE(P-19:0/20:4) (b)	-0.0254648	-0.0744949	0.0235652	0.309034	0.695471
463	PE(P-20:0/18:1)	-0.0261627	-0.0874058	0.0350804	0.402702	0.785895
464	PE(P-20:0/18:2)	0.000275095	-0.0544878	0.055038	0.992147	0.998229
465	PE(P-20:0/20:4)	-0.0165546	-0.0780661	0.0449569	0.598012	0.883815
466	PE(P-20:0/22:6)	-0.0153227	-0.0753958	0.0447504	0.617276	0.887183
467	PE(P-20:1/20:4)	0.00784697	-0.0564322	0.0721261	0.810964	0.966564
468	PE(P-20:1/22:6)	-0.00488389	-0.0644057	0.054638	0.872279	0.971821
469	LPE(16:0) [sn1]	0.0404564	-0.0230979	0.104011	0.21256	0.611006
470	LPE(16:0) [sn2]	0.0440346	-0.0193218	0.107391	0.173543	0.536738
471	LPE(17:0) [sn1]	0.011981	-0.0528315	0.0767935	0.71722	0.928838
472	LPE(17:0) [sn2]	0.0258226	-0.0357771	0.0874223	0.411558	0.787113
473	LPE(18:0) [sn1]	0.0681575	0.00273863	0.133576	0.0415108	0.276613
474	LPE(18:0) [sn2]	0.077676	0.0127669	0.142585	0.019272	0.196199
475	LPE(18:1) [sn1]	-0.0242565	-0.0862024	0.0376895	0.443045	0.799365
476	LPE(18:1) [sn2]	-0.0264693	-0.0882641	0.0353256	0.401441	0.785895
477	LPE(18:2) [sn1]	-0.029366	-0.0943373	0.0356053	0.375974	0.751573
478	LPE(18:2) [sn2]	-0.0260216	-0.0905841	0.038541	0.429807	0.790933
479	LPE(20:4) [sn1]	-0.013488	-0.0762325	0.0492566	0.673637	0.914399
480	LPE(20:4) [sn2]	-0.0161831	-0.0790523	0.046686	0.614049	0.886019
481	LPE(22:6) [sn1]	0.0180689	-0.0422375	0.0783753	0.557219	0.857183
482	LPE(22:6) [sn2]	0.00793174	-0.0514198	0.0672833	0.793447	0.951895
483	LPE(P-16:0)	0.109184	0.0443291	0.174039	0.00101565	0.0372238
484	LPE(P-18:0)	0.0639602	0.00497748	0.122943	0.0338934	0.254072
485	LPE(P-18:1)	0.0813247	0.0183548	0.144295	0.0115757	0.136902
486	LPE(P-20:0)	0.03708	-0.0265235	0.100683	0.253562	0.660556
487	PI (38:5) (b)	0.00826553	-0.0495673	0.0660984	0.779462	0.951895
488	PI(15-MHDA_20:4)\PI(17:0_20:4)	-0.00992484	-0.0684291	0.0485794	0.739609	0.937589
489	PI(16:0_16:1)	0.0648106	0.00619332	0.123428	0.0305558	0.251753
490	PI(16:0_20:3) (a)	0.0166445	-0.0477353	0.0810242	0.6125	0.885528
491	PI(16:0_20:3) (b)	0.0210789	-0.040419	0.0825769	0.501923	0.844142
492	PI(16:0_20:4)	0.026747	-0.0387439	0.0922379	0.423698	0.790933
493	PI(16:0/16:0)	0.0823845	0.021401	0.143368	0.00827874	0.115237
494	PI(17:0_18:1)	0.0204598	-0.0368712	0.0777908	0.484486	0.837413
495	PI(17:0_18:2)	0.0142143	-0.0501363	0.0785649	0.665187	0.914399
496	PI(18:0_18:1)	-0.0103041	-0.0738181	0.0532099	0.750594	0.943714
497	PI(18:0_20:2)	0.00518975	-0.0594676	0.0698471	0.875037	0.971821
498	PI(18:0_20:3) (a)	0.012834	-0.0518465	0.0775146	0.69746	0.917682
499	PI(18:0_20:3) (b)	-0.00515536	-0.0561977	0.045887	0.84313	0.967915
500	PI(18:0_20:4)	-0.0142954	-0.0796004	0.0510096	0.668017	0.914399
501	PI(18:0_22:4)	-0.0100432	-0.0667603	0.0466738	0.728641	0.932187
502	PI(18:0_22:5) (n3)	-0.0370187	-0.0843947	0.0103572	0.126084	0.481351
503	PI(18:0_22:5) (n6)	-0.0334853	-0.0976614	0.0306909	0.306807	0.695471
504	PI(18:0_22:6)	-0.0125877	-0.0738873	0.0487119	0.687451	0.915425
505	PI(18:1_18:2)	-0.0177739	-0.068184	0.0326363	0.489746	0.842685
506	PI(20:0_20:4)	0.0104499	-0.0426549	0.0635548	0.699842	0.917682
507	PI(34:0)	0.056737	-0.00327455	0.116749	0.0642844	0.359698
508	PI(34:1)	-0.00636455	-0.0701355	0.0574064	0.844967	0.967915
509	PI(36:2)	0.0059262	-0.0472121	0.0590645	0.827034	0.967915
510	PI(37:6)	0.0122641	-0.0486253	0.0731535	0.693126	0.915425
511	PI(38:5) (a)	-0.03435	-0.0989124	0.0302125	0.29739	0.687656
512	PI(38:6)	-0.00483145	-0.0695447	0.0598818	0.8837	0.97308
513	PI(39:6)	-0.00866791	-0.0651492	0.0478134	0.76366	0.947146
514	PIP1(38:4)	0.0586718	-0.00608726	0.123431	0.0761949	0.385179
515	LPI(18:0) [sn1]	0.0113351	-0.054021	0.0766912	0.734005	0.934073
516	LPI(18:0) [sn2]	0.0155776	-0.0503677	0.0815229	0.64351	0.903799
517	LPI(18:1) [sn1]	-0.0147319	-0.0809229	0.0514591	0.662801	0.914302
518	LPI(18:1) [sn2]	0.0197725	-0.0462504	0.0857953	0.557402	0.857183
519	LPI(18:2) [sn1]	0.0285606	-0.0321131	0.0892343	0.356515	0.73406
520	LPI(18:2) [sn2]	0.0172976	-0.0425186	0.0771139	0.571032	0.864807
521	LPI(20:4) [sn1]	0.0110417	-0.0534045	0.0754879	0.737111	0.936399
522	LPI(20:4) [sn2]	0.00893266	-0.0555399	0.0734052	0.78604	0.951895
523	PS(36:1)	0.0517899	-0.0130431	0.116623	0.117862	0.46283
524	PS(36:2)	0.087128	0.0229189	0.151337	0.00799747	0.115237
525	PS(38:3)	0.0757626	0.0103459	0.141179	0.0235038	0.223744
526	PS(38:4)	0.0614503	-0.00420611	0.127107	0.0670021	0.361122
527	PS(38:5)	0.071436	0.00590294	0.136969	0.0329717	0.251753
528	PS(40:5)	0.0781002	0.0130038	0.143197	0.0189652	0.195795
529	PS(40:6)	0.0978017	0.0326221	0.162981	0.00337694	0.0798483
530	PG(34:1)	-0.00889986	-0.0738082	0.0560085	0.788204	0.951895
531	PG(36:1)	0.00631243	-0.0564512	0.0690761	0.843784	0.967915
532	PG(36:2)	0.00658925	-0.0569936	0.0701721	0.839099	0.967915
533	CE(14:0)	0.0635421	0.000130453	0.126954	0.0499112	0.310772
534	CE(15:0)	0.0528064	-0.00583008	0.111443	0.0779677	0.391441
535	CE(16:0)	0.0332816	-0.0225121	0.0890754	0.242726	0.649335
536	CE(16:1)	0.0757696	0.0193656	0.132174	0.0086467	0.115237
537	CE(16:2)	0.0708456	0.00600386	0.135687	0.0325707	0.251753
538	CE(17:0)	-0.000914475	-0.0442713	0.0424424	0.967036	0.997666
539	CE(17:1)	0.0368505	-0.0181044	0.0918054	0.189166	0.575347
540	CE(18:0)	0.00424093	-0.0515605	0.0600423	0.881626	0.97308
541	CE(18:1)	-0.00400085	-0.0691807	0.061179	0.904273	0.981827
542	CE(18:2)	0.0471413	-0.0152296	0.109512	0.138935	0.501672
543	CE(18:3)	0.105305	0.0434373	0.167172	0.000893224	0.0344596
544	CE(20:0)	-0.0103068	-0.0718665	0.051253	0.742888	0.937589
545	CE(20:1)	-0.0385227	-0.103378	0.0263331	0.244734	0.649963
546	CE(20:2)	0.0302823	-0.0353411	0.0959057	0.366058	0.742955
547	CE(20:3)	0.0623989	-0.00275574	0.127554	0.0609089	0.355752
548	CE(20:4)	0.0440179	-0.0193062	0.107342	0.173487	0.536738
549	CE(20:5)	0.0240356	-0.0348523	0.0829235	0.423981	0.790933
550	CE(22:0)	0.0134499	-0.0517104	0.0786102	0.685915	0.915425
551	CE(22:1)	-0.0303813	-0.0944136	0.0336511	0.352706	0.729272
552	CE(22:4)	0.0573096	-0.00765428	0.122273	0.0842266	0.408862
553	CE(22:5) (n3)	0.0335425	-0.0293402	0.0964252	0.296147	0.687656
554	CE(22:5) (n6)	0.0490056	-0.0146851	0.112696	0.131972	0.488564
555	CE(22:6)	0.034619	-0.028197	0.097435	0.28042	0.676143
556	CE(24:0)	-0.0029853	-0.0672476	0.061277	0.927477	0.98814
557	CE(24:1)	-0.0130192	-0.0784315	0.0523931	0.696575	0.917682
558	CE(24:4)	0.0330207	-0.0326183	0.0986598	0.324461	0.701275
559	CE(24:5)	0.021937	-0.0426199	0.0864938	0.505609	0.844142
560	CE(24:6)	0.0548213	-0.0109612	0.120604	0.102821	0.440964
561	COH	0.00286868	-0.0575418	0.0632792	0.925871	0.987866
562	DE(16:0)	0.0439915	-0.021012	0.108995	0.185114	0.570121
563	DE(18:1)	0.00620572	-0.0580951	0.0705065	0.85002	0.967915
564	DE(18:2)	0.0388358	-0.0270567	0.104728	0.248397	0.654946
565	DE(20:4)	0.0403353	-0.0214565	0.102127	0.201164	0.594571
566	DE(20:5)	0.0312898	-0.0252507	0.0878304	0.27843	0.676143
567	DE(22:6)	0.00636142	-0.0501739	0.0628968	0.825512	0.967915
568	FA(14:0)	-0.0442983	-0.10784	0.0192433	0.172234	0.536738
569	FA(15:0)	-0.00195648	-0.0652863	0.0613734	0.951733	0.99323
570	FA(16:0)	-0.0423655	-0.106999	0.0222676	0.199299	0.594571
571	FA(16:1)	-0.0262897	-0.0842896	0.0317102	0.374616	0.751573
572	FA(16:2)	0.0410406	-0.0237643	0.105845	0.214915	0.615363
573	FA(17:0)	-0.0425405	-0.0986432	0.0135621	0.137666	0.499551
574	FA(17:1)	-0.0338935	-0.0898938	0.0221067	0.235908	0.645227
575	FA(18:0)	-0.0777967	-0.138328	-0.0172656	0.0119827	0.137239
576	FA(18:1)	-0.0604163	-0.125978	0.005145	0.0713072	0.370696
577	FA(18:2)	-0.0230447	-0.0873014	0.041212	0.48233	0.837413
578	FA(18:3)	0.00484528	-0.060074	0.0697646	0.883737	0.97308
579	FA(20:2)	-0.0510968	-0.113833	0.0116395	0.110848	0.453333
580	FA(20:3)	-0.0352838	-0.0923672	0.0217995	0.226103	0.626498
581	FA(20:4)	-0.0157305	-0.0749646	0.0435035	0.602869	0.883815
582	FA(20:5)	-0.0211852	-0.0806923	0.0383219	0.48554	0.837413
583	FA(22:4)	-0.0463256	-0.106295	0.0136438	0.130446	0.488143
584	FA(22:5)	-0.0525052	-0.108039	0.0030289	0.0642777	0.359698
585	FA(22:6)	-0.0328899	-0.0933537	0.0275739	0.286708	0.68012
586	AC(12:0)	-0.0867883	-0.148088	-0.0254883	0.00566422	0.0993498
587	AC(13:0)	-0.0503315	-0.110447	0.00978446	0.101237	0.440964
588	AC(14:0)	-0.0222072	-0.0806684	0.0362541	0.4568	0.808779
589	AC(14:1)	-0.111604	-0.171603	-0.0516041	0.000285835	0.019047
590	AC(14:2)	-0.0609968	-0.12541	0.00341611	0.063855	0.359698
591	AC(15:0) (a)	0.00468167	-0.0381433	0.0475066	0.830398	0.967915
592	AC(15:0) (b)	0.0129963	-0.0346642	0.0606568	0.593187	0.883815
593	AC(16:0)	0.0430151	-0.0184818	0.104512	0.170816	0.536738
594	AC(16:1)	-0.00352532	-0.0616935	0.0546429	0.905477	0.981827
595	AC(17:0) (a)	0.00430994	-0.0387752	0.0473951	0.844615	0.967915
596	AC(17:0) (b)	0.00322213	-0.0433147	0.0497589	0.892091	0.975974
597	AC(18:0)	0.0178797	-0.0362073	0.0719666	0.517242	0.844142
598	AC(18:1)	0.0409479	-0.0252046	0.1071	0.225442	0.626498
599	AC(18:2)	0.0677462	0.00374001	0.131752	0.0383856	0.269298
600	DG(14:0_16:0)	-0.0271892	-0.0877732	0.0333948	0.379359	0.755626
601	DG(14:0_18:2)	-0.0076114	-0.0735215	0.0582987	0.820998	0.967915
602	DG(16:0_16:0)	0.0149529	-0.046465	0.0763708	0.633376	0.894536
603	DG(16:0_16:1)	0.0123201	-0.0446024	0.0692426	0.671535	0.914399
604	DG(16:0_18:1)	0.02084	-0.0430171	0.0846971	0.522602	0.844142
605	DG(16:0_18:2)	0.0494039	-0.0162299	0.115038	0.140561	0.501824
606	DG(16:0_20:4)	-0.00364361	-0.057268	0.0499808	0.894092	0.976478
607	DG(16:0_22:5)	0.0149442	-0.0377703	0.0676588	0.578625	0.8727
608	DG(16:0_22:6)	0.0241165	-0.0337952	0.0820281	0.414648	0.787113
609	DG(16:1_18:1)	0.0247269	-0.0350299	0.0844836	0.417616	0.788949
610	DG(18:0_18:1)	0.00169809	-0.0630995	0.0664956	0.95905	0.994319
611	DG(18:0_18:2)	0.0244431	-0.0412466	0.0901329	0.466046	0.821182
612	DG(18:0_20:4)	0.0653658	0.00275477	0.127977	0.0410964	0.276364
613	DG(18:0_22:6)	0.0372994	-0.0274548	0.102054	0.259279	0.660556
614	DG(18:1_18:1)	0.00342218	-0.0617385	0.0685829	0.918041	0.985248
615	DG(18:1_18:2)	0.0192344	-0.0409357	0.0794045	0.531155	0.846012
616	DG(18:1_18:3)	0.0442262	-0.0146238	0.103076	0.141201	0.501824
617	DG(18:1_20:3)	0.0264844	-0.036222	0.0891909	0.408049	0.787113
618	DG(18:1_20:4)	0.00543089	-0.0603993	0.0712611	0.87159	0.971821
619	DG(18:1_20:5)	-0.0195274	-0.0835916	0.0445368	0.55041	0.857001
620	DG(18:1_22:5)	0.0114932	-0.0483478	0.0713343	0.706698	0.921726
621	DG(18:1_22:6)	0.006812	-0.0559686	0.0695926	0.831645	0.967915
622	DG(18:2_18:2)	0.0301325	-0.0278204	0.0880854	0.308499	0.695471
623	DG(18:2_20:4)	0.0282937	-0.0358736	0.092461	0.387746	0.770239
624	DG(18:2_22:6)	0.0213731	-0.043497	0.0862433	0.518633	0.844142
625	TG(48:0) [NL-16:0]	0.0263847	-0.0340389	0.0868084	0.392362	0.777301
626	TG(48:0) [NL-18:0]	-0.0169899	-0.0683034	0.0343237	0.516576	0.844142
627	TG(48:1) [NL-16:1]	0.037723	-0.00886957	0.0843156	0.112978	0.453333
628	TG(48:1) [NL-18:1]	-0.0257285	-0.0856862	0.0342293	0.400597	0.785895
629	TG(48:2) [NL-14:0]	-0.00110811	-0.062833	0.0606168	0.971941	0.998229
630	TG(48:2) [NL-14:1]	0.0205045	-0.0272557	0.0682648	0.400364	0.785895
631	TG(48:2) [NL-16:1]	0.0172342	-0.030128	0.0645965	0.475949	0.833719
632	TG(48:2) [NL-18:2]	0.00239366	-0.0619429	0.0667303	0.941888	0.990414
633	TG(48:3) [NL-14:0]	-0.0128429	-0.0761664	0.0504807	0.691106	0.915425
634	TG(48:3) [NL-16:1]	0.00073667	-0.0571622	0.0586355	0.980111	0.998229
635	TG(48:3) [NL-18:3]	0.00526035	-0.0594755	0.0699962	0.873503	0.971821
636	TG(49:1) [NL-16:1]	0.0248006	-0.0301074	0.0797085	0.376299	0.751573
637	TG(49:1) [NL-17:1]	-0.00206455	-0.0483044	0.0441753	0.930289	0.989698
638	TG(50:0) [NL-18:0]	0.00495566	-0.0474976	0.057409	0.853143	0.969541
639	TG(50:1) [NL-14:0]	-0.0150824	-0.0716541	0.0414892	0.601448	0.883815
640	TG(50:1) [NL-16:0]	0.0277715	-0.0319378	0.0874808	0.362275	0.737631
641	TG(50:1) [NL-18:1]	0.026409	-0.0284076	0.0812257	0.345349	0.71915
642	TG(50:2) [NL-14:0]	-0.0322773	-0.0965933	0.0320387	0.325625	0.701275
643	TG(50:2) [NL-16:1]	0.0443545	-0.00236617	0.0910752	0.0631895	0.359698
644	TG(50:2) [NL-18:1]	-0.0160749	-0.0780419	0.0458921	0.611298	0.885528
645	TG(50:2) [NL-18:2]	0.0527454	-0.00901421	0.114505	0.0945801	0.43602
646	TG(50:3) [NL-14:0]	0.000193013	-0.0614283	0.0618143	0.995103	0.998229
647	TG(50:3) [NL-14:1]	-0.000527615	-0.0587311	0.0576759	0.985829	0.998229
648	TG(50:3) [NL-16:1]	0.0526646	8.10517e-05	0.105248	0.0500288	0.310772
649	TG(50:3) [NL-18:2]	-0.00867829	-0.0741253	0.0567687	0.795018	0.952203
650	TG(50:3) [NL-18:3]	0.0522092	-0.00947537	0.113894	0.0975672	0.440964
651	TG(50:4) [NL-14:0]	0.00529224	-0.0562937	0.0668782	0.866294	0.971821
652	TG(50:4) [NL-18:3]	0.0174201	-0.047744	0.0825842	0.600467	0.883815
653	TG(50:4) [NL-20:4]	-0.023387	-0.0807017	0.0339277	0.424109	0.790933
654	TG(51:0) [NL-16:0]	-0.00071596	-0.0506053	0.0491734	0.977568	0.998229
655	TG(51:1) [NL-17:0]	-0.00456712	-0.0508939	0.0417596	0.846836	0.967915
656	TG(51:2) [NL-15:0]	-0.00196588	-0.0559538	0.0520221	0.943123	0.990414
657	TG(51:2) [NL-17:0]	0.00447436	-0.0400907	0.0490395	0.844051	0.967915
658	TG(51:2) [NL-17:1]	0.00440636	-0.0401452	0.0489579	0.846345	0.967915
659	TG(52:1) [NL-18:0]	-0.00597281	-0.0585988	0.0466532	0.824026	0.967915
660	TG(52:1) [NL-18:1]	-0.00249985	-0.0544912	0.0494915	0.924944	0.987866
661	TG(52:2) [NL-16:0]	-0.00567704	-0.0691051	0.0577511	0.860793	0.97071
662	TG(52:2) [NL-18:2]	0.020972	-0.033622	0.075566	0.451743	0.805535
663	TG(52:3) [NL-16:1]	-0.00829947	-0.0679502	0.0513512	0.785159	0.951895
664	TG(52:3) [NL-18:2]	0.0242871	-0.0373532	0.0859275	0.44021	0.796726
665	TG(52:4) [NL-16:1]	0.0315002	-0.0336287	0.096629	0.343462	0.717259
666	TG(52:4) [NL-18:2]	0.0502961	-0.00885785	0.10945	0.0960485	0.439483
667	TG(52:4) [NL-18:3]	0.0460632	-0.0171304	0.109257	0.153528	0.518125
668	TG(52:5) [NL-18:3]	0.0455127	-0.015717	0.106742	0.145584	0.505748
669	TG(52:5) [NL-20:4]	-0.00310913	-0.0564025	0.0501842	0.908995	0.984186
670	TG(52:5) [NL-20:5]	0.00920278	-0.0384748	0.0568803	0.705303	0.921726
671	TG(53:2) [NL-17:1]	-0.0262546	-0.0736859	0.0211766	0.278321	0.676143
672	TG(53:2) [NL-18:1]	-0.0160787	-0.0652129	0.0330554	0.521471	0.844142
673	TG(54:0) [NL-18:0]	-6.24167e-05	-0.0551547	0.0550298	0.998229	0.998229
674	TG(54:1) [NL-18:1]	-0.00926579	-0.0695418	0.0510102	0.763276	0.947146
675	TG(54:2) [NL-18:0]	-0.0193986	-0.0840001	0.0452028	0.556346	0.857183
676	TG(54:2) [NL-20:1]	-0.0308555	-0.0937881	0.0320771	0.336887	0.712239
677	TG(54:3) [NL-18:1]	-0.0362163	-0.0927507	0.0203181	0.209673	0.611006
678	TG(54:3) [NL-18:2]	-0.00557811	-0.0694794	0.0583232	0.864198	0.971821
679	TG(54:4) [NL-18:2]	-0.0227286	-0.0781766	0.0327194	0.421997	0.790933
680	TG(54:4) [NL-20:3]	0.0358008	-0.0216476	0.0932493	0.222321	0.626498
681	TG(54:5) [NL-18:3]	0.0395253	-0.0172446	0.0962951	0.172798	0.536738
682	TG(54:5) [NL-20:4]	0.0370414	-0.0240537	0.0981365	0.235096	0.645227
683	TG(54:6) [NL-18:3]	0.0229972	-0.0308853	0.0768796	0.403133	0.785895
684	TG(54:6) [NL-20:4]	0.0470142	-0.0171118	0.11114	0.151158	0.518125
685	TG(54:6) [NL-20:5]	0.000507508	-0.0528497	0.0538648	0.985131	0.998229
686	TG(54:6) [NL-22:6]	0.00526947	-0.0471996	0.0577385	0.844006	0.967915
687	TG(54:7) [NL-20:5]	-0.00193422	-0.0643868	0.0605183	0.951612	0.99323
688	TG(54:7) [NL-22:6]	-0.00605694	-0.0641402	0.0520263	0.838107	0.967915
689	TG(56:6) [NL-20:4]	-0.00917944	-0.0745542	0.0561953	0.783235	0.951895
690	TG(56:6) [NL-22:5](a)	0.00866107	-0.0427219	0.0600441	0.741212	0.937589
691	TG(56:6) [NL-22:5](b)	0.00921201	-0.0421742	0.0605983	0.725414	0.931246
692	TG(56:7) [NL-20:4]	0.00614275	-0.0576657	0.0699512	0.850392	0.967915
693	TG(56:7) [NL-20:5]	-0.0282682	-0.0898698	0.0333334	0.36873	0.74457
694	TG(56:7) [NL-22:5](a)	0.0416505	-0.0159849	0.0992859	0.15709	0.518125
695	TG(56:7) [NL-22:5](b)	0.0419049	-0.0157435	0.0995534	0.154668	0.518125
696	TG(56:7) [NL-22:6]	0.00691427	-0.0496863	0.0635148	0.810839	0.966564
697	TG(56:8) [NL-20:4]	0.00758211	-0.0572092	0.0723734	0.81865	0.967915
698	TG(56:8) [NL-20:5]	-0.034107	-0.0998999	0.0316858	0.30994	0.695471
699	TG(56:8) [NL-22:6]	0.0170913	-0.0451018	0.0792844	0.59031	0.883815
700	TG(56:9) [NL-22:6]	0.0256521	-0.0383938	0.0896981	0.432693	0.790933
701	TG(58:10) [NL-22:6]	-0.00917109	-0.0749553	0.0566132	0.784742	0.951895
702	TG(58:8) [NL-22:6]	-0.0382514	-0.101164	0.0246616	0.233776	0.644204
703	TG(58:9) [NL-22:6]	-0.0225894	-0.0884058	0.0432269	0.501348	0.844142
704	TG(O-50:1) [NL-15:0]	-0.0155821	-0.0624198	0.0312557	0.514573	0.844142
705	TG(O-50:1) [NL-16:0]	0.00959501	-0.0378908	0.0570808	0.692194	0.915425
706	TG(O-50:1) [NL-17:1]	0.0259051	-0.024099	0.0759092	0.310258	0.695471
707	TG(O-50:1) [NL-18:1]	0.00220795	-0.0393145	0.0437304	0.917022	0.985248
708	TG(O-50:2) [NL-16:1]	0.00295265	-0.0505687	0.056474	0.913924	0.985248
709	TG(O-50:2) [NL-18:1]	-0.0192816	-0.0611407	0.0225776	0.366916	0.742955
710	TG(O-50:2) [NL-18:2]	0.0218457	-0.0354373	0.0791286	0.455022	0.807581
711	TG(O-50:3) [NL-18:2]	-0.0254719	-0.0801602	0.0292164	0.361601	0.737631
712	TG(O-52:0) [NL-16:0]	-0.0047446	-0.0526011	0.0431119	0.845981	0.967915
713	TG(O-52:1) [NL-16:0]	-0.00168868	-0.0435822	0.0402048	0.93705	0.990414
714	TG(O-52:1) [NL-18:1]	-0.006049	-0.0437538	0.0316558	0.753275	0.943847
715	TG(O-52:2) [NL-16:0]	0.00415074	-0.0406606	0.0489621	0.855988	0.969767
716	TG(O-52:2) [NL-17:1]	0.00128397	-0.0416981	0.0442661	0.953327	0.99323
717	TG(O-52:2) [NL-18:1]	-0.000221887	-0.0407167	0.0402729	0.991434	0.998229
718	TG(O-54:2) [NL-17:1]	-0.00743606	-0.0466505	0.0317783	0.71025	0.924713
719	TG(O-54:2) [NL-18:1]	-0.007203	-0.0446136	0.0302076	0.706005	0.921726
720	TG(O-54:3) [NL-17:1]	-0.00591894	-0.0495206	0.0376827	0.790261	0.951895
721	TG(O-54:3) [NL-18:1]	-0.0120982	-0.0525377	0.0283413	0.557812	0.857183
722	TG(O-54:4) [NL-17:1]	-0.0148726	-0.0710638	0.0413186	0.604081	0.883815
723	TG(O-54:4) [NL-18:2]	-0.00202855	-0.0544229	0.0503658	0.939532	0.990414
724	Ubiquinone	0.0696063	0.00429266	0.13492	0.0370752	0.264268
725	CE(18:2) [+OH]	0.0501916	-0.0147418	0.115125	0.130206	0.488143
726	CE(20:4) [+OH]	0.0122832	-0.0481174	0.0726837	0.690314	0.915425
727	CE(22:6) [+OH]	0.00336148	-0.060136	0.0668589	0.917389	0.985248
728	LPC(18:2) [+OH]	0.0357322	-0.0290376	0.100502	0.27993	0.676143
729	LPC(20:4) [+OH]	0.0273583	-0.0382209	0.0929375	0.413815	0.787113
730	LPC(22:6) [+OH]	0.0339137	-0.032067	0.0998944	0.314068	0.697878
731	PC(34:2) [+OH]	0.00196776	-0.0590484	0.0629839	0.949617	0.99323
732	PC(36:4) [+OH]	-0.0437886	-0.0980751	0.0104979	0.114323	0.455429
733	PC(38:6) [+OH]	-0.0266709	-0.0721346	0.0187927	0.2506	0.658386

## Sheet: Supp 5
Supp 5. Linear regression between infant 12-month lipidome and infant 12-month BMI z score
#	Lipid	Beta	LCI	UCI	p value	BH p value
1	Sph(d16:1)	-0.0289591	-0.0961143	0.0381961	0.398291	0.919557
2	Sph(d18:1)	-0.0298765	-0.0974931	0.0377401	0.386776	0.911808
3	Sph(d18:2)	0.0112791	-0.0567895	0.0793477	0.74545	0.985606
4	S1P(d16:1)	0.01753	-0.0472885	0.0823484	0.59623	0.975659
5	S1P(d18:0)	0.0140969	-0.0525607	0.0807544	0.678634	0.977557
6	S1P(d18:1)	-0.00991573	-0.0765769	0.0567455	0.770721	0.985606
7	S1P(d18:2)	0.0341167	-0.0309111	0.0991445	0.304165	0.909234
8	Cer(d18:0/16:0)	0.0216804	-0.0370885	0.0804493	0.469886	0.949441
9	Cer(d18:0/18:0)	0.0316291	-0.0323934	0.0956517	0.333234	0.909234
10	Cer(d18:0/20:0)	0.013708	-0.0482749	0.0756909	0.664809	0.977557
11	Cer(d18:0/22:0)	-0.0278373	-0.0906339	0.0349594	0.385231	0.911808
12	Cer(d18:0/24:0)	-0.0669374	-0.128362	-0.0055125	0.0330401	0.613413
13	Cer(d18:0/24:1)	-0.0094099	-0.0698784	0.0510586	0.760452	0.985606
14	Cer(d16:1/16:0)	0.0420728	-0.0187286	0.102874	0.17546	0.802312
15	Cer(d16:1/18:0)	0.0779013	0.0143135	0.141489	0.0166061	0.580146
16	Cer(d16:1/20:0)	0.0505621	-0.011073	0.112197	0.108321	0.802312
17	Cer(d16:1/22:0)	0.00333493	-0.0561875	0.0628573	0.912588	0.987429
18	Cer(d16:1/23:0)	-0.0126181	-0.0719334	0.0466972	0.676846	0.977557
19	Cer(d16:1/24:0)	-0.0239566	-0.0851152	0.037202	0.442895	0.932659
20	Cer(d16:1/24:1)	0.0194305	-0.0425857	0.0814467	0.539356	0.949441
21	Cer(d17:1/16:0)	0.0458796	-0.0196319	0.111391	0.17031	0.802312
22	Cer(d17:1/18:0)	0.0357053	-0.0294545	0.100865	0.283193	0.880983
23	Cer(d17:1/20:0)	0.0114181	-0.0525855	0.0754217	0.726701	0.985606
24	Cer(d17:1/22:0)	0.00503035	-0.0565228	0.0665835	0.872788	0.987429
25	Cer(d17:1/23:0)	-0.00856579	-0.0695906	0.052459	0.783309	0.985606
26	Cer(d17:1/24:0)	-0.0268165	-0.0876852	0.0340523	0.388162	0.911808
27	Cer(d17:1/24:1)	0.0200774	-0.042083	0.0822378	0.526899	0.949441
28	Cer(d18:1/14:0)	0.0751334	0.00944407	0.140823	0.0252931	0.58666
29	Cer(d18:1/16:0)	0.0050882	-0.0567872	0.0669636	0.872002	0.987429
30	Cer(d18:1/17:0)	0.0269767	-0.0419254	0.0958789	0.443117	0.932659
31	Cer(d18:1/18:0)	0.0752457	0.0125798	0.137912	0.0188802	0.580146
32	Cer(d18:1/19:0)	0.0100449	-0.0555328	0.0756226	0.764097	0.985606
33	Cer(d18:1/20:0)	0.0233324	-0.03634	0.0830047	0.443715	0.932659
34	Cer(d18:1/21:0)	0.0334863	-0.0269298	0.0939025	0.277703	0.880983
35	Cer(d18:1/22:0)	-0.00362473	-0.0620342	0.0547847	0.903226	0.987429
36	Cer(d18:1/23:0)	-0.0255227	-0.0823819	0.0313364	0.379276	0.911808
37	Cer(d18:1/24:0)	-0.0605292	-0.118223	-0.00283519	0.0401285	0.632197
38	Cer(d18:1/24:1)	0.000294391	-0.0586407	0.0592295	0.992191	0.997272
39	Cer(d18:1/26:0)	-0.0191366	-0.0799694	0.0416962	0.537722	0.949441
40	Cer(d18:2/14:0)	0.113011	0.0483092	0.177712	0.000655026	0.240067
41	Cer(d18:2/16:0)	0.0310402	-0.0317	0.0937804	0.33254	0.909234
42	Cer(d18:2/17:0)	-0.0131246	-0.0814898	0.0552407	0.706829	0.977557
43	Cer(d18:2/18:0)	0.0800177	0.0165463	0.143489	0.0137166	0.580146
44	Cer(d18:2/20:0)	0.0662262	0.00442084	0.128032	0.0360751	0.629597
45	Cer(d18:2/21:0)	-0.00220222	-0.0660588	0.0616543	0.946128	0.987429
46	Cer(d18:2/22:0)	0.01909	-0.0417166	0.0798966	0.538538	0.949441
47	Cer(d18:2/23:0)	0.0169999	-0.0424053	0.0764051	0.575054	0.968334
48	Cer(d18:2/24:0)	-0.00860346	-0.0687361	0.0515292	0.779235	0.985606
49	Cer(d18:2/24:1)	0.0277609	-0.0333685	0.0888902	0.373723	0.911808
50	Cer(d18:2/26:0)	-0.00756333	-0.0682001	0.0530734	0.806936	0.985606
51	Cer(d19:1/16:0)	0.0314637	-0.0330055	0.0959329	0.339124	0.909234
52	Cer(d19:1/18:0)	0.0805118	0.0147976	0.146226	0.0165988	0.580146
53	Cer(d19:1/20:0)	0.0450425	-0.0212504	0.111335	0.183395	0.802312
54	Cer(d19:1/22:0)	0.0328734	-0.031647	0.0973938	0.318326	0.909234
55	Cer(d19:1/23:0)	0.0192541	-0.0441239	0.082632	0.551743	0.957089
56	Cer(d19:1/24:0)	0.00963562	-0.0535393	0.0728106	0.765073	0.985606
57	Cer(d19:1/24:1)	0.0326334	-0.0325603	0.0978272	0.326889	0.909234
58	Cer(d19:1/26:0)	0.00889928	-0.0560421	0.0738406	0.788326	0.985606
59	Cer(d20:1/22:0)	-0.00783793	-0.068988	0.0533121	0.801716	0.985606
60	Cer(d20:1/23:0)	-0.0263829	-0.0868284	0.0340627	0.392579	0.911808
61	Cer(d20:1/24:0)	-0.0419813	-0.102356	0.0183931	0.173364	0.802312
62	Cer(d20:1/24:1)	0.00242607	-0.0576009	0.062453	0.936884	0.987429
63	Cer(d20:1/26:0)	0.0276176	-0.0393751	0.0946102	0.419367	0.932659
64	Cer(m18:0/20:0)	0.0341394	-0.0223338	0.0906126	0.23648	0.825725
65	Cer(m18:0/22:0)	0.0123677	-0.0433281	0.0680636	0.663529	0.977557
66	Cer(m18:0/23:0)	-0.00686164	-0.0641611	0.0504378	0.814503	0.986498
67	Cer(m18:0/24:0)	-0.00574363	-0.0644664	0.0529791	0.848029	0.986498
68	Cer(m18:0/24:1)	0.0253713	-0.0324415	0.0831841	0.390006	0.911808
69	Cer(m18:1/18:0)	0.0413309	-0.0167326	0.0993945	0.163414	0.802312
70	Cer(m18:1/20:0)	0.0194417	-0.0346601	0.0735434	0.481463	0.949441
71	Cer(m18:1/22:0)	-0.019563	-0.0767934	0.0376674	0.503093	0.949441
72	Cer(m18:1/23:0)	0.00892058	-0.0487039	0.0665451	0.761663	0.985606
73	Cer(m18:1/24:0)	-0.000796285	-0.0590913	0.0574987	0.978649	0.997272
74	Cer(m18:1/24:1)	0.00829893	-0.049205	0.0658028	0.777365	0.985606
75	Cer1P(d18:1/16:0)	-0.0224605	-0.0842547	0.0393337	0.476454	0.949441
76	HexCer(d16:1/18:0)	0.0263793	-0.0394078	0.0921665	0.432184	0.932659
77	HexCer(d16:1/20:0)	-0.000659093	-0.0663757	0.0650576	0.984322	0.997272
78	HexCer(d16:1/22:0)	-0.0194001	-0.0847669	0.0459668	0.560957	0.957089
79	HexCer(d16:1/24:0)	-0.0243328	-0.0907639	0.0420983	0.47305	0.949441
80	HexCer(d18:1/16:0)	0.0241838	-0.034478	0.0828456	0.419355	0.932659
81	HexCer(d18:1/18:0)	0.000735173	-0.059065	0.0605353	0.980783	0.997272
82	HexCer(d18:1/20:0)	-0.00962449	-0.0694292	0.0501802	0.752533	0.985606
83	HexCer(d18:1/22:0)	-0.0221986	-0.0855904	0.0411931	0.49272	0.949441
84	HexCer(d18:1/24:0)	-0.042491	-0.105617	0.0206346	0.187504	0.802312
85	HexCer(d18:1/24:1)	0.00925906	-0.0534067	0.0719248	0.772213	0.985606
86	HexCer(d18:2/18:0)	0.0387614	-0.0220501	0.099573	0.211977	0.802312
87	HexCer(d18:2/20:0)	0.00386354	-0.0600074	0.0677345	0.905659	0.987429
88	HexCer(d18:2/22:0)	0.00397743	-0.0589777	0.0669326	0.901486	0.987429
89	HexCer(d18:2/24:0)	-0.00651905	-0.0701109	0.0570728	0.840815	0.986498
90	Hex2Cer(d16:1/16:0)	-0.00474627	-0.0702263	0.0607337	0.887067	0.987429
91	Hex2Cer(d16:1/24:1)	-0.001667	-0.0692271	0.0658931	0.961442	0.991191
92	Hex2Cer(d18:1/16:0)	-0.00287888	-0.06759	0.0618322	0.930541	0.987429
93	Hex2Cer(d18:1/18:0)	-0.0228123	-0.0911106	0.045486	0.512907	0.949441
94	Hex2Cer(d18:1/20:0)	0.0261105	-0.039568	0.091789	0.436131	0.932659
95	Hex2Cer(d18:1/22:0)	-0.0181563	-0.0856064	0.0492939	0.597952	0.975659
96	Hex2Cer(d18:1/24:0)	-0.037465	-0.105193	0.0302625	0.278647	0.880983
97	Hex2Cer(d18:1/24:1)	-0.0106486	-0.0778968	0.0565996	0.75638	0.985606
98	Hex2Cer(d18:2/16:0)	0.010987	-0.0557858	0.0777598	0.747169	0.985606
99	Hex2Cer(d18:2/24:1)	0.0423348	-0.024952	0.109622	0.217933	0.802312
100	Hex3Cer(d18:1/16:0)	0.0297357	-0.0301566	0.0896279	0.330839	0.909234
101	Hex3Cer(d18:1/18:0)	-0.00160804	-0.0587285	0.0555125	0.956013	0.988375
102	Hex3Cer(d18:1/20:0)	0.0211225	-0.0390245	0.0812695	0.491486	0.949441
103	Hex3Cer(d18:1/22:0)	-0.0354555	-0.0963923	0.0254812	0.254513	0.865296
104	Hex3Cer(d18:1/24:0)	-0.01943	-0.080238	0.041378	0.531339	0.949441
105	Hex3Cer(d18:1/24:1)	-0.0160693	-0.0781668	0.0460281	0.612176	0.977557
106	GM3(d18:1/16:0)	0.0359641	-0.0275657	0.099494	0.26758	0.875606
107	GM3(d18:1/18:0)	-0.000922541	-0.0584283	0.0565833	0.974925	0.997272
108	GM3(d18:1/20:0)	-0.00759973	-0.0735181	0.0583186	0.821293	0.986498
109	GM3(d18:1/22:0)	-0.0109957	-0.0735299	0.0515384	0.730472	0.985606
110	GM3(d18:1/24:0)	-0.0562206	-0.116792	0.00435055	0.0693121	0.686564
111	GM3(d18:1/24:1)	-0.0125523	-0.0735958	0.0484912	0.68705	0.977557
112	GM1(d18:1/16:0)	-0.0171639	-0.0811867	0.0468588	0.599434	0.975659
113	Sulfatide (d18:1:/16:0(OH))	-0.0136155	-0.074156	0.0469251	0.659496	0.977557
114	Sulfatide (d18:1:/16:0)	-0.0247983	-0.0904364	0.0408398	0.459253	0.94418
115	Sulfatide (d18:1:/24:0(OH))	-0.0215908	-0.0873155	0.0441339	0.519877	0.949441
116	Sulfatide (d18:1:/24:0)	-0.0398858	-0.103255	0.0234832	0.217749	0.802312
117	Sulfatide (d18:1:/24:1(OH))	-0.0419432	-0.103809	0.0199222	0.184344	0.802312
118	Sulfatide (d18:1:/24:1)	-0.0358496	-0.0987974	0.0270981	0.264706	0.874006
119	SM(34:3)	0.0469085	-0.0122467	0.106064	0.12059	0.802312
120	SM(35:2) (b)	0.0115765	-0.0456694	0.0688223	0.691964	0.977557
121	SM(37:1)	0.0186193	-0.040804	0.0780426	0.539331	0.949441
122	SM(37:2)	0.0343089	-0.0249525	0.0935702	0.256885	0.867728
123	SM(38:3) (a)	0.057522	-0.0097472	0.124791	0.0941927	0.795203
124	SM(38:3) (b)	0.0840173	0.0211677	0.146867	0.00898358	0.551987
125	SM(40:3) (a)	0.050991	-0.0123076	0.11429	0.114818	0.802312
126	SM(40:3) (b)	0.0652337	0.00350089	0.126967	0.0387168	0.632197
127	SM(41:0)	-0.0496362	-0.111453	0.0121806	0.115995	0.802312
128	SM(41:1) (a)	0.0253825	-0.0372841	0.0880491	0.427539	0.932659
129	SM(43:1)	-0.00763704	-0.0678181	0.052544	0.803647	0.985606
130	SM(43:2) (b)	0.0146309	-0.0471085	0.0763702	0.642453	0.977557
131	SM(43:2) (c)	-0.0117403	-0.0705944	0.0471138	0.695931	0.977557
132	SM(44:1)	-0.0283537	-0.0871946	0.0304871	0.345262	0.909234
133	SM(44:2)	-0.0318615	-0.090336	0.026613	0.285912	0.880983
134	SM(44:3)	-0.0190103	-0.0831082	0.0450875	0.561227	0.957089
135	SM(d16:1/19:0)	0.0169679	-0.0463575	0.0802934	0.599629	0.975659
136	SM(d16:1/23:0)/SM(d17:1/22:0)	-0.0144335	-0.071295	0.0424281	0.618984	0.977557
137	SM(d16:1/24:1)	0.00846671	-0.0524728	0.0694062	0.785461	0.985606
138	SM(d17:1/14:0)	0.0454186	-0.0158827	0.10672	0.146908	0.802312
139	SM(d17:1/16:0)	-0.0158903	-0.0750298	0.0432492	0.598617	0.975659
140	SM(d17:1/24:1)	0.00333919	-0.0572715	0.0639499	0.914042	0.987429
141	SM(d18:0/14:0)	0.0168071	-0.0420885	0.0757027	0.57612	0.968334
142	SM(d18:0/16:0)	-0.0371904	-0.098722	0.0243411	0.236565	0.825725
143	SM(d18:0/22:0)	-0.0447723	-0.105892	0.0163474	0.151523	0.802312
144	SM(d18:1/14:0/SM(d16:1/16:0)	-0.00208737	-0.0622149	0.0580401	0.945771	0.987429
145	SM(d18:1/16:0)	-0.0345617	-0.0903471	0.0212237	0.225045	0.804673
146	SM(d18:1/17:0)/SM(d17:1/18:0)	0.0487028	-0.0139813	0.111387	0.128259	0.802312
147	SM(d18:1/18:0/SM(d16:1/20:0)	0.00660814	-0.0470874	0.0603037	0.809463	0.985606
148	SM(d18:1/20:0)/SM(d16:1/22:0)	-0.00979453	-0.0664228	0.0468337	0.734709	0.985606
149	SM(d18:1/22:0)/SM(d16:1/24:0)	-0.0441615	-0.10042	0.0120973	0.124376	0.802312
150	SM(d18:1/23:0)/SM(d17:1/24:0)	-0.040737	-0.0957998	0.0143259	0.147497	0.802312
151	SM(d18:1/24:0)	-0.0640585	-0.122872	-0.00524501	0.0331306	0.613413
152	SM(d18:1/24:1)	-0.031578	-0.0917904	0.0286345	0.304355	0.909234
153	SM(d18:2/14:0)	0.138237	0.081984	0.194491	1.79794e-06	0.00131789
154	SM(d18:2/16:0)	0.0113237	-0.0446115	0.067259	0.691646	0.977557
155	SM(d18:2/17:0)	0.0223449	-0.0363139	0.0810038	0.455546	0.94418
156	SM(d18:2/18:0)	0.0238676	-0.0302421	0.0779773	0.387587	0.911808
157	SM(d18:2/18:1)	0.0522429	-0.0036616	0.108147	0.0674395	0.686564
158	SM(d18:2/20:0)	0.0296568	-0.0275746	0.0868882	0.310151	0.909234
159	SM(d18:2/22:0)	-0.00513019	-0.0588476	0.0485873	0.85157	0.986498
160	SM(d18:2/23:0)	0.0139929	-0.0428411	0.0708269	0.629558	0.977557
161	SM(d18:2/24:0)	-0.0315805	-0.0887382	0.0255772	0.279219	0.880983
162	SM(d19:1/24:1)	0.041667	-0.0228702	0.106204	0.206146	0.802312
163	PA(34:1)	-0.0265793	-0.0925423	0.0393837	0.429936	0.932659
164	PA(36:1)	-0.0415407	-0.108204	0.0251223	0.222367	0.802312
165	PA(36:2)	-0.0253409	-0.0895826	0.0389008	0.439702	0.932659
166	PA(36:3)	-0.018374	-0.0851264	0.0483784	0.589714	0.975659
167	PA(36:4)	-0.0161943	-0.082638	0.0502494	0.633008	0.977557
168	PA(40:6)	-0.00479065	-0.0720794	0.0624981	0.889062	0.987429
169	PC(14:0_16:0)	0.00534127	-0.0546821	0.0653646	0.861592	0.986498
170	PC(14:0_20:4)	0.0834972	0.0229815	0.144013	0.00701338	0.551987
171	PC(14:0_22:6)	0.0682711	0.00700615	0.129536	0.0292887	0.613413
172	PC(15-MHDA_18:1)	0.00247077	-0.061388	0.0663296	0.939573	0.987429
173	PC(15-MHDA_18:2)	0.0048688	-0.0568252	0.0665628	0.877119	0.987429
174	PC(15-MHDA_20:4)	0.0520924	-0.00914496	0.11333	0.0959096	0.795203
175	PC(15-MHDA_22:6)	0.0151684	-0.048888	0.0792247	0.642707	0.977557
176	PC(15:0_20:3)	0.0341843	-0.0282634	0.096632	0.283684	0.880983
177	PC(15:0_20:4)	0.0541839	-0.00690591	0.115274	0.0825822	0.767214
178	PC(15:0_22:6)	0.0291189	-0.0326795	0.0909172	0.356052	0.909234
179	PC(16:0_16:0)	-0.0485152	-0.104924	0.00789311	0.0922991	0.795203
180	PC(16:0_18:0)	-0.0300968	-0.0782507	0.0180572	0.220986	0.802312
181	PC(16:0_18:1)	-0.060024	-0.119924	-0.000123994	0.0499257	0.642114
182	PC(16:0_18:2)	-0.0628275	-0.123555	-0.00209988	0.0429682	0.632197
183	PC(16:0_18:3) (a)	-0.00859875	-0.0683609	0.0511634	0.77802	0.985606
184	PC(16:0_18:3) (b)	-0.00398076	-0.0646906	0.0567291	0.897777	0.987429
185	PC(16:0_20:3) (a)	0.0461907	-0.00923667	0.101618	0.102847	0.802312
186	PC(16:0_20:3) (b)	0.0411024	-0.0218549	0.10406	0.201114	0.802312
187	PC(16:0_20:4)	0.0315102	-0.0322137	0.0952341	0.332795	0.909234
188	PC(16:0_20:5)	0.0421292	-0.0202143	0.104473	0.18578	0.802312
189	PC(16:0_22:6)	-0.0226801	-0.0843221	0.0389618	0.471063	0.949441
190	PC(16:1_18:2)	0.0256928	-0.0320791	0.0834647	0.383693	0.911808
191	PC(16:1_20:4)	0.0726229	0.014519	0.130727	0.0145432	0.580146
192	PC(16:1_22:6)	0.0353413	-0.0254596	0.0961423	0.254985	0.865296
193	PC(17:0_18:1)	-0.00729176	-0.0674062	0.0528227	0.81215	0.985606
194	PC(17:0_18:2)	-0.0169608	-0.0732773	0.0393557	0.555189	0.957089
195	PC(17:0_20:4)	0.0584229	0.000386406	0.116459	0.0488898	0.642114
196	PC(17:0_22:6)	0.00021736	-0.0611977	0.0616324	0.994467	0.997272
197	PC(17:1_18:2)	-0.00338127	-0.0615595	0.0547969	0.90934	0.987429
198	PC(18:0_18:1)	-0.010105	-0.0670648	0.0468547	0.728159	0.985606
199	PC(18:0_18:2)	-0.00884278	-0.0653001	0.0476145	0.758944	0.985606
200	PC(18:0_20:3)	0.0897433	0.032224	0.147263	0.00231423	0.424083
201	PC(18:0_20:4)	0.0526558	-0.00673154	0.112043	0.0826875	0.767214
202	PC(18:0_22:4)	0.0413588	-0.0202709	0.102988	0.188838	0.802312
203	PC(18:0_22:5) (n3)	0.0155328	-0.0479452	0.0790108	0.631662	0.977557
204	PC(18:0_22:5) (n6)	0.033311	-0.0310514	0.0976734	0.310746	0.909234
205	PC(18:0_22:6)	0.0055642	-0.0559552	0.0670836	0.859345	0.986498
206	PC(18:1_18:1)	-0.0643409	-0.122909	-0.00577265	0.0316512	0.613413
207	PC(18:1_18:2)	-0.047908	-0.10471	0.00889395	0.0987653	0.802312
208	PC(18:1_20:3)	0.0309275	-0.0274466	0.0893016	0.299431	0.909234
209	PC(18:1_22:6) (a)	-0.0675394	-0.133303	-0.00177602	0.0445108	0.638152
210	PC(18:1_22:6) (b)	0.0536468	-0.010772	0.118066	0.103084	0.802312
211	PC(18:2_18:2)	-0.0347623	-0.0904871	0.0209625	0.221865	0.802312
212	PC(18:2_20:5)	0.0177628	-0.037802	0.0733276	0.531152	0.949441
213	PC(20:0_20:4)	-0.0207813	-0.0838835	0.0423209	0.518829	0.949441
214	PC(28:0)	0.0302292	-0.0322075	0.0926659	0.34298	0.909234
215	PC(31:0) (a)	0.00701777	-0.0588855	0.0729211	0.834734	0.986498
216	PC(31:0) (b)	0.0193147	-0.0462424	0.0848718	0.563816	0.957089
217	PC(32:1)	0.0149542	-0.0490707	0.0789791	0.647244	0.977557
218	PC(32:2)	0.0412361	-0.0200821	0.102554	0.187913	0.802312
219	PC(33:0) (a)	0.0139465	-0.0494283	0.0773212	0.666368	0.977557
220	PC(33:0) (b)	0.013688	-0.0479308	0.0753068	0.663412	0.977557
221	PC(33:1)	-0.00188678	-0.0646127	0.0608392	0.953004	0.988375
222	PC(33:2)	-0.0132526	-0.0740828	0.0475776	0.669505	0.977557
223	PC(34:5)	0.0762994	0.014089	0.13851	0.0164852	0.580146
224	PC(35:5)	0.0435177	-0.0197769	0.106812	0.178236	0.802312
225	PC(36:6) (a)	0.0571315	-0.00401297	0.118276	0.0674786	0.686564
226	PC(38:2)	0.00589429	-0.051116	0.0629046	0.839473	0.986498
227	PC(38:4) (b)	0.0655085	0.00564083	0.125376	0.0323285	0.613413
228	PC(38:5) (a)	0.0257218	-0.0364692	0.0879127	0.417852	0.932659
229	PC(38:5) (b)	0.0394742	-0.0209242	0.0998726	0.200631	0.802312
230	PC(38:6) (a)	0.0291091	-0.0228723	0.0810904	0.272771	0.880798
231	PC(38:7)(c)	-0.00289688	-0.060067	0.0542732	0.920916	0.987429
232	PC(39:5)(a)	0.0102255	-0.051384	0.0718349	0.745048	0.985606
233	PC(39:5)(b)	0.0204998	-0.0403919	0.0813915	0.509569	0.949441
234	PC(40:10)	-0.0765069	-0.142274	-0.0107395	0.0229094	0.580146
235	PC(40:7) (a)	0.0174705	-0.0376819	0.0726229	0.534893	0.949441
236	PC(40:8)	-0.0221536	-0.0750869	0.0307797	0.412331	0.932659
237	PC(44:12)	-0.0175095	-0.0769781	0.0419591	0.564069	0.957089
238	PC(O-16:0/16:0)	-0.0122042	-0.0753203	0.0509119	0.704814	0.977557
239	PC(O-16:0/20:3)	0.0389986	-0.027364	0.105361	0.249798	0.859182
240	PC(O-16:0/20:4)	0.0391762	-0.0209388	0.0992912	0.201925	0.802312
241	PC(O-16:0/22:6)	0.0194396	-0.0423214	0.0812006	0.537491	0.949441
242	PC(O-18:0/18:1)	-0.0610157	-0.123228	0.00119692	0.0549817	0.642114
243	PC(O-18:0/18:2)	-0.0496049	-0.112516	0.013306	0.122698	0.802312
244	PC(O-18:0/20:4)	0.0256745	-0.0339452	0.0852943	0.398935	0.919557
245	PC(O-18:0/22:6)	0.0114845	-0.0467108	0.0696798	0.699028	0.977557
246	PC(O-18:1/18:1)	-0.0362561	-0.09978	0.0272678	0.263673	0.874006
247	PC(O-18:1/18:2)	-0.0171888	-0.0846469	0.0502692	0.617641	0.977557
248	PC(O-32:1)	-0.052257	-0.116739	0.0122246	0.112651	0.802312
249	PC(O-32:2)	0.00061646	-0.0605346	0.0617675	0.984242	0.997272
250	PC(O-34:1)	-0.0613156	-0.127675	0.00504381	0.0705729	0.689733
251	PC(O-34:2)	0.00657014	-0.0598655	0.0730058	0.846363	0.986498
252	PC(O-34:4)	0.053574	-0.00709657	0.114245	0.0839463	0.769158
253	PC(O-35:4)	0.0672686	0.00258975	0.131947	0.0418839	0.632197
254	PC(O-36:0)	-0.072877	-0.135531	-0.0102234	0.0229237	0.580146
255	PC(O-36:5)	0.0657523	-9.37656e-05	0.131598	0.0507269	0.642114
256	PC(O-38:5)	-0.0032781	-0.0679525	0.0613963	0.920893	0.987429
257	PC(O-40:5)	0.0322226	-0.0304563	0.0949014	0.313993	0.909234
258	PC(O-40:7) (a)	-0.0021764	-0.0670017	0.0626489	0.947553	0.987429
259	PC(O-40:7) (b)	-0.00774012	-0.0760877	0.0606075	0.824409	0.986498
260	PC(P-15:0/20:4) (a)	0.00209608	-0.0630184	0.0672106	0.94971	0.987429
261	PC(P-15:0/20:4) (b)	0.0251202	-0.041459	0.0916993	0.459853	0.94418
262	PC(P-16:0/14:0)	0.0195797	-0.0408368	0.0799961	0.525513	0.949441
263	PC(P-16:0/16:0)	-0.0567598	-0.117731	0.00421173	0.0684936	0.686564
264	PC(P-16:0/16:1)	-0.0066563	-0.0654138	0.0521012	0.824351	0.986498
265	PC(P-16:0/18:0)	-0.0347003	-0.0912356	0.021835	0.229386	0.816214
266	PC(P-16:0/18:1)	-0.0552374	-0.110103	-0.000371545	0.0488643	0.642114
267	PC(P-16:0/18:2)	0.00840869	-0.0486307	0.0654481	0.772713	0.985606
268	PC(P-16:0/18:3)	0.0294248	-0.0340486	0.0928981	0.363874	0.911808
269	PC(P-16:0/20:4)	0.0151745	-0.0404269	0.0707759	0.592881	0.975659
270	PC(P-16:0/20:5)	0.0480867	-0.014863	0.111037	0.134793	0.802312
271	PC(P-16:0/22:6)	-0.00767529	-0.0663388	0.0509882	0.797689	0.985606
272	PC(P-17:0/20:4) (a)	0.0239283	-0.0369727	0.0848294	0.441509	0.932659
273	PC(P-17:0/20:4) (b)	0.0206579	-0.0378366	0.0791524	0.48905	0.949441
274	PC(P-18:0/18:2)	-0.0453964	-0.100606	0.00981308	0.107502	0.802312
275	PC(P-18:0/20:4)	0.00778628	-0.0452475	0.0608201	0.773616	0.985606
276	PC(P-18:0/22:5)	-0.0181382	-0.0745362	0.0382599	0.528671	0.949441
277	PC(P-18:0/22:6)	-0.00404604	-0.0597624	0.0516703	0.886859	0.987429
278	PC(P-18:1/18:1)	-0.00877389	-0.0688636	0.0513158	0.774822	0.985606
279	PC(P-18:1/22:6)	0.00291104	-0.0538152	0.0596372	0.919911	0.987429
280	PC(P-20:0/20:4)	-0.00643688	-0.0671664	0.0542927	0.835489	0.986498
281	PC(P-35:2)(a)	0.00312186	-0.0592576	0.0655013	0.921889	0.987429
282	PC(P-35:2)(b)	0.00991186	-0.0528647	0.0726884	0.75706	0.985606
283	PC(P-36:3)	0.0281431	-0.0295983	0.0858844	0.339761	0.909234
284	PC(P-38:5) (a)	0.00483774	-0.049127	0.0588025	0.860576	0.986498
285	PC(P-38:5) (b)	0.0224901	-0.0343548	0.0793351	0.438338	0.932659
286	LPC(14:0) [sn1]	0.0476168	-0.0140044	0.109238	0.130343	0.802312
287	LPC(14:0) [sn2]	0.0454263	-0.0161195	0.106972	0.148449	0.802312
288	LPC(15-MHDA) [sn1] [104_sn1]	0.00349071	-0.0585762	0.0655576	0.912257	0.987429
289	LPC(15-MHDA) [sn1] / LPC(17:0) [sn2]	0.00531275	-0.0555334	0.0661589	0.864167	0.986498
290	LPC(15-MHDA) [sn2]	0.0160608	-0.0463773	0.0784989	0.614306	0.977557
291	LPC(15:0) [sn1]	0.0114158	-0.0502446	0.0730762	0.716811	0.985606
292	LPC(15:0) [sn2]	0.0148484	-0.0476439	0.0773408	0.641575	0.977557
293	LPC(16:0) [sn1]	-0.033333	-0.0945254	0.0278595	0.286049	0.880983
294	LPC(16:0) [sn2]	-0.0245425	-0.0860324	0.0369473	0.434309	0.932659
295	LPC(16:1) [sn1]	0.0264408	-0.0341928	0.0870745	0.393011	0.911808
296	LPC(16:1) [sn2]	0.0347817	-0.0261954	0.0957588	0.26396	0.874006
297	LPC(17:0) [sn1]	-0.00269027	-0.0622382	0.0568577	0.929466	0.987429
298	LPC(17:1) (a) [sn1] [104_sn1]	-0.00126825	-0.0626658	0.0601293	0.967717	0.994862
299	LPC(17:1) [sn1] (a) / LPC(17:1) [sn2] (b)	0.00540833	-0.0563054	0.0671221	0.863672	0.986498
300	LPC(17:1) [sn1] (b)	0.0215644	-0.0431658	0.0862946	0.513999	0.949441
301	LPC(17:1) [sn2] (a)	-0.000161403	-0.0618691	0.0615463	0.995911	0.997272
302	LPC(18:0) [sn1]	-0.00490185	-0.0640294	0.0542257	0.870968	0.987429
303	LPC(18:0) [sn2]	-0.00034498	-0.0602992	0.0596092	0.991005	0.997272
304	LPC(18:1) [sn1]	-0.0393676	-0.0985095	0.0197742	0.192442	0.802312
305	LPC(18:1) [sn2]	-0.043251	-0.103776	0.0172739	0.161781	0.802312
306	LPC(18:2) [sn1]	-0.0276605	-0.0865194	0.0311983	0.357323	0.909234
307	LPC(18:2) [sn2]	-0.0356386	-0.0951828	0.0239055	0.241159	0.833818
308	LPC(18:3) (a) [sn1] [104_sn1]	-0.0267304	-0.0876757	0.034215	0.390283	0.911808
309	LPC(18:3) [sn1] (a)/LPC(18:3) [sn2] (b)	-0.0187971	-0.0792016	0.0416074	0.542112	0.949441
310	LPC(18:3) [sn1] (b)	-0.0105291	-0.0710572	0.0499989	0.733244	0.985606
311	LPC(18:3) [sn2] (a)	-0.0160907	-0.0769267	0.0447454	0.604343	0.975734
312	LPC(19:0) (a) [sn1] [104_sn1]	0.0114826	-0.0478365	0.0708018	0.704505	0.977557
313	LPC(19:0) [sn1] (a) / LPC(19:0) [sn2] (b)	-0.00868698	-0.0674499	0.050076	0.772096	0.985606
314	LPC(19:0) [sn1] (b)	-0.0310787	-0.089515	0.0273575	0.29759	0.909234
315	LPC(19:0) [sn2] (a)	0.0135914	-0.0463547	0.0735374	0.656905	0.977557
316	LPC(19:1) (a)	-0.0118819	-0.0726785	0.0489148	0.701797	0.977557
317	LPC(19:1) (b)	0.00171541	-0.0586453	0.0620762	0.955596	0.988375
318	LPC(19:1) (c)	0.0162907	-0.0461219	0.0787033	0.609102	0.977557
319	LPC(20:0) [sn1]	-0.0554853	-0.118773	0.00780245	0.0861807	0.779882
320	LPC(20:0) [sn2]	-0.0502753	-0.113617	0.0130668	0.120246	0.802312
321	LPC(20:1) [sn1]	-0.048173	-0.113123	0.016777	0.14648	0.802312
322	LPC(20:1) [sn2]	-0.0335845	-0.0988468	0.0316779	0.313507	0.909234
323	LPC(20:2) [sn1]	-0.0136921	-0.0762678	0.0488836	0.668157	0.977557
324	LPC(20:2) [sn2]	-0.00226344	-0.065192	0.0606651	0.943818	0.987429
325	LPC(20:3) [sn1]	0.0413848	-0.0190421	0.101812	0.179924	0.802312
326	LPC(20:3) [sn2]	0.0540561	-0.00669108	0.114803	0.081586	0.767214
327	LPC(20:4) [sn1]	0.0300462	-0.0301532	0.0902457	0.32829	0.909234
328	LPC(20:4) [sn2]	0.0393955	-0.0205713	0.0993623	0.198307	0.802312
329	LPC(20:5) [sn1]	0.0345776	-0.0287556	0.0979108	0.284955	0.880983
330	LPC(20:5) [sn2]	0.0435578	-0.0193835	0.106499	0.175418	0.802312
331	LPC(22:0) [sn1]	-0.0829971	-0.146527	-0.0194673	0.0106615	0.551987
332	LPC(22:0) [sn2]	-0.0853991	-0.150148	-0.0206503	0.00993967	0.551987
333	LPC(22:1) [sn1]	-0.0821762	-0.143682	-0.02067	0.00902123	0.551987
334	LPC(22:1) [sn2]	-0.0660364	-0.128258	-0.00381494	0.0378793	0.632197
335	LPC(22:4) [sn1]	0.00616549	-0.0571253	0.0694563	0.848634	0.986498
336	LPC(22:4) [sn2]	0.0151151	-0.0480104	0.0782406	0.638994	0.977557
337	LPC(22:5) (n3) [sn1] [104_sn1]	0.00549937	-0.0556047	0.0666034	0.860031	0.986498
338	LPC(22:5) [sn1] (n3)/LPC(22:5) [sn2] (n6)	-0.00471713	-0.0659493	0.0565151	0.880026	0.987429
339	LPC(22:5) [sn1] (n6)	0.00382519	-0.0597641	0.0674144	0.906179	0.987429
340	LPC(22:5) [sn2] (n3)	0.00658273	-0.054605	0.0677705	0.833058	0.986498
341	LPC(22:6) [sn1]	-0.0252825	-0.0871024	0.0365375	0.423073	0.932659
342	LPC(22:6) [sn2]	-0.0141554	-0.076144	0.0478332	0.6546	0.977557
343	LPC(24:0) [sn1]	-0.0660704	-0.129833	-0.0023082	0.0426438	0.632197
344	LPC(24:0) [sn2]	-0.0477805	-0.112526	0.0169651	0.148513	0.802312
345	LPC(26:0) [sn1]	-0.00516401	-0.0671758	0.0568478	0.870395	0.987429
346	LPC(26:0) [sn2]	0.0182722	-0.0461797	0.0827241	0.578622	0.968334
347	LPC(O-16:0)	0.00581217	-0.0588721	0.0704964	0.860255	0.986498
348	LPC(O-18:0)	-0.00202777	-0.0639476	0.0598921	0.94884	0.987429
349	LPC(O-18:1)	-0.0223024	-0.0878891	0.0432842	0.505322	0.949441
350	LPC(O-20:0)	-0.0321637	-0.0961176	0.0317901	0.324615	0.909234
351	LPC(O-20:1)	-4.23139e-05	-0.0653567	0.0652721	0.998987	0.998987
352	LPC(O-22:0)	-0.0315581	-0.095992	0.0328757	0.337412	0.909234
353	LPC(O-22:1)	-0.0126547	-0.0784747	0.0531652	0.706412	0.977557
354	LPC(O-24:0)	-0.0137115	-0.0789754	0.0515524	0.680627	0.977557
355	LPC(O-24:1)	-0.000328445	-0.0666187	0.0659618	0.992255	0.997272
356	LPC(O-24:2)	-0.00804532	-0.0765845	0.0604938	0.818105	0.986498
357	LPC(P-16:0)	-0.00340321	-0.0646159	0.0578095	0.913259	0.987429
358	LPC(P-17:0) (a)	0.00131086	-0.0584728	0.0610946	0.965733	0.994217
359	LPC(P-17:0) (b)	-0.00896455	-0.0674625	0.0495334	0.763993	0.985606
360	LPC(P-18:0)	-0.0218444	-0.0783594	0.0346707	0.448959	0.93757
361	LPC(P-18:1)	-0.00844386	-0.0691872	0.0522994	0.785352	0.985606
362	LPC(P-20:0)	-0.0289894	-0.0908251	0.0328463	0.358484	0.909234
363	PE(15-MHDA_18:1)	-0.00560845	-0.0637038	0.0524869	0.849979	0.986498
364	PE(15-MHDA_18:2)	-0.0127406	-0.0688849	0.0434037	0.656622	0.977557
365	PE(15-MHDA_20:4)	0.00780259	-0.0538083	0.0694135	0.804038	0.985606
366	PE(15-MHDA_22:6)	0.0357108	-0.0280054	0.099427	0.272364	0.880798
367	PE(16:0_16:0)	-0.034182	-0.0881737	0.0198097	0.215077	0.802312
368	PE(16:0_16:1)	-0.00737822	-0.0678558	0.0530993	0.811085	0.985606
369	PE(16:0_18:1)	-0.0334402	-0.083704	0.0168235	0.192677	0.802312
370	PE(16:0_18:2)	-0.057508	-0.106443	-0.00857299	0.0215551	0.580146
371	PE(16:0_18:3) (a)	-0.0238086	-0.078007	0.0303899	0.389539	0.911808
372	PE(16:0_18:3) (b)	-0.0184785	-0.0729112	0.0359542	0.506036	0.949441
373	PE(16:0_20:3)	-0.00939169	-0.059311	0.0405277	0.712428	0.981598
374	PE(16:0_20:4)	-0.0148857	-0.0707468	0.0409755	0.601634	0.975659
375	PE(16:0_20:5)	0.0121943	-0.047204	0.0715926	0.687528	0.977557
376	PE(16:0_22:6)	0.012817	-0.0521175	0.0777515	0.698971	0.977557
377	PE(16:1_18:2)	-0.0130706	-0.0659564	0.0398152	0.628249	0.977557
378	PE(16:1_20:4)	-0.0121068	-0.0672158	0.0430021	0.666901	0.977557
379	PE(17:0_18:1)	-0.0363105	-0.0874994	0.0148784	0.164883	0.802312
380	PE(17:0_18:2)	-0.0377297	-0.0865266	0.0110672	0.130113	0.802312
381	PE(17:0_20:4)	0.0116205	-0.0457875	0.0690284	0.691681	0.977557
382	PE(17:0_22:6)	0.00634507	-0.0559601	0.0686502	0.841849	0.986498
383	PE(18:0_18:1)	-0.0130652	-0.0601361	0.0340056	0.586598	0.975659
384	PE(18:0_18:2)	-0.0323215	-0.0783971	0.0137542	0.169605	0.802312
385	PE(18:0_20:3) (a)	0.0492223	-0.00103967	0.0994843	0.0553398	0.642114
386	PE(18:0_20:3) (b)	0.031955	-0.0290219	0.0929319	0.304716	0.909234
387	PE(18:0_20:4)	0.0122465	-0.0427627	0.0672557	0.662721	0.977557
388	PE(18:0_22:4)	0.0227377	-0.0382009	0.0836763	0.46483	0.949441
389	PE(18:0_22:5) (n3)	0.0161232	-0.0428743	0.0751207	0.592379	0.975659
390	PE(18:0_22:5) (n6)	0.0439307	-0.0158504	0.103712	0.150231	0.802312
391	PE(18:0_22:6)	0.0359682	-0.0253724	0.0973088	0.250839	0.859182
392	PE(18:1_18:1)	-0.025887	-0.0791622	0.0273881	0.341235	0.909234
393	PE(18:1_18:2)	-0.0418449	-0.0936082	0.00991836	0.113552	0.802312
394	PE(18:1_22:6) (a)	-0.0303168	-0.090941	0.0303073	0.327355	0.909234
395	PE(18:1_22:6) (b)	0.0310152	-0.0302597	0.0922901	0.321506	0.909234
396	PE(20:0_20:4)	-0.0740747	-0.136233	-0.0119166	0.0197902	0.580146
397	PE(36:0)	-0.0315122	-0.0980649	0.0350405	0.35371	0.909234
398	PE(38:5) (a)	-0.0135745	-0.0663213	0.0391722	0.614133	0.977557
399	PE(38:5) (b)	0.0192582	-0.0368276	0.075344	0.50117	0.949441
400	PE(O-16:0/18:2)	0.0145052	-0.0507143	0.0797247	0.663034	0.977557
401	PE(O-16:0/20:3)	0.0744338	0.0116203	0.137247	0.0204919	0.580146
402	PE(O-16:0/20:4)	0.0799896	0.0199361	0.140043	0.00923345	0.551987
403	PE(O-16:0/22:4)	0.0407743	-0.0233597	0.104908	0.213151	0.802312
404	PE(O-16:0/22:6)	0.0250731	-0.0324001	0.0825463	0.392813	0.911808
405	PE(O-18:0/20:4)	0.0564306	-0.00236665	0.115228	0.0603793	0.660568
406	PE(O-18:0/22:5)	0.0495795	-0.0102593	0.109418	0.104843	0.802312
407	PE(O-18:0/22:6)	0.0191934	-0.0335782	0.071965	0.476171	0.949441
408	PE(O-18:1/18:2)	0.0160897	-0.047475	0.0796544	0.619968	0.977557
409	PE(O-18:1/22:6)	0.0385425	-0.0171039	0.094189	0.175049	0.802312
410	PE(O-34:1)	-0.0037134	-0.0630981	0.0556713	0.90249	0.987429
411	PE(O-36:5)	0.0612713	-0.000747182	0.12329	0.0532296	0.642114
412	PE(O-38:5) (a)	0.0655408	0.00641652	0.124665	0.0301427	0.613413
413	PE(O-38:5) (b)	0.0588657	-0.00140223	0.119134	0.0559839	0.642114
414	PE(P-15:0/20:4) (a)	-0.00301218	-0.0676915	0.0616671	0.927297	0.987429
415	PE(P-15:0/20:4) (b)	0.0209277	-0.0468603	0.0887158	0.545313	0.949441
416	PE(P-15:0/22:6) (a)	-0.00719863	-0.0724058	0.0580086	0.828758	0.986498
417	PE(P-15:0/22:6) (b)	0.0280133	-0.0381531	0.0941798	0.40693	0.926248
418	PE(P-16:0/18:1)	-0.015833	-0.083934	0.052268	0.648759	0.977557
419	PE(P-16:0/18:2)	-0.0422266	-0.109677	0.0252239	0.220229	0.802312
420	PE(P-16:0/18:3)	-0.00705965	-0.0741714	0.0600521	0.836714	0.986498
421	PE(P-16:0/20:3) (a)	0.0466043	-0.0202706	0.113479	0.172417	0.802312
422	PE(P-16:0/20:3) (b)	0.0400796	-0.0260137	0.106173	0.235022	0.825725
423	PE(P-16:0/20:4)	0.0273744	-0.0337163	0.088465	0.380107	0.911808
424	PE(P-16:0/20:5)	0.0273068	-0.0372961	0.0919098	0.407693	0.926248
425	PE(P-16:0/22:4)	0.000320293	-0.0649527	0.0655933	0.992329	0.997272
426	PE(P-16:0/22:5) (n3)	0.0211197	-0.0418261	0.0840655	0.511001	0.949441
427	PE(P-16:0/22:5) (n6)	0.018952	-0.0478589	0.0857628	0.578401	0.968334
428	PE(P-16:0/22:6)	-0.0117345	-0.0714395	0.0479705	0.700192	0.977557
429	PE(P-17:0/20:4) (a)	0.048321	-0.0126065	0.109249	0.120535	0.802312
430	PE(P-17:0/20:4) (b)	0.0398032	-0.0192546	0.0988609	0.186946	0.802312
431	PE(P-17:0/22:6) (a)	0.021402	-0.0365744	0.0793785	0.469597	0.949441
432	PE(P-17:0/22:6) (b)	-0.00948353	-0.0661286	0.0471616	0.742903	0.985606
433	PE(P-18:0/18:1)	-0.0215357	-0.0881106	0.0450391	0.526276	0.949441
434	PE(P-18:0/18:2)	-0.0558569	-0.121637	0.00992324	0.0965029	0.795203
435	PE(P-18:0/18:3)	-0.0197821	-0.086628	0.0470638	0.562082	0.957089
436	PE(P-18:0/20:3) (a)	0.0413637	-0.0236338	0.106361	0.212703	0.802312
437	PE(P-18:0/20:3) (b)	0.0439512	-0.0188937	0.106796	0.170901	0.802312
438	PE(P-18:0/20:4)	0.0390649	-0.018154	0.0962838	0.181291	0.802312
439	PE(P-18:0/20:5)	0.0413263	-0.0214392	0.104092	0.197307	0.802312
440	PE(P-18:0/22:4)	-0.0135781	-0.0781964	0.0510402	0.680577	0.977557
441	PE(P-18:0/22:5) (n3)	0.0154556	-0.0444158	0.0753269	0.613043	0.977557
442	PE(P-18:0/22:5) (n6)	0.0175499	-0.0458427	0.0809425	0.587571	0.975659
443	PE(P-18:0/22:6)	-0.00227823	-0.0579225	0.053366	0.936064	0.987429
444	PE(P-18:1/18:1)	-0.0203887	-0.0821162	0.0413388	0.517595	0.949441
445	PE(P-18:1/18:1) (a)	-0.0277882	-0.0896154	0.0340391	0.37867	0.911808
446	PE(P-18:1/18:1) (b)	0.0112627	-0.0521486	0.0746741	0.727854	0.985606
447	PE(P-18:1/18:2) (a)	-0.042337	-0.106981	0.0223073	0.199698	0.802312
448	PE(P-18:1/18:2) (b)	-0.012294	-0.0762558	0.0516679	0.706492	0.977557
449	PE(P-18:1/18:3)	-0.00984237	-0.0759198	0.056235	0.770416	0.985606
450	PE(P-18:1/20:3) (a)	0.0425896	-0.0204568	0.105636	0.185931	0.802312
451	PE(P-18:1/20:3) (b)	0.0599461	-0.00243489	0.122327	0.0600547	0.660568
452	PE(P-18:1/20:4) (a)	0.0276611	-0.0303813	0.0857034	0.350594	0.909234
453	PE(P-18:1/20:4) (b)	0.0482852	-0.00817404	0.104744	0.0941464	0.795203
454	PE(P-18:1/20:5) (a)	0.0558402	-0.00549581	0.117176	0.0748024	0.72145
455	PE(P-18:1/20:5) (b)	0.0444125	-0.0188482	0.107673	0.169261	0.802312
456	PE(P-18:1/22:4)	0.0240589	-0.0366329	0.0847507	0.437446	0.932659
457	PE(P-18:1/22:5) (a)	0.0351856	-0.0198246	0.0901959	0.210393	0.802312
458	PE(P-18:1/22:5) (b)	0.0416813	-0.0202781	0.103641	0.187765	0.802312
459	PE(P-18:1/22:6) (a)	-0.00296334	-0.0620054	0.0560788	0.921665	0.987429
460	PE(P-18:1/22:6) (b)	0.0243947	-0.0301461	0.0789355	0.380978	0.911808
461	PE(P-19:0/20:4) (a)	0.0426611	-0.0211916	0.106514	0.190798	0.802312
462	PE(P-19:0/20:4) (b)	0.0209437	-0.0423642	0.0842516	0.516934	0.949441
463	PE(P-20:0/18:1)	-0.0572978	-0.126665	0.0120698	0.105913	0.802312
464	PE(P-20:0/18:2)	-0.0804003	-0.148839	-0.0119616	0.0216009	0.580146
465	PE(P-20:0/20:4)	0.0206739	-0.0455138	0.0868617	0.5406	0.949441
466	PE(P-20:0/22:6)	-0.00214501	-0.0673743	0.0630843	0.948628	0.987429
467	PE(P-20:1/20:4)	0.0157491	-0.0516976	0.0831958	0.647335	0.977557
468	PE(P-20:1/22:6)	0.0112557	-0.0539784	0.0764897	0.735327	0.985606
469	LPE(16:0) [sn1]	-0.0418391	-0.0992807	0.0156025	0.153856	0.802312
470	LPE(16:0) [sn2]	-0.0182458	-0.076754	0.0402623	0.54125	0.949441
471	LPE(17:0) [sn1]	0.0217639	-0.0467302	0.090258	0.533631	0.949441
472	LPE(17:0) [sn2]	0.00110481	-0.0655406	0.0677503	0.974089	0.997272
473	LPE(18:0) [sn1]	-0.0208893	-0.0797661	0.0379874	0.487038	0.949441
474	LPE(18:0) [sn2]	-0.0139494	-0.0736771	0.0457784	0.647272	0.977557
475	LPE(18:1) [sn1]	-0.0217355	-0.0772272	0.0337561	0.442921	0.932659
476	LPE(18:1) [sn2]	-0.0174744	-0.0739412	0.0389924	0.544351	0.949441
477	LPE(18:2) [sn1]	-0.0454979	-0.101302	0.0103062	0.110499	0.802312
478	LPE(18:2) [sn2]	-0.0364234	-0.0934689	0.0206222	0.211195	0.802312
479	LPE(20:4) [sn1]	-0.00146291	-0.0596557	0.0567299	0.960716	0.991191
480	LPE(20:4) [sn2]	-0.00198172	-0.0609242	0.0569608	0.947478	0.987429
481	LPE(22:6) [sn1]	-0.0144652	-0.0740613	0.045131	0.634417	0.977557
482	LPE(22:6) [sn2]	-0.00770378	-0.0688851	0.0534776	0.805138	0.985606
483	LPE(P-16:0)	0.0163715	-0.0491784	0.0819215	0.624627	0.977557
484	LPE(P-18:0)	0.00653022	-0.0561101	0.0691705	0.838157	0.986498
485	LPE(P-18:1)	0.00290069	-0.060951	0.0667524	0.929076	0.987429
486	LPE(P-20:0)	0.00580907	-0.0599921	0.0716103	0.862676	0.986498
487	PI (38:5) (b)	0.0143757	-0.0452387	0.0739901	0.636618	0.977557
488	PI(15-MHDA_20:4)\PI(17:0_20:4)	0.00488675	-0.0515866	0.0613601	0.865372	0.986498
489	PI(16:0_16:1)	0.0267242	-0.0384505	0.0918989	0.421862	0.932659
490	PI(16:0_20:3) (a)	-0.0109297	-0.0689866	0.0471272	0.712251	0.981598
491	PI(16:0_20:3) (b)	0.0189857	-0.0422289	0.0802003	0.543459	0.949441
492	PI(16:0_20:4)	-0.00603345	-0.0622271	0.0501602	0.833384	0.986498
493	PI(16:0/16:0)	-0.00400525	-0.0694689	0.0614584	0.904583	0.987429
494	PI(17:0_18:1)	-0.0255056	-0.0909685	0.0399572	0.445335	0.932659
495	PI(17:0_18:2)	-0.0377213	-0.0979757	0.0225331	0.220232	0.802312
496	PI(18:0_18:1)	-0.0130291	-0.0693884	0.0433302	0.65061	0.977557
497	PI(18:0_20:2)	-0.0263421	-0.0854631	0.0327788	0.382802	0.911808
498	PI(18:0_20:3) (a)	0.0175169	-0.0505858	0.0856196	0.614326	0.977557
499	PI(18:0_20:3) (b)	0.0254179	-0.0368425	0.0876783	0.423887	0.932659
500	PI(18:0_20:4)	-0.0272592	-0.0847411	0.0302226	0.352967	0.909234
501	PI(18:0_22:4)	0.0202954	-0.0376751	0.0782659	0.492822	0.949441
502	PI(18:0_22:5) (n3)	-0.00508977	-0.0702495	0.0600699	0.878364	0.987429
503	PI(18:0_22:5) (n6)	0.0223809	-0.0442515	0.0890133	0.510542	0.949441
504	PI(18:0_22:6)	0.00220925	-0.0617622	0.0661807	0.946053	0.987429
505	PI(18:1_18:2)	-0.0558009	-0.121046	0.00944474	0.0941383	0.795203
506	PI(20:0_20:4)	-0.0367831	-0.101258	0.0276916	0.263877	0.874006
507	PI(34:0)	-0.00867411	-0.0738423	0.0564941	0.794261	0.985606
508	PI(34:1)	-0.0207725	-0.0803342	0.0387891	0.494482	0.949441
509	PI(36:2)	-0.0657035	-0.129907	-0.00149945	0.0452714	0.638152
510	PI(37:6)	0.00866363	-0.0567154	0.0740426	0.795152	0.985606
511	PI(38:5) (a)	-0.0230183	-0.0806334	0.0345968	0.433864	0.932659
512	PI(38:6)	0.00292156	-0.0602306	0.0660737	0.927778	0.987429
513	PI(39:6)	-0.00809729	-0.0720068	0.0558122	0.803953	0.985606
514	PIP1(38:4)	0.00202358	-0.0663597	0.0704068	0.953766	0.988375
515	LPI(18:0) [sn1]	-0.0147612	-0.0810349	0.0515124	0.662572	0.977557
516	LPI(18:0) [sn2]	0.0119975	-0.0556998	0.0796947	0.72843	0.985606
517	LPI(18:1) [sn1]	-0.0242114	-0.0862313	0.0378085	0.444446	0.932659
518	LPI(18:1) [sn2]	-0.024511	-0.0884842	0.0394621	0.45293	0.943176
519	LPI(18:2) [sn1]	-0.0213915	-0.0875224	0.0447393	0.526287	0.949441
520	LPI(18:2) [sn2]	-0.0293376	-0.0966247	0.0379495	0.393085	0.911808
521	LPI(20:4) [sn1]	-0.00242415	-0.0641827	0.0593344	0.938698	0.987429
522	LPI(20:4) [sn2]	0.00211811	-0.0610553	0.0652916	0.947623	0.987429
523	PS(36:1)	-0.0473382	-0.11582	0.0211435	0.175908	0.802312
524	PS(36:2)	-0.0289377	-0.0973491	0.0394737	0.407352	0.926248
525	PS(38:3)	-0.0351643	-0.103456	0.033127	0.313216	0.909234
526	PS(38:4)	-0.0386747	-0.107181	0.0298318	0.268897	0.876006
527	PS(38:5)	-0.011665	-0.0796053	0.0562753	0.73658	0.985606
528	PS(40:5)	-0.00696208	-0.0757961	0.0618719	0.842916	0.986498
529	PS(40:6)	-0.00734803	-0.0758998	0.0612037	0.833658	0.986498
530	PG(34:1)	-0.00902596	-0.0588302	0.0407783	0.722542	0.985606
531	PG(36:1)	0.00666248	-0.0407298	0.0540548	0.782984	0.985606
532	PG(36:2)	-0.0371135	-0.089931	0.0157041	0.168886	0.802312
533	CE(14:0)	0.0627902	0.000702566	0.124878	0.0478567	0.642114
534	CE(15:0)	0.0307138	-0.0234654	0.084893	0.266909	0.875606
535	CE(16:0)	0.029166	-0.0233707	0.0817027	0.27693	0.880983
536	CE(16:1)	0.0670876	0.00320049	0.130975	0.0399482	0.632197
537	CE(16:2)	0.0391416	-0.010295	0.0885782	0.121161	0.802312
538	CE(17:0)	0.0278066	-0.0320293	0.0876424	0.362699	0.911808
539	CE(17:1)	0.0303485	-0.0275809	0.0882779	0.304866	0.909234
540	CE(18:0)	0.0337246	-0.0167434	0.0841925	0.190719	0.802312
541	CE(18:1)	-0.0117192	-0.0637305	0.0402922	0.658899	0.977557
542	CE(18:2)	0.0273815	-0.029467	0.0842301	0.345476	0.909234
543	CE(18:3)	0.0211889	-0.0311602	0.073538	0.427858	0.932659
544	CE(20:0)	0.0132106	-0.0447383	0.0711594	0.655145	0.977557
545	CE(20:1)	-0.0255129	-0.083728	0.0327023	0.390655	0.911808
546	CE(20:2)	0.0273692	-0.0298657	0.0846041	0.348957	0.909234
547	CE(20:3)	0.0846015	0.0308653	0.138338	0.00211151	0.424083
548	CE(20:4)	0.0508656	0.0131227	0.0886084	0.00844225	0.551987
549	CE(20:5)	0.0340288	-0.01741	0.0854676	0.195198	0.802312
550	CE(22:0)	-0.0334029	-0.0939884	0.0271826	0.280246	0.880983
551	CE(22:1)	-0.0459268	-0.106956	0.0151021	0.140675	0.802312
552	CE(22:4)	0.0387079	-0.00963557	0.0870514	0.117028	0.802312
553	CE(22:5) (n3)	0.0210934	-0.0270666	0.0692533	0.390942	0.911808
554	CE(22:5) (n6)	0.0586576	0.00469741	0.112618	0.0334741	0.613413
555	CE(22:6)	0.000905472	-0.04966	0.0514709	0.972012	0.997272
556	CE(24:0)	-0.0462057	-0.107656	0.0152445	0.141002	0.802312
557	CE(24:1)	-0.0397469	-0.101673	0.0221795	0.208815	0.802312
558	CE(24:4)	0.00364438	-0.0625581	0.0698469	0.91411	0.987429
559	CE(24:5)	0.00821986	-0.0537446	0.0701843	0.794939	0.985606
560	CE(24:6)	0.0916934	0.0254826	0.157904	0.00680709	0.551987
561	COH	0.0273205	-0.0251361	0.079777	0.307704	0.909234
562	DE(16:0)	-0.00341788	-0.0615271	0.0546913	0.908254	0.987429
563	DE(18:1)	0.0317756	-0.0251989	0.0887502	0.274722	0.880983
564	DE(18:2)	-0.0381673	-0.0861831	0.00984856	0.119697	0.802312
565	DE(20:4)	0.00629049	-0.032047	0.044628	0.747853	0.985606
566	DE(20:5)	0.0103005	-0.0416527	0.0622538	0.697693	0.977557
567	DE(22:6)	0.00426212	-0.0422123	0.0507365	0.857402	0.986498
568	FA(14:0)	-0.023614	-0.0858537	0.0386256	0.457352	0.94418
569	FA(15:0)	-0.0398829	-0.105387	0.0256214	0.233138	0.825557
570	FA(16:0)	-0.043227	-0.106527	0.0200734	0.181189	0.802312
571	FA(16:1)	-0.0418616	-0.106792	0.0230689	0.206787	0.802312
572	FA(16:2)	0.000563496	-0.0668597	0.0679867	0.986935	0.997272
573	FA(17:0)	-0.0629724	-0.127881	0.00193647	0.0576506	0.650122
574	FA(17:1)	-0.0180093	-0.0825721	0.0465535	0.584743	0.975659
575	FA(18:0)	-0.0127662	-0.0781014	0.052569	0.701858	0.977557
576	FA(18:1)	-0.0431046	-0.107649	0.0214402	0.190993	0.802312
577	FA(18:2)	-0.0379142	-0.104335	0.0285064	0.263613	0.874006
578	FA(18:3)	-0.0310009	-0.0960709	0.0340691	0.35074	0.909234
579	FA(20:2)	-0.012631	-0.0776709	0.0524088	0.703587	0.977557
580	FA(20:3)	0.010664	-0.0536664	0.0749944	0.74535	0.985606
581	FA(20:4)	0.00362676	-0.061209	0.0684625	0.912729	0.987429
582	FA(20:5)	0.0165805	-0.0501664	0.0833275	0.626498	0.977557
583	FA(22:4)	-0.00699108	-0.0712995	0.0573173	0.831331	0.986498
584	FA(22:5)	-0.00556924	-0.0688613	0.0577228	0.863122	0.986498
585	FA(22:6)	-0.00786409	-0.0714378	0.0557096	0.808502	0.985606
586	AC(12:0)	0.00442713	-0.0616255	0.0704798	0.895523	0.987429
587	AC(13:0)	-0.0538593	-0.120382	0.0126633	0.112996	0.802312
588	AC(14:0)	-0.00025916	-0.0623835	0.0618651	0.993479	0.997272
589	AC(14:1)	-0.0129395	-0.0791097	0.0532307	0.701633	0.977557
590	AC(14:2)	-0.0119121	-0.0788517	0.0550276	0.727356	0.985606
591	AC(15:0) (a)	0.0122945	-0.0516008	0.0761898	0.706189	0.977557
592	AC(15:0) (b)	0.00518891	-0.0592582	0.069636	0.874654	0.987429
593	AC(16:0)	-0.00574036	-0.0689082	0.0574275	0.858685	0.986498
594	AC(16:1)	-0.00492082	-0.0678137	0.0579721	0.878165	0.987429
595	AC(17:0) (a)	0.0113743	-0.0523093	0.0750579	0.726393	0.985606
596	AC(17:0) (b)	0.0126226	-0.049257	0.0745023	0.689417	0.977557
597	AC(18:0)	-0.0102396	-0.0707466	0.0502673	0.740223	0.985606
598	AC(18:1)	-0.00376229	-0.0687941	0.0612695	0.909753	0.987429
599	AC(18:2)	-0.00965251	-0.0752176	0.0559125	0.773011	0.985606
600	DG(14:0_16:0)	0.0263836	-0.028457	0.0812242	0.346039	0.909234
601	DG(14:0_18:2)	0.0357342	-0.0126256	0.0840939	0.147991	0.802312
602	DG(16:0_16:0)	-0.0032216	-0.0559827	0.0495395	0.904773	0.987429
603	DG(16:0_16:1)	0.0419065	-0.0164303	0.100243	0.15959	0.802312
604	DG(16:0_18:1)	-0.0096614	-0.0559562	0.0366334	0.682639	0.977557
605	DG(16:0_18:2)	0.000167516	-0.0516473	0.0519823	0.994946	0.997272
606	DG(16:0_20:4)	0.0549585	0.00179706	0.10812	0.0431239	0.632197
607	DG(16:0_22:5)	0.0629099	0.00935588	0.116464	0.0216096	0.580146
608	DG(16:0_22:6)	0.0430116	-0.0162598	0.102283	0.155388	0.802312
609	DG(16:1_18:1)	0.0479331	-0.000908237	0.0967744	0.054823	0.642114
610	DG(18:0_18:1)	-0.0148938	-0.0641012	0.0343135	0.553214	0.957089
611	DG(18:0_18:2)	0.00364928	-0.0499857	0.0572842	0.89395	0.987429
612	DG(18:0_20:4)	0.0287893	-0.0337402	0.0913188	0.367157	0.911808
613	DG(18:0_22:6)	0.0233121	-0.0457449	0.0923691	0.508416	0.949441
614	DG(18:1_18:1)	-0.0295598	-0.0764168	0.0172971	0.216706	0.802312
615	DG(18:1_18:2)	-0.00587865	-0.0607679	0.0490106	0.833795	0.986498
616	DG(18:1_18:3)	0.0183051	-0.0351156	0.0717257	0.502057	0.949441
617	DG(18:1_20:3)	0.0658719	0.00815454	0.123589	0.0256114	0.58666
618	DG(18:1_20:4)	0.063922	0.00443729	0.123407	0.035548	0.629597
619	DG(18:1_20:5)	0.0767939	0.0184625	0.135125	0.0100759	0.551987
620	DG(18:1_22:5)	0.063354	0.00729674	0.119411	0.0270783	0.601466
621	DG(18:1_22:6)	0.0487923	-0.012944	0.110529	0.121828	0.802312
622	DG(18:2_18:2)	-0.00589876	-0.0695526	0.0577551	0.855925	0.986498
623	DG(18:2_20:4)	0.0431159	-0.0219592	0.108191	0.194513	0.802312
624	DG(18:2_22:6)	0.0400695	-0.0237245	0.103864	0.218709	0.802312
625	TG(48:0) [NL-16:0]	0.0153933	-0.0445949	0.0753816	0.615162	0.977557
626	TG(48:0) [NL-18:0]	0.0182191	-0.043351	0.0797893	0.562118	0.957089
627	TG(48:1) [NL-16:1]	0.0333084	-0.0320753	0.0986922	0.318397	0.909234
628	TG(48:1) [NL-18:1]	0.00723298	-0.048946	0.063412	0.800848	0.985606
629	TG(48:2) [NL-14:0]	0.0243157	-0.0255165	0.0741478	0.339214	0.909234
630	TG(48:2) [NL-14:1]	0.0269447	-0.0297588	0.0836482	0.351992	0.909234
631	TG(48:2) [NL-16:1]	0.0443153	-0.018357	0.106988	0.166225	0.802312
632	TG(48:2) [NL-18:2]	0.0144099	-0.0364173	0.0652371	0.578614	0.968334
633	TG(48:3) [NL-14:0]	0.0329955	-0.0130549	0.0790458	0.160664	0.802312
634	TG(48:3) [NL-16:1]	0.0439515	-0.00885081	0.0967538	0.103251	0.802312
635	TG(48:3) [NL-18:3]	0.017734	-0.0317223	0.0671903	0.482408	0.949441
636	TG(49:1) [NL-16:1]	0.0312332	-0.0367139	0.0991802	0.367929	0.911808
637	TG(49:1) [NL-17:1]	0.0231136	-0.040763	0.0869903	0.478427	0.949441
638	TG(50:0) [NL-18:0]	-0.00919392	-0.0637305	0.0453426	0.741182	0.985606
639	TG(50:1) [NL-14:0]	0.0259948	-0.0334133	0.0854029	0.391399	0.911808
640	TG(50:1) [NL-16:0]	-0.03643	-0.0939064	0.0210465	0.214551	0.802312
641	TG(50:1) [NL-18:1]	-0.0131806	-0.071814	0.0454527	0.659639	0.977557
642	TG(50:2) [NL-14:0]	0.0443247	-0.0114298	0.100079	0.119647	0.802312
643	TG(50:2) [NL-16:1]	0.0223853	-0.0414572	0.0862277	0.492163	0.949441
644	TG(50:2) [NL-18:1]	0.0112443	-0.0467498	0.0692384	0.70405	0.977557
645	TG(50:2) [NL-18:2]	-0.0509988	-0.111067	0.00906916	0.0965526	0.795203
646	TG(50:3) [NL-14:0]	0.0200723	-0.0299717	0.0701163	0.432054	0.932659
647	TG(50:3) [NL-14:1]	-0.0140905	-0.067049	0.0388679	0.602192	0.975659
648	TG(50:3) [NL-16:1]	0.0568428	-0.00103719	0.114723	0.0546567	0.642114
649	TG(50:3) [NL-18:2]	0.0342516	-0.0126409	0.0811441	0.152702	0.802312
650	TG(50:3) [NL-18:3]	-0.00500319	-0.057915	0.0479086	0.853023	0.986498
651	TG(50:4) [NL-14:0]	0.0211176	-0.0286964	0.0709317	0.406317	0.926248
652	TG(50:4) [NL-18:3]	0.0307297	-0.0132935	0.0747528	0.171713	0.802312
653	TG(50:4) [NL-20:4]	0.0461458	-0.00785384	0.100145	0.0944018	0.795203
654	TG(51:0) [NL-16:0]	0.00746049	-0.0482529	0.0631739	0.793045	0.985606
655	TG(51:1) [NL-17:0]	-0.0150734	-0.0718471	0.0417002	0.602965	0.975659
656	TG(51:2) [NL-15:0]	-0.0263571	-0.0836596	0.0309453	0.367621	0.911808
657	TG(51:2) [NL-17:0]	-0.00813998	-0.0676155	0.0513356	0.788587	0.985606
658	TG(51:2) [NL-17:1]	-0.00810004	-0.0675778	0.0513777	0.789607	0.985606
659	TG(52:1) [NL-18:0]	-0.00630136	-0.0546687	0.042066	0.798528	0.985606
660	TG(52:1) [NL-18:1]	-0.00312108	-0.0516004	0.0453582	0.899623	0.987429
661	TG(52:2) [NL-16:0]	-0.00987003	-0.0703937	0.0506536	0.749345	0.985606
662	TG(52:2) [NL-18:2]	0.0092933	-0.0469771	0.0655637	0.746262	0.985606
663	TG(52:3) [NL-16:1]	0.0379749	-0.0250363	0.100986	0.237919	0.826515
664	TG(52:3) [NL-18:2]	-0.020247	-0.0839486	0.0434546	0.533512	0.949441
665	TG(52:4) [NL-16:1]	0.00962062	-0.0453718	0.064613	0.731785	0.985606
666	TG(52:4) [NL-18:2]	0.00358939	-0.0596807	0.0668595	0.911495	0.987429
667	TG(52:4) [NL-18:3]	0.00277723	-0.0476272	0.0531816	0.914032	0.987429
668	TG(52:5) [NL-18:3]	0.0271649	-0.0262795	0.0806094	0.319486	0.909234
669	TG(52:5) [NL-20:4]	0.0753693	0.0210472	0.129691	0.00670492	0.551987
670	TG(52:5) [NL-20:5]	0.0399638	-0.0214157	0.101343	0.202335	0.802312
671	TG(53:2) [NL-17:1]	-0.0025481	-0.057572	0.0524758	0.927705	0.987429
672	TG(53:2) [NL-18:1]	-0.00277664	-0.0557002	0.0501469	0.918127	0.987429
673	TG(54:0) [NL-18:0]	0.0181331	-0.0367351	0.0730013	0.517362	0.949441
674	TG(54:1) [NL-18:1]	-0.0005151	-0.0485047	0.0474745	0.983222	0.997272
675	TG(54:2) [NL-18:0]	-0.0203377	-0.0685006	0.0278251	0.408156	0.926248
676	TG(54:2) [NL-20:1]	-0.0546839	-0.101707	-0.00766121	0.0229526	0.580146
677	TG(54:3) [NL-18:1]	-0.0440507	-0.107618	0.0195164	0.174833	0.802312
678	TG(54:3) [NL-18:2]	-0.0286165	-0.0868151	0.029582	0.335514	0.909234
679	TG(54:4) [NL-18:2]	-0.0222917	-0.086056	0.0414726	0.493444	0.949441
680	TG(54:4) [NL-20:3]	0.0698698	0.00896094	0.130779	0.0248692	0.58666
681	TG(54:5) [NL-18:3]	-0.0185467	-0.0772671	0.0401736	0.536079	0.949441
682	TG(54:5) [NL-20:4]	0.0481428	-0.0163821	0.112668	0.144094	0.802312
683	TG(54:6) [NL-18:3]	-0.0081785	-0.0680912	0.0517342	0.789123	0.985606
684	TG(54:6) [NL-20:4]	0.0347231	-0.0306539	0.1001	0.298243	0.909234
685	TG(54:6) [NL-20:5]	0.0322632	-0.0311703	0.0956967	0.319171	0.909234
686	TG(54:6) [NL-22:6]	0.0250257	-0.0373624	0.0874138	0.432012	0.932659
687	TG(54:7) [NL-20:5]	0.0514271	-0.00316975	0.106024	0.0652915	0.686564
688	TG(54:7) [NL-22:6]	0.0544773	-0.00131605	0.110271	0.0560645	0.642114
689	TG(56:6) [NL-20:4]	0.0327265	-0.0358222	0.101275	0.349734	0.909234
690	TG(56:6) [NL-22:5](a)	0.0416943	-0.0232147	0.106603	0.208456	0.802312
691	TG(56:6) [NL-22:5](b)	0.0420383	-0.0227514	0.106828	0.203898	0.802312
692	TG(56:7) [NL-20:4]	0.0216556	-0.047131	0.0904423	0.537404	0.949441
693	TG(56:7) [NL-20:5]	0.0505627	-0.0154305	0.116556	0.13363	0.802312
694	TG(56:7) [NL-22:5](a)	0.0603509	-0.00443396	0.125136	0.0683054	0.686564
695	TG(56:7) [NL-22:5](b)	0.060678	-0.00408658	0.125442	0.0667408	0.686564
696	TG(56:7) [NL-22:6]	0.0292187	-0.0328922	0.0913296	0.356832	0.909234
697	TG(56:8) [NL-20:4]	0.0320441	-0.033944	0.0980321	0.341541	0.909234
698	TG(56:8) [NL-20:5]	0.0432256	-0.01796	0.104411	0.166601	0.802312
699	TG(56:8) [NL-22:6]	0.0307823	-0.0316109	0.0931755	0.333891	0.909234
700	TG(56:9) [NL-22:6]	0.0419555	-0.0175332	0.101444	0.16732	0.802312
701	TG(58:10) [NL-22:6]	0.0223061	-0.0412042	0.0858165	0.491438	0.949441
702	TG(58:8) [NL-22:6]	0.00958216	-0.0550456	0.0742099	0.771442	0.985606
703	TG(58:9) [NL-22:6]	0.0136811	-0.0513461	0.0787084	0.6802	0.977557
704	TG(O-50:1) [NL-15:0]	-0.0433042	-0.101782	0.015174	0.14712	0.802312
705	TG(O-50:1) [NL-16:0]	-0.0274494	-0.0884605	0.0335617	0.378183	0.911808
706	TG(O-50:1) [NL-17:1]	-0.0178568	-0.0793884	0.0436747	0.569675	0.964369
707	TG(O-50:1) [NL-18:1]	-0.028153	-0.0852359	0.0289299	0.334053	0.909234
708	TG(O-50:2) [NL-16:1]	0.000325065	-0.0648733	0.0655234	0.992206	0.997272
709	TG(O-50:2) [NL-18:1]	0.00244346	-0.0555835	0.0604705	0.934246	0.987429
710	TG(O-50:2) [NL-18:2]	-0.0421058	-0.10808	0.0238687	0.211397	0.802312
711	TG(O-50:3) [NL-18:2]	-0.0234398	-0.0897592	0.0428796	0.488707	0.949441
712	TG(O-52:0) [NL-16:0]	-0.0189117	-0.0797068	0.0418834	0.54226	0.949441
713	TG(O-52:1) [NL-16:0]	-0.0215122	-0.0782616	0.0352372	0.457745	0.94418
714	TG(O-52:1) [NL-18:1]	-0.0107058	-0.0628027	0.0413912	0.687239	0.977557
715	TG(O-52:2) [NL-16:0]	-0.0139529	-0.0702452	0.0423393	0.627251	0.977557
716	TG(O-52:2) [NL-17:1]	-0.00601891	-0.0626623	0.0506245	0.835081	0.986498
717	TG(O-52:2) [NL-18:1]	-0.016329	-0.0710154	0.0383575	0.558577	0.957089
718	TG(O-54:2) [NL-17:1]	0.0121802	-0.0404933	0.0648537	0.650526	0.977557
719	TG(O-54:2) [NL-18:1]	-0.0157253	-0.0661849	0.0347343	0.541523	0.949441
720	TG(O-54:3) [NL-17:1]	-0.0358852	-0.0935877	0.0218172	0.22329	0.802312
721	TG(O-54:3) [NL-18:1]	-0.0158449	-0.0691782	0.0374884	0.560555	0.957089
722	TG(O-54:4) [NL-17:1]	0.00755079	-0.0542082	0.0693098	0.810685	0.985606
723	TG(O-54:4) [NL-18:2]	-0.0170955	-0.0790358	0.0448448	0.588711	0.975659
724	Ubiquinone	-0.0197687	-0.083534	0.0439966	0.543624	0.949441
725	CE(18:2) [+OH]	-0.0313687	-0.0973827	0.0346453	0.351996	0.909234
726	CE(20:4) [+OH]	0.0726085	0.0165856	0.128631	0.0112958	0.551987
727	CE(22:6) [+OH]	0.00790804	-0.0514857	0.0673018	0.794197	0.985606
728	LPC(18:2) [+OH]	-0.0258182	-0.0903032	0.0386669	0.43288	0.932659
729	LPC(20:4) [+OH]	-0.000361359	-0.0668153	0.0660926	0.991499	0.997272
730	LPC(22:6) [+OH]	-0.0219431	-0.0876619	0.0437756	0.513051	0.949441
731	PC(34:2) [+OH]	-0.00396787	-0.0690936	0.0611578	0.904981	0.987429
732	PC(36:4) [+OH]	-0.0128683	-0.0707875	0.0450508	0.663359	0.977557
733	PC(38:6) [+OH]	0.0219657	-0.039026	0.0829574	0.480502	0.949441

## Sheet: Supp 6
Supp 6. Linear regression between infant 48-month lipidome and infant 48-month BMI z score
#	Lipid	Beta	LCI	UCI	p value	BH p value
1	Sph(d16:1)	0.0393214	-0.0553145	0.133957	0.415858	0.803457
2	Sph(d18:1)	0.0566597	-0.0381223	0.151442	0.241953	0.669407
3	Sph(d18:2)	0.0117172	-0.0817822	0.105217	0.806085	0.95454
4	S1P(d16:1)	0.0803367	-0.0116228	0.172296	0.087538	0.46836
5	S1P(d18:0)	0.0299198	-0.0642564	0.124096	0.533804	0.857221
6	S1P(d18:1)	0.0643348	-0.0303602	0.15903	0.183667	0.611946
7	S1P(d18:2)	0.113617	0.0193433	0.207891	0.0185958	0.229607
8	Cer(d18:0/16:0)	0.000788165	-0.0789829	0.0805592	0.984558	0.996456
9	Cer(d18:0/18:0)	0.0360433	-0.0543512	0.126438	0.434911	0.811933
10	Cer(d18:0/20:0)	-0.00729781	-0.0968494	0.0822537	0.873169	0.975689
11	Cer(d18:0/22:0)	0.0203355	-0.0665123	0.107183	0.646503	0.912994
12	Cer(d18:0/24:0)	-0.0144046	-0.102244	0.0734347	0.748044	0.945915
13	Cer(d18:0/24:1)	0.0200806	-0.0688344	0.108996	0.658234	0.919114
14	Cer(d16:1/16:0)	0.0272849	-0.0595819	0.114152	0.538447	0.857221
15	Cer(d16:1/18:0)	0.0733481	-0.0142594	0.160956	0.101503	0.492728
16	Cer(d16:1/20:0)	0.0311664	-0.0554853	0.117818	0.4812	0.833853
17	Cer(d16:1/22:0)	0.0223977	-0.0633496	0.108145	0.608929	0.89269
18	Cer(d16:1/23:0)	-0.0400659	-0.123457	0.0433252	0.346855	0.753851
19	Cer(d16:1/24:0)	-0.000267071	-0.0855988	0.0850647	0.995108	0.996456
20	Cer(d16:1/24:1)	0.0324157	-0.0531735	0.118005	0.458281	0.818779
21	Cer(d17:1/16:0)	0.0332086	-0.055348	0.121765	0.462725	0.81927
22	Cer(d17:1/18:0)	-0.0157317	-0.105428	0.0739648	0.731187	0.939077
23	Cer(d17:1/20:0)	0.0222674	-0.067377	0.111912	0.626597	0.904722
24	Cer(d17:1/22:0)	-0.0174364	-0.104549	0.0696763	0.695014	0.927416
25	Cer(d17:1/23:0)	-0.061273	-0.146133	0.0235874	0.157702	0.58037
26	Cer(d17:1/24:0)	-0.0485136	-0.133552	0.0365245	0.264095	0.678632
27	Cer(d17:1/24:1)	-0.0183087	-0.101916	0.0652989	0.667978	0.919804
28	Cer(d18:1/14:0)	0.00915511	-0.0795049	0.0978151	0.839703	0.966555
29	Cer(d18:1/16:0)	-0.0177734	-0.101119	0.0655722	0.67617	0.924367
30	Cer(d18:1/17:0)	-0.0038339	-0.0977176	0.0900498	0.936241	0.991033
31	Cer(d18:1/18:0)	0.0198657	-0.067352	0.107083	0.6555	0.918703
32	Cer(d18:1/19:0)	0.0105569	-0.0778786	0.0989923	0.815113	0.962122
33	Cer(d18:1/20:0)	0.00262268	-0.0851371	0.0903825	0.953317	0.992792
34	Cer(d18:1/21:0)	0.0180219	-0.0678481	0.103892	0.68101	0.927416
35	Cer(d18:1/22:0)	-0.0166476	-0.101099	0.0678034	0.699407	0.927416
36	Cer(d18:1/23:0)	-0.0766255	-0.15358	0.000329223	0.0516067	0.382684
37	Cer(d18:1/24:0)	-0.0613387	-0.143056	0.020378	0.141932	0.562357
38	Cer(d18:1/24:1)	-0.00947442	-0.0931923	0.0742435	0.824559	0.962693
39	Cer(d18:1/26:0)	-0.0568956	-0.144296	0.0305044	0.202645	0.630856
40	Cer(d18:2/14:0)	0.0501819	-0.0358763	0.13624	0.253687	0.669407
41	Cer(d18:2/16:0)	0.0500436	-0.0352193	0.135307	0.250598	0.669407
42	Cer(d18:2/17:0)	0.0182624	-0.0761842	0.112709	0.704875	0.928152
43	Cer(d18:2/18:0)	0.0121436	-0.0755918	0.099879	0.786295	0.94881
44	Cer(d18:2/20:0)	0.0237492	-0.063494	0.110992	0.593919	0.886645
45	Cer(d18:2/21:0)	0.0158577	-0.0714008	0.103116	0.721861	0.934849
46	Cer(d18:2/22:0)	-0.0136331	-0.0987799	0.0715138	0.753803	0.945915
47	Cer(d18:2/23:0)	-0.0759778	-0.15651	0.00455451	0.0650944	0.414906
48	Cer(d18:2/24:0)	-0.0476073	-0.131559	0.0363439	0.266957	0.678632
49	Cer(d18:2/24:1)	0.00571388	-0.0770847	0.0885125	0.892468	0.977821
50	Cer(d18:2/26:0)	-0.0580411	-0.141622	0.0255398	0.174172	0.591192
51	Cer(d19:1/16:0)	-0.0519313	-0.138113	0.0342499	0.238205	0.669407
52	Cer(d19:1/18:0)	0.0226014	-0.0668249	0.112028	0.620584	0.904351
53	Cer(d19:1/20:0)	0.0500315	-0.0396471	0.13971	0.274771	0.686028
54	Cer(d19:1/22:0)	-0.00307726	-0.0891172	0.0829627	0.944145	0.991033
55	Cer(d19:1/23:0)	-0.0016159	-0.0872998	0.084068	0.970531	0.995322
56	Cer(d19:1/24:0)	0.000541574	-0.0849926	0.0860757	0.990104	0.996456
57	Cer(d19:1/24:1)	0.0214266	-0.0649364	0.10779	0.627011	0.904722
58	Cer(d19:1/26:0)	-0.00873602	-0.100794	0.0833216	0.85253	0.969045
59	Cer(d20:1/22:0)	0.0127413	-0.0761709	0.101653	0.778939	0.946869
60	Cer(d20:1/23:0)	-0.0263717	-0.113315	0.0605717	0.552472	0.867156
61	Cer(d20:1/24:0)	-0.0580052	-0.146609	0.0305981	0.200108	0.630856
62	Cer(d20:1/24:1)	0.0314774	-0.0584187	0.121373	0.492879	0.835745
63	Cer(d20:1/26:0)	0.00202113	-0.0898991	0.0939414	0.965644	0.995322
64	Cer(m18:0/20:0)	-0.0532	-0.136205	0.0298046	0.209691	0.640431
65	Cer(m18:0/22:0)	-0.051043	-0.130131	0.0280453	0.20654	0.638792
66	Cer(m18:0/23:0)	-0.0865448	-0.162689	-0.0104007	0.0263951	0.276394
67	Cer(m18:0/24:0)	-0.0891972	-0.167894	-0.0105007	0.0268143	0.276829
68	Cer(m18:0/24:1)	-0.0466331	-0.127038	0.0337713	0.256244	0.669407
69	Cer(m18:1/18:0)	-0.107162	-0.191131	-0.0231932	0.012727	0.205746
70	Cer(m18:1/20:0)	-0.0504871	-0.129686	0.0287117	0.212154	0.644322
71	Cer(m18:1/22:0)	-0.0696931	-0.150291	0.0109049	0.0908062	0.482326
72	Cer(m18:1/23:0)	-0.112043	-0.188637	-0.0354483	0.00433787	0.149122
73	Cer(m18:1/24:0)	-0.112913	-0.191967	-0.0338585	0.00533996	0.149122
74	Cer(m18:1/24:1)	-0.0701623	-0.1504	0.0100754	0.0872417	0.46836
75	Cer1P(d18:1/16:0)	-0.0130871	-0.0974498	0.0712757	0.76123	0.945915
76	HexCer(d16:1/18:0)	-0.0360956	-0.128551	0.0563596	0.444552	0.811933
77	HexCer(d16:1/20:0)	0.0348886	-0.0534216	0.123199	0.439142	0.811933
78	HexCer(d16:1/22:0)	0.0172569	-0.0721979	0.106712	0.705529	0.928152
79	HexCer(d16:1/24:0)	0.0183362	-0.0703922	0.107065	0.685638	0.927416
80	HexCer(d18:1/16:0)	-0.00365874	-0.0871074	0.0797899	0.931557	0.991033
81	HexCer(d18:1/18:0)	-0.0433171	-0.133469	0.0468352	0.346825	0.753851
82	HexCer(d18:1/20:0)	0.0182255	-0.0707886	0.10724	0.688385	0.927416
83	HexCer(d18:1/22:0)	-0.0133079	-0.10329	0.0766739	0.772046	0.945915
84	HexCer(d18:1/24:0)	-0.0354874	-0.125184	0.0542088	0.43848	0.811933
85	HexCer(d18:1/24:1)	0.0186177	-0.0716934	0.108929	0.686365	0.927416
86	HexCer(d18:2/18:0)	-0.0384416	-0.129874	0.0529905	0.410344	0.802086
87	HexCer(d18:2/20:0)	-0.0063852	-0.0971492	0.0843788	0.890393	0.977821
88	HexCer(d18:2/22:0)	0.0327489	-0.0590791	0.124577	0.484914	0.835745
89	HexCer(d18:2/24:0)	-0.00333893	-0.095465	0.0887871	0.9434	0.991033
90	Hex2Cer(d16:1/16:0)	0.0776983	-0.0138965	0.169293	0.0970849	0.486301
91	Hex2Cer(d16:1/24:1)	0.109317	0.0175788	0.201055	0.0199539	0.233489
92	Hex2Cer(d18:1/16:0)	0.0265655	-0.0645646	0.117696	0.56804	0.871074
93	Hex2Cer(d18:1/18:0)	-0.00996781	-0.103745	0.0838096	0.835064	0.966555
94	Hex2Cer(d18:1/20:0)	0.097378	0.00496415	0.189792	0.0394708	0.344429
95	Hex2Cer(d18:1/22:0)	0.0571468	-0.0357656	0.150059	0.228639	0.669407
96	Hex2Cer(d18:1/24:0)	0.0479153	-0.0433815	0.139212	0.304191	0.712371
97	Hex2Cer(d18:1/24:1)	0.113357	0.0230437	0.20367	0.0142663	0.214778
98	Hex2Cer(d18:2/16:0)	0.0951905	0.00363122	0.18675	0.0421636	0.347381
99	Hex2Cer(d18:2/24:1)	0.148775	0.0585658	0.238985	0.00131783	0.0804973
100	Hex3Cer(d18:1/16:0)	0.000981854	-0.0829493	0.084913	0.981717	0.996456
101	Hex3Cer(d18:1/18:0)	0.0429367	-0.0440791	0.129953	0.333999	0.739642
102	Hex3Cer(d18:1/20:0)	-0.0430992	-0.127351	0.0411527	0.316575	0.727429
103	Hex3Cer(d18:1/22:0)	-0.022348	-0.106421	0.0617253	0.602625	0.888781
104	Hex3Cer(d18:1/24:0)	-0.0431899	-0.127514	0.0411338	0.315971	0.727429
105	Hex3Cer(d18:1/24:1)	0.0162622	-0.0691905	0.101715	0.709325	0.928152
106	GM3(d18:1/16:0)	-0.0189589	-0.108164	0.0702459	0.677197	0.924367
107	GM3(d18:1/18:0)	-0.00623945	-0.0922189	0.07974	0.886958	0.977821
108	GM3(d18:1/20:0)	-0.00990589	-0.101104	0.0812925	0.831507	0.965996
109	GM3(d18:1/22:0)	-0.00232103	-0.0933413	0.0886993	0.96016	0.995322
110	GM3(d18:1/24:0)	-0.00986639	-0.0971646	0.0774318	0.82479	0.962693
111	GM3(d18:1/24:1)	0.00198029	-0.0901775	0.094138	0.966425	0.995322
112	GM1(d18:1/16:0)	-0.0228936	-0.114951	0.0691636	0.626192	0.904722
113	Sulfatide (d18:1:/16:0(OH))	-0.0876372	-0.169523	-0.00575184	0.0364935	0.332963
114	Sulfatide (d18:1:/16:0)	-0.0476265	-0.133941	0.0386883	0.280064	0.686304
115	Sulfatide (d18:1:/24:0(OH))	0.0653197	-0.025627	0.156266	0.15991	0.58037
116	Sulfatide (d18:1:/24:0)	-0.00879569	-0.0936146	0.0760233	0.839031	0.966555
117	Sulfatide (d18:1:/24:1(OH))	0.0121582	-0.0763784	0.100695	0.787934	0.94881
118	Sulfatide (d18:1:/24:1)	-0.0392271	-0.12804	0.0495861	0.387121	0.7753
119	SM(34:3)	0.07409	-0.00346093	0.151641	0.0617845	0.409377
120	SM(35:2) (b)	-0.0275121	-0.107451	0.0524269	0.500303	0.839181
121	SM(37:1)	0.0119929	-0.0705024	0.0944882	0.775822	0.945915
122	SM(37:2)	0.046943	-0.0336978	0.127584	0.254495	0.669407
123	SM(38:3) (a)	0.172643	0.0842034	0.261083	0.000148668	0.0530333
124	SM(38:3) (b)	0.0567068	-0.0304937	0.143907	0.203113	0.630856
125	SM(40:3) (a)	0.109673	0.0257355	0.193611	0.0107655	0.187883
126	SM(40:3) (b)	0.0371056	-0.0468117	0.121023	0.386598	0.7753
127	SM(41:0)	-0.0721715	-0.157363	0.0130204	0.0975256	0.486301
128	SM(41:1) (a)	0.0295054	-0.0551779	0.114189	0.495021	0.835745
129	SM(43:1)	-0.0107392	-0.0952548	0.0737763	0.803433	0.95294
130	SM(43:2) (b)	-0.0196215	-0.104518	0.0652746	0.650766	0.91557
131	SM(43:2) (c)	-0.0160215	-0.0953917	0.0633487	0.692558	0.927416
132	SM(44:1)	-0.056233	-0.139711	0.0272452	0.187407	0.618062
133	SM(44:2)	0.0241555	-0.0609223	0.109233	0.578155	0.877407
134	SM(44:3)	0.0804033	-0.00718531	0.167992	0.072658	0.422685
135	SM(d16:1/19:0)	-0.0239814	-0.104457	0.056494	0.559465	0.870674
136	SM(d16:1/23:0)/SM(d17:1/22:0)	0.0195834	-0.0596941	0.0988609	0.628505	0.905096
137	SM(d16:1/24:1)	0.104807	0.0207274	0.188887	0.0149436	0.214778
138	SM(d17:1/14:0)	0.0472436	-0.0323549	0.126842	0.245324	0.669407
139	SM(d17:1/16:0)	-0.020873	-0.0982054	0.0564593	0.597046	0.888323
140	SM(d17:1/24:1)	0.0385644	-0.0441927	0.121321	0.36155	0.761541
141	SM(d18:0/14:0)	-0.00440686	-0.0828252	0.0740115	0.912343	0.984816
142	SM(d18:0/16:0)	-0.0644794	-0.151688	0.0227297	0.147993	0.56641
143	SM(d18:0/22:0)	-0.0194231	-0.107909	0.0690626	0.667234	0.919804
144	SM(d18:1/14:0/SM(d16:1/16:0)	0.0424171	-0.0361994	0.121034	0.29085	0.696708
145	SM(d18:1/16:0)	-0.0196384	-0.101532	0.0622551	0.638572	0.910649
146	SM(d18:1/17:0)/SM(d17:1/18:0)	0.0128686	-0.0734787	0.0992158	0.770342	0.945915
147	SM(d18:1/18:0/SM(d16:1/20:0)	0.00598246	-0.0730012	0.0849661	0.882049	0.977821
148	SM(d18:1/20:0)/SM(d16:1/22:0)	0.0607013	-0.0191615	0.140564	0.136997	0.56091
149	SM(d18:1/22:0)/SM(d16:1/24:0)	0.0329808	-0.0478669	0.113829	0.424391	0.808192
150	SM(d18:1/23:0)/SM(d17:1/24:0)	-0.0334086	-0.109499	0.0426817	0.389937	0.778811
151	SM(d18:1/24:0)	-0.00964441	-0.0922173	0.0729285	0.819031	0.962693
152	SM(d18:1/24:1)	0.0625126	-0.0246969	0.149722	0.16073	0.58037
153	SM(d18:2/14:0)	0.132831	0.0564144	0.209248	0.000716167	0.0583279
154	SM(d18:2/16:0)	0.041251	-0.0389055	0.121408	0.313675	0.727429
155	SM(d18:2/17:0)	0.0297067	-0.047825	0.107238	0.453056	0.814938
156	SM(d18:2/18:0)	0.0196038	-0.0621035	0.101311	0.6384	0.910649
157	SM(d18:2/18:1)	0.0534156	-0.0273624	0.134194	0.195616	0.625517
158	SM(d18:2/20:0)	0.0599756	-0.0252929	0.145244	0.168703	0.591192
159	SM(d18:2/22:0)	0.0382962	-0.04287	0.119462	0.35558	0.754957
160	SM(d18:2/23:0)	-0.01722	-0.0947198	0.0602797	0.663408	0.919804
161	SM(d18:2/24:0)	0.00265513	-0.0792589	0.0845691	0.949372	0.99271
162	SM(d19:1/24:1)	0.0824076	-0.00556377	0.170379	0.0670143	0.418145
163	PA(34:1)	0.00182051	-0.0937113	0.0973523	0.970222	0.995322
164	PA(36:1)	0.0449404	-0.0495479	0.139429	0.351729	0.753851
165	PA(36:2)	0.0224378	-0.0723526	0.117228	0.642909	0.912994
166	PA(36:3)	0.0253348	-0.0705341	0.121204	0.604742	0.890113
167	PA(36:4)	0.00702221	-0.0886106	0.102655	0.885628	0.977821
168	PA(40:6)	-0.0665615	-0.162076	0.0289526	0.172663	0.591192
169	PC(14:0_16:0)	-0.0566421	-0.129897	0.0166126	0.130347	0.55724
170	PC(14:0_20:4)	0.0399111	-0.0389864	0.118809	0.321984	0.732964
171	PC(14:0_22:6)	-0.012481	-0.0928561	0.067894	0.760996	0.945915
172	PC(15-MHDA_18:1)	-0.0853401	-0.16678	-0.00389979	0.0405695	0.347381
173	PC(15-MHDA_18:2)	-0.085619	-0.164162	-0.00707603	0.0331734	0.307799
174	PC(15-MHDA_20:4)	-0.00950538	-0.0908952	0.0718845	0.819047	0.962693
175	PC(15-MHDA_22:6)	-0.0652204	-0.150249	0.019808	0.13344	0.56091
176	PC(15:0_20:3)	-0.0111655	-0.0931315	0.0708004	0.789596	0.94881
177	PC(15:0_20:4)	-0.00822071	-0.0900135	0.073572	0.843922	0.966555
178	PC(15:0_22:6)	-0.0726488	-0.155342	0.010044	0.0857714	0.46836
179	PC(16:0_16:0)	-0.0431371	-0.117222	0.030948	0.254381	0.669407
180	PC(16:0_18:0)	-0.0217991	-0.0929902	0.049392	0.548702	0.866275
181	PC(16:0_18:1)	-0.107378	-0.189855	-0.0249012	0.0110492	0.18835
182	PC(16:0_18:2)	-0.0796825	-0.160447	0.00108251	0.0537759	0.386449
183	PC(16:0_18:3) (a)	-0.05657	-0.132515	0.019375	0.145	0.565345
184	PC(16:0_18:3) (b)	-0.0179553	-0.0974764	0.0615658	0.658302	0.919114
185	PC(16:0_20:3) (a)	-0.011275	-0.0872145	0.0646646	0.77118	0.945915
186	PC(16:0_20:3) (b)	-0.00291725	-0.0879467	0.0821122	0.946417	0.991033
187	PC(16:0_20:4)	0.0353978	-0.055055	0.125851	0.44347	0.811933
188	PC(16:0_20:5)	-0.0306825	-0.113384	0.0520188	0.467503	0.82375
189	PC(16:0_22:6)	-0.066799	-0.152183	0.0185855	0.12589	0.55724
190	PC(16:1_18:2)	0.0133316	-0.0622286	0.0888918	0.729643	0.939077
191	PC(16:1_20:4)	0.0534709	-0.0259843	0.132926	0.187836	0.618062
192	PC(16:1_22:6)	-0.0295767	-0.113852	0.0546988	0.491893	0.835745
193	PC(17:0_18:1)	-0.0719862	-0.147557	0.00358495	0.0625515	0.409377
194	PC(17:0_18:2)	-0.112051	-0.189721	-0.0343813	0.00489983	0.149122
195	PC(17:0_20:4)	0.00196531	-0.0824387	0.0863693	0.963619	0.995322
196	PC(17:0_22:6)	-0.0759646	-0.161555	0.0096259	0.0826214	0.45535
197	PC(17:1_18:2)	-0.0437098	-0.117448	0.0300286	0.245924	0.669407
198	PC(18:0_18:1)	-0.0273618	-0.103308	0.0485848	0.480466	0.833853
199	PC(18:0_18:2)	-0.033871	-0.109504	0.0417617	0.380546	0.774834
200	PC(18:0_20:3)	0.0668033	-0.0186604	0.152267	0.126216	0.55724
201	PC(18:0_20:4)	0.0658702	-0.0208912	0.152632	0.13744	0.56091
202	PC(18:0_22:4)	0.0457415	-0.0434281	0.134911	0.315235	0.727429
203	PC(18:0_22:5) (n3)	-0.04784	-0.138747	0.0430674	0.302886	0.711589
204	PC(18:0_22:5) (n6)	0.014637	-0.0754937	0.104768	0.750406	0.945915
205	PC(18:0_22:6)	-0.0277266	-0.114315	0.0588615	0.530575	0.857221
206	PC(18:1_18:1)	-0.0523156	-0.134781	0.0301502	0.214368	0.644322
207	PC(18:1_18:2)	0.000322772	-0.0763042	0.0769497	0.993416	0.996456
208	PC(18:1_20:3)	0.0447983	-0.0399175	0.129514	0.300546	0.708554
209	PC(18:1_22:6) (a)	-0.0192216	-0.108192	0.0697485	0.672171	0.920937
210	PC(18:1_22:6) (b)	-0.0597263	-0.149026	0.0295736	0.190562	0.618062
211	PC(18:2_18:2)	-0.00638127	-0.0805476	0.067785	0.866157	0.973763
212	PC(18:2_20:5)	-0.00554217	-0.0808105	0.0697262	0.885313	0.977821
213	PC(20:0_20:4)	0.0617011	-0.0266777	0.15008	0.171885	0.591192
214	PC(28:0)	-0.0137006	-0.0935025	0.0661014	0.736654	0.939921
215	PC(31:0) (a)	-0.0616908	-0.143843	0.0204613	0.141769	0.562357
216	PC(31:0) (b)	-0.0702714	-0.15311	0.0125676	0.0970829	0.486301
217	PC(32:1)	-0.0400142	-0.122243	0.0422146	0.340712	0.749975
218	PC(32:2)	-0.0261493	-0.101579	0.0492805	0.497188	0.835869
219	PC(33:0) (a)	-0.051735	-0.128989	0.0255185	0.19	0.618062
220	PC(33:0) (b)	-0.0613157	-0.140373	0.0177412	0.129177	0.55724
221	PC(33:1)	-0.0779784	-0.155397	-0.000559865	0.0489758	0.377887
222	PC(33:2)	-0.0784613	-0.153935	-0.00298754	0.0421786	0.347381
223	PC(34:5)	0.000763272	-0.0799534	0.08148	0.985221	0.996456
224	PC(35:5)	-0.0338168	-0.115346	0.0477126	0.416667	0.803457
225	PC(36:6) (a)	0.0121774	-0.06858	0.0929347	0.767713	0.945915
226	PC(38:2)	0.0542542	-0.023933	0.132441	0.174499	0.591192
227	PC(38:4) (b)	0.0109663	-0.0729958	0.0949283	0.798072	0.95004
228	PC(38:5) (a)	-0.00271906	-0.0922348	0.0867967	0.952552	0.992792
229	PC(38:5) (b)	-0.000460355	-0.0834473	0.0825266	0.99133	0.996456
230	PC(38:6) (a)	0.012966	-0.0610599	0.0869918	0.731532	0.939077
231	PC(38:7)(c)	-0.0699831	-0.151448	0.0114815	0.0929247	0.484967
232	PC(39:5)(a)	-0.0667809	-0.152588	0.0190264	0.127865	0.55724
233	PC(39:5)(b)	-0.0474209	-0.13079	0.0359479	0.265506	0.678632
234	PC(40:10)	0.00524614	-0.0887785	0.0992708	0.912967	0.984816
235	PC(40:7) (a)	0.0272812	-0.0529043	0.107467	0.505216	0.844291
236	PC(40:8)	-0.0325701	-0.107068	0.041928	0.391959	0.780482
237	PC(44:12)	-0.0467589	-0.133755	0.0402377	0.292698	0.698853
238	PC(O-16:0/16:0)	-0.0079222	-0.0915054	0.075661	0.852707	0.969045
239	PC(O-16:0/20:3)	0.00168151	-0.0892856	0.0926486	0.971115	0.995322
240	PC(O-16:0/20:4)	0.0329579	-0.0525972	0.118513	0.450622	0.814938
241	PC(O-16:0/22:6)	-0.0470936	-0.133589	0.0394019	0.28648	0.693036
242	PC(O-18:0/18:1)	-0.057244	-0.142655	0.0281666	0.189642	0.618062
243	PC(O-18:0/18:2)	-0.0077961	-0.0937419	0.0781497	0.858968	0.973763
244	PC(O-18:0/20:4)	-0.0112842	-0.0978223	0.075254	0.798396	0.95004
245	PC(O-18:0/22:6)	-0.0635391	-0.149444	0.0223656	0.14784	0.56641
246	PC(O-18:1/18:1)	0.0286565	-0.0574478	0.114761	0.514536	0.851365
247	PC(O-18:1/18:2)	0.0128497	-0.0759627	0.101662	0.776863	0.945915
248	PC(O-32:1)	-0.01976	-0.108459	0.0689391	0.662583	0.919804
249	PC(O-32:2)	-0.0237651	-0.106666	0.0591362	0.574487	0.87365
250	PC(O-34:1)	-0.0176445	-0.106033	0.070744	0.695789	0.927416
251	PC(O-34:2)	-0.0100202	-0.0974163	0.077376	0.822301	0.962693
252	PC(O-34:4)	0.0343459	-0.0507706	0.119462	0.429426	0.810398
253	PC(O-35:4)	0.000343148	-0.0875813	0.0882675	0.9939	0.996456
254	PC(O-36:0)	-0.0451877	-0.134866	0.0444903	0.323872	0.733326
255	PC(O-36:5)	0.00791161	-0.0815671	0.0973903	0.862493	0.973763
256	PC(O-38:5)	0.0401113	-0.050671	0.130894	0.38695	0.7753
257	PC(O-40:5)	-0.0270056	-0.116886	0.0628745	0.556221	0.870322
258	PC(O-40:7) (a)	-0.0130057	-0.102846	0.0768349	0.776742	0.945915
259	PC(O-40:7) (b)	0.0218403	-0.0717715	0.115452	0.64769	0.912994
260	PC(P-15:0/20:4) (a)	0.0298827	-0.0558085	0.115574	0.494643	0.835745
261	PC(P-15:0/20:4) (b)	0.00691236	-0.0807087	0.0945334	0.877188	0.975689
262	PC(P-16:0/14:0)	-0.044438	-0.124471	0.0355953	0.277057	0.686304
263	PC(P-16:0/16:0)	-0.0331933	-0.115026	0.0486392	0.42702	0.810194
264	PC(P-16:0/16:1)	0.0102907	-0.0662105	0.0867919	0.792169	0.949634
265	PC(P-16:0/18:0)	-0.0429445	-0.122092	0.0362033	0.288143	0.694765
266	PC(P-16:0/18:1)	-0.00554592	-0.0790471	0.0679553	0.882497	0.977821
267	PC(P-16:0/18:2)	0.0202316	-0.0517896	0.0922529	0.582191	0.879889
268	PC(P-16:0/18:3)	0.0422872	-0.0420302	0.126605	0.326145	0.733326
269	PC(P-16:0/20:4)	0.015315	-0.0654617	0.0960918	0.710359	0.928152
270	PC(P-16:0/20:5)	-0.0115966	-0.0956716	0.0724783	0.787018	0.94881
271	PC(P-16:0/22:6)	-0.04616	-0.12821	0.0358897	0.270764	0.682551
272	PC(P-17:0/20:4) (a)	0.0240664	-0.0590486	0.107181	0.570639	0.873233
273	PC(P-17:0/20:4) (b)	0.000369044	-0.0846318	0.0853699	0.993214	0.996456
274	PC(P-18:0/18:2)	-0.0167917	-0.0939537	0.0603704	0.669929	0.919804
275	PC(P-18:0/20:4)	-0.011592	-0.0942818	0.0710978	0.783623	0.94881
276	PC(P-18:0/22:5)	-0.0463118	-0.129953	0.0373297	0.278399	0.686304
277	PC(P-18:0/22:6)	-0.0595825	-0.144267	0.025102	0.168576	0.591192
278	PC(P-18:1/18:1)	0.0427856	-0.0362979	0.121869	0.289536	0.695836
279	PC(P-18:1/22:6)	-0.0119855	-0.0921832	0.0682121	0.769718	0.945915
280	PC(P-20:0/20:4)	-0.0509062	-0.138777	0.0369643	0.256777	0.669407
281	PC(P-35:2)(a)	0.0504105	-0.0335237	0.134345	0.239754	0.669407
282	PC(P-35:2)(b)	0.0552272	-0.0292404	0.139695	0.200681	0.630856
283	PC(P-36:3)	0.0368351	-0.0435423	0.117213	0.369549	0.769544
284	PC(P-38:5) (a)	0.0241864	-0.0565456	0.104918	0.557369	0.870322
285	PC(P-38:5) (b)	-0.00347603	-0.0829877	0.0760356	0.931754	0.991033
286	LPC(14:0) [sn1]	0.0403692	-0.0419447	0.122683	0.336949	0.743926
287	LPC(14:0) [sn2]	0.0397859	-0.0426456	0.122217	0.344658	0.753851
288	LPC(15-MHDA) [sn1] [104_sn1]	-0.0147942	-0.101193	0.0716043	0.737319	0.939921
289	LPC(15-MHDA) [sn1] / LPC(17:0) [sn2]	-0.00892339	-0.0961375	0.0782908	0.84115	0.966555
290	LPC(15-MHDA) [sn2]	-0.0173787	-0.10362	0.0688628	0.693058	0.927416
291	LPC(15:0) [sn1]	-0.00294154	-0.0881929	0.0823099	0.946112	0.991033
292	LPC(15:0) [sn2]	-0.0153885	-0.0997301	0.0689532	0.720804	0.934849
293	LPC(16:0) [sn1]	-0.00723554	-0.0973738	0.0829027	0.875054	0.975689
294	LPC(16:0) [sn2]	0.00738028	-0.0822853	0.0970458	0.87191	0.975689
295	LPC(16:1) [sn1]	0.0490262	-0.0370236	0.135076	0.264723	0.678632
296	LPC(16:1) [sn2]	0.067843	-0.0175104	0.153196	0.119962	0.553034
297	LPC(17:0) [sn1]	-0.0257027	-0.11381	0.0624044	0.567762	0.871074
298	LPC(17:1) (a) [sn1] [104_sn1]	0.0153797	-0.0687125	0.099472	0.720163	0.934849
299	LPC(17:1) [sn1] (a) / LPC(17:1) [sn2] (b)	0.00372384	-0.0800089	0.0874566	0.930578	0.991033
300	LPC(17:1) [sn1] (b)	-0.0509872	-0.133958	0.0319832	0.229046	0.669407
301	LPC(17:1) [sn2] (a)	0.0266022	-0.0555934	0.108798	0.52618	0.857088
302	LPC(18:0) [sn1]	-0.00705851	-0.0960262	0.0819092	0.876495	0.975689
303	LPC(18:0) [sn2]	-0.00098899	-0.0904059	0.0884279	0.982714	0.996456
304	LPC(18:1) [sn1]	0.0263526	-0.0592193	0.111925	0.546416	0.86506
305	LPC(18:1) [sn2]	0.0319512	-0.0529145	0.116817	0.460947	0.81927
306	LPC(18:2) [sn1]	0.0637195	-0.0171647	0.144604	0.123279	0.55724
307	LPC(18:2) [sn2]	0.0604292	-0.0200083	0.140867	0.141598	0.562357
308	LPC(18:3) (a) [sn1] [104_sn1]	0.0486306	-0.0330476	0.130309	0.243843	0.669407
309	LPC(18:3) [sn1] (a)/LPC(18:3) [sn2] (b)	0.0514068	-0.0296464	0.13246	0.214481	0.644322
310	LPC(18:3) [sn1] (b)	0.0624689	-0.0180532	0.142991	0.129074	0.55724
311	LPC(18:3) [sn2] (a)	0.0589175	-0.021963	0.139798	0.154057	0.579095
312	LPC(19:0) (a) [sn1] [104_sn1]	-0.000828962	-0.0900815	0.0884235	0.985484	0.996456
313	LPC(19:0) [sn1] (a) / LPC(19:0) [sn2] (b)	0.00334017	-0.083474	0.0901543	0.939922	0.991033
314	LPC(19:0) [sn1] (b)	-0.00936513	-0.0956199	0.0768896	0.831574	0.965996
315	LPC(19:0) [sn2] (a)	0.0101856	-0.0795182	0.0998894	0.823985	0.962693
316	LPC(19:1) (a)	0.0347636	-0.052793	0.12232	0.436861	0.811933
317	LPC(19:1) (b)	-0.0100607	-0.0978534	0.0777319	0.822386	0.962693
318	LPC(19:1) (c)	-0.047898	-0.132469	0.0366733	0.267564	0.678632
319	LPC(20:0) [sn1]	-0.0253798	-0.117742	0.0669826	0.590446	0.886597
320	LPC(20:0) [sn2]	-0.032784	-0.12499	0.0594225	0.486241	0.835745
321	LPC(20:1) [sn1]	0.0341162	-0.0591222	0.127355	0.473643	0.830575
322	LPC(20:1) [sn2]	0.0464469	-0.0474246	0.140318	0.332673	0.739642
323	LPC(20:2) [sn1]	0.0903833	0.00388406	0.176883	0.0411415	0.347381
324	LPC(20:2) [sn2]	0.0794734	-0.00613267	0.165079	0.0694889	0.41939
325	LPC(20:3) [sn1]	0.123374	0.0403921	0.206356	0.00374644	0.149122
326	LPC(20:3) [sn2]	0.117388	0.0345704	0.200205	0.00569633	0.149122
327	LPC(20:4) [sn1]	0.104486	0.0162091	0.192764	0.0207956	0.233489
328	LPC(20:4) [sn2]	0.126024	0.0391891	0.21286	0.00465107	0.149122
329	LPC(20:5) [sn1]	0.0370175	-0.0480138	0.122049	0.393968	0.780482
330	LPC(20:5) [sn2]	0.0271843	-0.0576741	0.112043	0.5304	0.857221
331	LPC(22:0) [sn1]	-0.00042329	-0.0895661	0.0887195	0.992578	0.996456
332	LPC(22:0) [sn2]	0.00395346	-0.0846558	0.0925627	0.930354	0.991033
333	LPC(22:1) [sn1]	-0.0532091	-0.1447	0.0382814	0.254938	0.669407
334	LPC(22:1) [sn2]	-0.00937858	-0.102462	0.083705	0.843543	0.966555
335	LPC(22:4) [sn1]	0.0834037	-0.00813767	0.174945	0.0748138	0.425105
336	LPC(22:4) [sn2]	0.0820355	-0.00752855	0.1716	0.0732882	0.422994
337	LPC(22:5) (n3) [sn1] [104_sn1]	0.0246974	-0.0626141	0.112009	0.579571	0.877739
338	LPC(22:5) [sn1] (n3)/LPC(22:5) [sn2] (n6)	0.0314672	-0.0554707	0.118405	0.478432	0.833853
339	LPC(22:5) [sn1] (n6)	0.0475869	-0.0433604	0.138534	0.30566	0.713532
340	LPC(22:5) [sn2] (n3)	0.0190806	-0.0682009	0.106362	0.668511	0.919804
341	LPC(22:6) [sn1]	0.0153891	-0.0711656	0.101944	0.727643	0.939077
342	LPC(22:6) [sn2]	0.00611907	-0.0813961	0.0936342	0.891058	0.977821
343	LPC(24:0) [sn1]	-0.0403362	-0.126156	0.0454832	0.357429	0.75503
344	LPC(24:0) [sn2]	-0.0312227	-0.116937	0.0544915	0.475624	0.832058
345	LPC(26:0) [sn1]	-0.0962927	-0.178735	-0.01385	0.022528	0.246463
346	LPC(26:0) [sn2]	-0.0764564	-0.158165	0.00525176	0.0673139	0.418145
347	LPC(O-16:0)	0.0147381	-0.080334	0.10981	0.76139	0.945915
348	LPC(O-18:0)	-0.0319905	-0.126914	0.0629334	0.509244	0.844516
349	LPC(O-18:1)	0.0433548	-0.0522275	0.138937	0.374465	0.774834
350	LPC(O-20:0)	-0.0938438	-0.185679	-0.00200868	0.0457932	0.360929
351	LPC(O-20:1)	-0.0125462	-0.107141	0.0820485	0.795017	0.95004
352	LPC(O-22:0)	-0.126908	-0.21452	-0.039297	0.00472939	0.149122
353	LPC(O-22:1)	-0.0383312	-0.130988	0.0543256	0.417892	0.803457
354	LPC(O-24:0)	-0.121082	-0.206316	-0.0358475	0.005591	0.149122
355	LPC(O-24:1)	-0.0524601	-0.142913	0.0379931	0.256255	0.669407
356	LPC(O-24:2)	-0.0327733	-0.126028	0.0604818	0.491295	0.835745
357	LPC(P-16:0)	0.0138166	-0.0803733	0.108006	0.773855	0.945915
358	LPC(P-17:0) (a)	0.0408491	-0.0508371	0.132535	0.382999	0.7753
359	LPC(P-17:0) (b)	0.00538502	-0.0859121	0.0966821	0.908015	0.984816
360	LPC(P-18:0)	-0.00165277	-0.0946838	0.0913782	0.972238	0.995322
361	LPC(P-18:1)	0.0644651	-0.0290756	0.158006	0.177452	0.593938
362	LPC(P-20:0)	-0.041797	-0.134558	0.0509638	0.377627	0.774834
363	PE(15-MHDA_18:1)	-0.0348815	-0.110256	0.0404926	0.36487	0.761964
364	PE(15-MHDA_18:2)	-0.0426328	-0.114277	0.0290116	0.244106	0.669407
365	PE(15-MHDA_20:4)	-0.0858395	-0.167215	-0.00446417	0.0392585	0.344429
366	PE(15-MHDA_22:6)	-0.10373	-0.18742	-0.0200399	0.0155189	0.218757
367	PE(16:0_16:0)	-0.0565842	-0.136034	0.0228654	0.163431	0.58723
368	PE(16:0_16:1)	-0.072705	-0.151303	0.00589345	0.0704954	0.41939
369	PE(16:0_18:1)	-0.0322449	-0.101853	0.0373628	0.364396	0.761964
370	PE(16:0_18:2)	-0.0512949	-0.118559	0.0159691	0.135703	0.56091
371	PE(16:0_18:3) (a)	-0.0422042	-0.117914	0.0335059	0.27516	0.686028
372	PE(16:0_18:3) (b)	-0.0806016	-0.152681	-0.00852188	0.0289132	0.29032
373	PE(16:0_20:3)	-0.0203659	-0.0898992	0.0491674	0.566207	0.871074
374	PE(16:0_20:4)	-0.0788643	-0.158272	0.000543045	0.0522079	0.382684
375	PE(16:0_20:5)	-0.0742642	-0.151882	0.00335372	0.0614	0.409377
376	PE(16:0_22:6)	-0.116774	-0.204659	-0.028889	0.00951267	0.187883
377	PE(16:1_18:2)	-0.00756467	-0.0819151	0.0667858	0.842027	0.966555
378	PE(16:1_20:4)	-0.0155626	-0.0934986	0.0623735	0.695702	0.927416
379	PE(17:0_18:1)	-0.0403136	-0.109633	0.0290056	0.254951	0.669407
380	PE(17:0_18:2)	-0.0570061	-0.124972	0.0109602	0.100892	0.492728
381	PE(17:0_20:4)	-0.0485817	-0.130402	0.0332388	0.245137	0.669407
382	PE(17:0_22:6)	-0.102106	-0.18619	-0.0180215	0.0177264	0.227243
383	PE(18:0_18:1)	0.0423224	-0.0254967	0.110142	0.221922	0.655923
384	PE(18:0_18:2)	-0.0138616	-0.0775919	0.0498688	0.670089	0.919804
385	PE(18:0_20:3) (a)	0.00280442	-0.0697987	0.0754075	0.939685	0.991033
386	PE(18:0_20:3) (b)	-0.00315251	-0.0879354	0.0816304	0.941935	0.991033
387	PE(18:0_20:4)	-0.0479788	-0.130739	0.0347817	0.25645	0.669407
388	PE(18:0_22:4)	-0.0412317	-0.130083	0.0476196	0.363552	0.761964
389	PE(18:0_22:5) (n3)	-0.0857183	-0.167871	-0.00356584	0.0414313	0.347381
390	PE(18:0_22:5) (n6)	-0.0405936	-0.1264	0.045213	0.354301	0.754957
391	PE(18:0_22:6)	-0.0782705	-0.160724	0.00418286	0.06346	0.411648
392	PE(18:1_18:1)	0.0553157	-0.0213971	0.132028	0.15826	0.58037
393	PE(18:1_18:2)	0.0216624	-0.05077	0.0940948	0.558051	0.870322
394	PE(18:1_22:6) (a)	-0.0487853	-0.132281	0.0347106	0.252739	0.669407
395	PE(18:1_22:6) (b)	-0.104096	-0.188406	-0.0197859	0.0159186	0.220157
396	PE(20:0_20:4)	0.00183085	-0.090076	0.0937377	0.968872	0.995322
397	PE(36:0)	0.0138054	-0.0775704	0.105181	0.767273	0.945915
398	PE(38:5) (a)	-0.0690708	-0.147962	0.00982066	0.086851	0.46836
399	PE(38:5) (b)	-0.0828042	-0.158272	-0.00733668	0.0320466	0.301156
400	PE(O-16:0/18:2)	-0.0785427	-0.166185	0.00909995	0.0796875	0.445885
401	PE(O-16:0/20:3)	-0.0735902	-0.161069	0.0138889	0.0998865	0.491388
402	PE(O-16:0/20:4)	-0.0366846	-0.125519	0.0521496	0.418718	0.803457
403	PE(O-16:0/22:4)	-0.0661105	-0.154462	0.0222413	0.143187	0.563671
404	PE(O-16:0/22:6)	-0.128291	-0.213527	-0.0430551	0.00334368	0.149122
405	PE(O-18:0/20:4)	-0.0306066	-0.118069	0.0568562	0.493144	0.835745
406	PE(O-18:0/22:5)	-0.0942674	-0.179498	-0.00903648	0.0306994	0.295022
407	PE(O-18:0/22:6)	-0.0997268	-0.183514	-0.0159392	0.0200974	0.233489
408	PE(O-18:1/18:2)	-0.0569231	-0.146602	0.0327558	0.214114	0.644322
409	PE(O-18:1/22:6)	-0.0678334	-0.156476	0.0208097	0.134351	0.56091
410	PE(O-34:1)	-0.0762641	-0.161904	0.00937637	0.0815993	0.453124
411	PE(O-36:5)	-0.0632022	-0.147797	0.0213929	0.143801	0.563671
412	PE(O-38:5) (a)	-0.0601818	-0.146867	0.0265038	0.174281	0.591192
413	PE(O-38:5) (b)	-0.0702913	-0.152206	0.0116234	0.0932883	0.484967
414	PE(P-15:0/20:4) (a)	-0.0445483	-0.13226	0.0431635	0.320044	0.730818
415	PE(P-15:0/20:4) (b)	-0.0257706	-0.115581	0.0640402	0.574119	0.87365
416	PE(P-15:0/22:6) (a)	-0.056475	-0.144401	0.0314509	0.208718	0.640167
417	PE(P-15:0/22:6) (b)	-0.0715696	-0.160004	0.0168645	0.113394	0.539724
418	PE(P-16:0/18:1)	-0.0525476	-0.142854	0.037759	0.254694	0.669407
419	PE(P-16:0/18:2)	-0.0674776	-0.154607	0.0196516	0.129737	0.55724
420	PE(P-16:0/18:3)	-0.0360668	-0.124499	0.0523653	0.424494	0.808192
421	PE(P-16:0/20:3) (a)	0.012391	-0.0784594	0.103241	0.789343	0.94881
422	PE(P-16:0/20:3) (b)	-0.00217193	-0.094359	0.0900151	0.963189	0.995322
423	PE(P-16:0/20:4)	0.00407203	-0.0876635	0.0958076	0.930709	0.991033
424	PE(P-16:0/20:5)	-0.0627802	-0.149999	0.0244391	0.158997	0.58037
425	PE(P-16:0/22:4)	0.0318791	-0.0598198	0.123578	0.495974	0.835745
426	PE(P-16:0/22:5) (n3)	-0.0866934	-0.173246	-0.000140616	0.050243	0.382114
427	PE(P-16:0/22:5) (n6)	-0.000201294	-0.0889676	0.088565	0.996456	0.996456
428	PE(P-16:0/22:6)	-0.0670027	-0.153724	0.0197185	0.130645	0.55724
429	PE(P-17:0/20:4) (a)	0.0156862	-0.0730929	0.104465	0.729273	0.939077
430	PE(P-17:0/20:4) (b)	-0.0141038	-0.104173	0.0759653	0.759052	0.945915
431	PE(P-17:0/22:6) (a)	-0.0442723	-0.129993	0.0414486	0.311949	0.725901
432	PE(P-17:0/22:6) (b)	-0.0611481	-0.147758	0.0254623	0.167113	0.591192
433	PE(P-18:0/18:1)	-0.066176	-0.154083	0.0217309	0.140786	0.562357
434	PE(P-18:0/18:2)	-0.11551	-0.200236	-0.0307839	0.00781183	0.163602
435	PE(P-18:0/18:3)	-0.0431753	-0.130579	0.0442285	0.333471	0.739642
436	PE(P-18:0/20:3) (a)	-0.0326046	-0.120811	0.0556015	0.46914	0.824651
437	PE(P-18:0/20:3) (b)	-0.0169182	-0.105506	0.0716699	0.708348	0.928152
438	PE(P-18:0/20:4)	0.00751038	-0.0828738	0.0978945	0.870699	0.975689
439	PE(P-18:0/20:5)	-0.0609171	-0.146725	0.0248902	0.164776	0.589176
440	PE(P-18:0/22:4)	-0.0214754	-0.115048	0.0720975	0.653051	0.917024
441	PE(P-18:0/22:5) (n3)	-0.0964848	-0.183676	-0.00929361	0.0306146	0.295022
442	PE(P-18:0/22:5) (n6)	-0.0299133	-0.117948	0.0581217	0.505763	0.844291
443	PE(P-18:0/22:6)	-0.0734659	-0.160407	0.0134748	0.0983769	0.487231
444	PE(P-18:1/18:1)	-0.0215398	-0.110323	0.0672438	0.634651	0.91037
445	PE(P-18:1/18:1) (a)	-0.00459954	-0.0942067	0.0850076	0.919907	0.988698
446	PE(P-18:1/18:1) (b)	-0.063994	-0.152673	0.0246855	0.157939	0.58037
447	PE(P-18:1/18:2) (a)	-0.0339418	-0.121229	0.0533455	0.446372	0.811933
448	PE(P-18:1/18:2) (b)	-0.111949	-0.19731	-0.026588	0.0104773	0.187883
449	PE(P-18:1/18:3)	-0.0275459	-0.11539	0.0602986	0.539125	0.857221
450	PE(P-18:1/20:3) (a)	0.016866	-0.0719981	0.10573	0.71007	0.928152
451	PE(P-18:1/20:3) (b)	-0.00358806	-0.0922511	0.085075	0.936815	0.991033
452	PE(P-18:1/20:4) (a)	0.0499225	-0.0402153	0.14006	0.278267	0.686304
453	PE(P-18:1/20:4) (b)	-0.0228561	-0.112535	0.0668226	0.617645	0.903661
454	PE(P-18:1/20:5) (a)	-0.0370671	-0.12267	0.0485362	0.396502	0.783385
455	PE(P-18:1/20:5) (b)	-0.0729248	-0.160841	0.0149916	0.1047	0.501602
456	PE(P-18:1/22:4)	0.0380884	-0.0509979	0.127175	0.402484	0.79076
457	PE(P-18:1/22:5) (a)	-0.0649282	-0.150967	0.0211108	0.13982	0.562357
458	PE(P-18:1/22:5) (b)	-0.0108489	-0.0995629	0.0778651	0.81068	0.958433
459	PE(P-18:1/22:6) (a)	-0.0286946	-0.118516	0.0611268	0.531537	0.857221
460	PE(P-18:1/22:6) (b)	-0.0895023	-0.177314	-0.0016903	0.0463503	0.361434
461	PE(P-19:0/20:4) (a)	0.0253203	-0.0671856	0.117826	0.591892	0.886597
462	PE(P-19:0/20:4) (b)	-0.00642847	-0.097802	0.0849451	0.890387	0.977821
463	PE(P-20:0/18:1)	-0.0984131	-0.191589	-0.00523751	0.0390085	0.344429
464	PE(P-20:0/18:2)	-0.16369	-0.25312	-0.0742604	0.000370591	0.0543287
465	PE(P-20:0/20:4)	-0.0354712	-0.129913	0.0589705	0.462023	0.81927
466	PE(P-20:0/22:6)	-0.112777	-0.203026	-0.0225278	0.0146974	0.214778
467	PE(P-20:1/20:4)	0.0496282	-0.0442371	0.143493	0.300628	0.708554
468	PE(P-20:1/22:6)	-0.0417123	-0.133827	0.0504028	0.375263	0.774834
469	LPE(16:0) [sn1]	-0.0559202	-0.136211	0.0243702	0.17291	0.591192
470	LPE(16:0) [sn2]	-0.0353684	-0.114047	0.0433105	0.378749	0.774834
471	LPE(17:0) [sn1]	0.0217822	-0.0707677	0.114332	0.644809	0.912994
472	LPE(17:0) [sn2]	0.0239756	-0.0659155	0.113867	0.601394	0.888754
473	LPE(18:0) [sn1]	-0.0127735	-0.097166	0.071619	0.766862	0.945915
474	LPE(18:0) [sn2]	0.0247161	-0.0594755	0.108908	0.565312	0.871074
475	LPE(18:1) [sn1]	0.073421	-0.00477987	0.151622	0.0664003	0.418145
476	LPE(18:1) [sn2]	0.0801503	0.00201154	0.158289	0.0449817	0.360929
477	LPE(18:2) [sn1]	0.0201486	-0.0536194	0.0939167	0.592678	0.886597
478	LPE(18:2) [sn2]	0.0236611	-0.051033	0.0983553	0.534997	0.857221
479	LPE(20:4) [sn1]	0.0244513	-0.053481	0.102384	0.538899	0.857221
480	LPE(20:4) [sn2]	0.0213937	-0.0584745	0.101262	0.599836	0.888754
481	LPE(22:6) [sn1]	-0.0270887	-0.109495	0.0553176	0.519715	0.852703
482	LPE(22:6) [sn2]	-0.00856212	-0.0933929	0.0762686	0.843271	0.966555
483	LPE(P-16:0)	0.0428968	-0.0524471	0.138241	0.378338	0.774834
484	LPE(P-18:0)	0.0261995	-0.0694913	0.12189	0.591786	0.886597
485	LPE(P-18:1)	0.0701051	-0.0251459	0.165356	0.149841	0.56641
486	LPE(P-20:0)	-0.018081	-0.111719	0.0755574	0.705265	0.928152
487	PI (38:5) (b)	-0.101712	-0.181576	-0.0218482	0.0129118	0.205746
488	PI(15-MHDA_20:4)\PI(17:0_20:4)	-0.0912152	-0.167632	-0.0147988	0.0197441	0.233489
489	PI(16:0_16:1)	-0.0348972	-0.124053	0.0542591	0.443382	0.811933
490	PI(16:0_20:3) (a)	-0.0667901	-0.144317	0.0107365	0.0919988	0.484967
491	PI(16:0_20:3) (b)	-0.0836148	-0.169424	0.00219409	0.0567865	0.403672
492	PI(16:0_20:4)	-0.0470016	-0.125401	0.0313974	0.240597	0.669407
493	PI(16:0/16:0)	-0.110529	-0.194936	-0.0261221	0.0105947	0.187883
494	PI(17:0_18:1)	-0.0734046	-0.161424	0.0146145	0.102843	0.495945
495	PI(17:0_18:2)	-0.101455	-0.182835	-0.0200748	0.0149309	0.214778
496	PI(18:0_18:1)	-0.0876946	-0.163983	-0.0114064	0.0247387	0.262803
497	PI(18:0_20:2)	-0.0725658	-0.152621	0.00748918	0.0763058	0.430247
498	PI(18:0_20:3) (a)	-0.0445659	-0.136364	0.0472323	0.341846	0.750219
499	PI(18:0_20:3) (b)	-0.0330658	-0.121687	0.0555552	0.464975	0.821269
500	PI(18:0_20:4)	-0.111813	-0.193543	-0.0300827	0.00760165	0.163602
501	PI(18:0_22:4)	-0.0978122	-0.180599	-0.0150255	0.0210236	0.233489
502	PI(18:0_22:5) (n3)	-0.149737	-0.239385	-0.0600888	0.00114357	0.0804973
503	PI(18:0_22:5) (n6)	-0.0766903	-0.166519	0.0131382	0.0949597	0.486301
504	PI(18:0_22:6)	-0.127968	-0.214906	-0.0410301	0.00410279	0.149122
505	PI(18:1_18:2)	-0.0215638	-0.107845	0.0647176	0.624479	0.904722
506	PI(20:0_20:4)	0.0338369	-0.0549248	0.122599	0.455351	0.816069
507	PI(34:0)	-0.182474	-0.266126	-0.0988227	2.33232e-05	0.0170959
508	PI(34:1)	-0.0880148	-0.16703	-0.00899967	0.0295364	0.29257
509	PI(36:2)	-0.105669	-0.191858	-0.0194807	0.0166665	0.222118
510	PI(37:6)	-0.12442	-0.211196	-0.0376432	0.00516734	0.149122
511	PI(38:5) (a)	-0.0688908	-0.150153	0.0123716	0.0972915	0.486301
512	PI(38:6)	-0.0662765	-0.150141	0.0175875	0.122098	0.55724
513	PI(39:6)	-0.10412	-0.188971	-0.0192699	0.0165716	0.222118
514	PIP1(38:4)	-0.00421663	-0.0987464	0.0903131	0.93037	0.991033
515	LPI(18:0) [sn1]	0.00821703	-0.0858484	0.102282	0.864132	0.973763
516	LPI(18:0) [sn2]	0.0144025	-0.077328	0.106133	0.758426	0.945915
517	LPI(18:1) [sn1]	0.00490962	-0.0786955	0.0885148	0.908418	0.984816
518	LPI(18:1) [sn2]	-0.0355681	-0.123932	0.0527962	0.430568	0.810398
519	LPI(18:2) [sn1]	0.0134157	-0.0750363	0.101868	0.766392	0.945915
520	LPI(18:2) [sn2]	0.0270136	-0.0616564	0.115684	0.550728	0.866275
521	LPI(20:4) [sn1]	-0.00364685	-0.090378	0.0830843	0.934355	0.991033
522	LPI(20:4) [sn2]	-0.000204786	-0.0871591	0.0867496	0.996319	0.996456
523	PS(36:1)	0.0300682	-0.0647918	0.124928	0.534738	0.857221
524	PS(36:2)	0.0270612	-0.0669355	0.121058	0.57285	0.87365
525	PS(38:3)	0.0174129	-0.0779802	0.112806	0.72068	0.934849
526	PS(38:4)	0.0146812	-0.079899	0.109261	0.761086	0.945915
527	PS(38:5)	-0.00136041	-0.0966886	0.0939678	0.977698	0.996456
528	PS(40:5)	0.00613916	-0.0884328	0.100711	0.898812	0.981862
529	PS(40:6)	-0.0103792	-0.104714	0.0839553	0.829358	0.965996
530	PG(34:1)	-0.0930524	-0.160466	-0.025639	0.00708162	0.160608
531	PG(36:1)	-0.0315283	-0.0975885	0.0345319	0.350065	0.753851
532	PG(36:2)	0.0171201	-0.0557786	0.0900187	0.645523	0.912994
533	CE(14:0)	-0.0203724	-0.103472	0.0627272	0.631102	0.907054
534	CE(15:0)	-0.0779299	-0.150862	-0.00499756	0.036794	0.332963
535	CE(16:0)	-0.11169	-0.192817	-0.0305632	0.00723066	0.160608
536	CE(16:1)	0.0139868	-0.0707072	0.0986808	0.746329	0.945915
537	CE(16:2)	0.00338628	-0.0587273	0.0654998	0.914952	0.984816
538	CE(17:0)	-0.0616058	-0.13968	0.0164686	0.122674	0.55724
539	CE(17:1)	-0.0724491	-0.148494	0.00359539	0.0625082	0.409377
540	CE(18:0)	-0.0304715	-0.106285	0.0453416	0.431241	0.810398
541	CE(18:1)	-0.0248628	-0.103503	0.0537773	0.535788	0.857221
542	CE(18:2)	-0.0537019	-0.135482	0.0280787	0.198742	0.630639
543	CE(18:3)	0.00476206	-0.0650567	0.0745808	0.893713	0.977821
544	CE(20:0)	-0.0281092	-0.113944	0.0577254	0.521291	0.852703
545	CE(20:1)	0.0165648	-0.0675449	0.100674	0.699674	0.927416
546	CE(20:2)	0.0531195	-0.026908	0.133147	0.193934	0.625517
547	CE(20:3)	0.0446457	-0.0333495	0.122641	0.262491	0.678632
548	CE(20:4)	0.0112942	-0.0403086	0.062897	0.668143	0.919804
549	CE(20:5)	-0.0180981	-0.0763957	0.0401994	0.543184	0.861805
550	CE(22:0)	0.0169055	-0.06827	0.102081	0.697448	0.927416
551	CE(22:1)	-0.0252871	-0.111134	0.0605599	0.564001	0.871074
552	CE(22:4)	-0.0196575	-0.0925701	0.0532551	0.597467	0.888323
553	CE(22:5) (n3)	-0.0259627	-0.0890285	0.037103	0.42016	0.804117
554	CE(22:5) (n6)	-0.00653927	-0.0743066	0.061228	0.850075	0.969045
555	CE(22:6)	-0.0264947	-0.0939952	0.0410057	0.442107	0.811933
556	CE(24:0)	-0.00590053	-0.0924652	0.0806641	0.893779	0.977821
557	CE(24:1)	0.0131943	-0.0736865	0.100075	0.766101	0.945915
558	CE(24:4)	0.0416803	-0.0468025	0.130163	0.356365	0.754957
559	CE(24:5)	-0.0156031	-0.101009	0.0698024	0.720452	0.934849
560	CE(24:6)	0.0717536	-0.0124551	0.155962	0.0955977	0.486301
561	COH	-0.031068	-0.106234	0.0440984	0.418305	0.803457
562	DE(16:0)	-0.00836978	-0.0932805	0.0765409	0.84689	0.96844
563	DE(18:1)	-0.0456489	-0.127514	0.0362158	0.275015	0.686028
564	DE(18:2)	-0.0423883	-0.107471	0.0226945	0.202424	0.630856
565	DE(20:4)	0.0198977	-0.0297203	0.0695158	0.432286	0.810398
566	DE(20:5)	0.0148344	-0.056986	0.0866548	0.685792	0.927416
567	DE(22:6)	-0.0532619	-0.122219	0.0156948	0.130757	0.55724
568	FA(14:0)	-0.148639	-0.239674	-0.0576046	0.0014707	0.0829247
569	FA(15:0)	-0.123836	-0.217519	-0.0301542	0.00988538	0.187883
570	FA(16:0)	-0.157461	-0.24789	-0.0670323	0.000701148	0.0583279
571	FA(16:1)	-0.152185	-0.244107	-0.0602636	0.0012626	0.0804973
572	FA(16:2)	-0.00579265	-0.099898	0.0883127	0.904024	0.984621
573	FA(17:0)	-0.164419	-0.255965	-0.0728726	0.00047536	0.0580732
574	FA(17:1)	-0.163864	-0.256402	-0.0713255	0.000569391	0.0583279
575	FA(18:0)	-0.0918059	-0.184544	0.000932584	0.0529715	0.384437
576	FA(18:1)	-0.133248	-0.223336	-0.0431603	0.00392717	0.149122
577	FA(18:2)	-0.103978	-0.193861	-0.014095	0.0238441	0.257026
578	FA(18:3)	-0.0831483	-0.173291	0.00699422	0.0712891	0.41939
579	FA(20:2)	-0.138105	-0.231419	-0.0447913	0.00390519	0.149122
580	FA(20:3)	-0.114178	-0.208243	-0.0201126	0.017774	0.227243
581	FA(20:4)	-0.0946911	-0.189998	0.000615905	0.0521191	0.382684
582	FA(20:5)	-0.13006	-0.223361	-0.0367582	0.00654024	0.154645
583	FA(22:4)	-0.13154	-0.223917	-0.0391642	0.00547953	0.149122
584	FA(22:5)	-0.170427	-0.261859	-0.0789953	0.000289404	0.0530333
585	FA(22:6)	-0.173024	-0.264107	-0.0819402	0.000221746	0.0530333
586	AC(12:0)	-0.125118	-0.214505	-0.0357297	0.00632383	0.154645
587	AC(13:0)	0.00435815	-0.0882436	0.0969599	0.926545	0.991033
588	AC(14:0)	-0.0733556	-0.164943	0.0182319	0.11716	0.545994
589	AC(14:1)	-0.113087	-0.202436	-0.0237385	0.0134771	0.210186
590	AC(14:2)	-0.0903177	-0.178651	-0.00198467	0.0456676	0.360929
591	AC(15:0) (a)	0.0301968	-0.0610237	0.121417	0.516787	0.852703
592	AC(15:0) (b)	-0.0489826	-0.140835	0.0428701	0.296487	0.705601
593	AC(16:0)	-0.0449534	-0.13916	0.0492532	0.350153	0.753851
594	AC(16:1)	-0.0523196	-0.145359	0.0407194	0.270972	0.682551
595	AC(17:0) (a)	-0.0663944	-0.158575	0.0257859	0.158726	0.58037
596	AC(17:0) (b)	-0.0363479	-0.129828	0.0571323	0.446397	0.811933
597	AC(18:0)	-0.0361632	-0.130661	0.0583348	0.453608	0.814938
598	AC(18:1)	0.0124912	-0.0826631	0.107646	0.797068	0.95004
599	AC(18:2)	0.0392781	-0.0552074	0.133764	0.41563	0.803457
600	DG(14:0_16:0)	-0.0239571	-0.0993538	0.0514397	0.533743	0.857221
601	DG(14:0_18:2)	0.00563124	-0.0596365	0.070899	0.865789	0.973763
602	DG(16:0_16:0)	-0.0241257	-0.0977866	0.0495352	0.521236	0.852703
603	DG(16:0_16:1)	-0.0106272	-0.0885624	0.0673079	0.789388	0.94881
604	DG(16:0_18:1)	0.0025215	-0.0613957	0.0664387	0.938403	0.991033
605	DG(16:0_18:2)	0.0194287	-0.0460627	0.0849201	0.561226	0.871074
606	DG(16:0_20:4)	-0.00988026	-0.0835859	0.0638253	0.792873	0.949634
607	DG(16:0_22:5)	-0.0342067	-0.105834	0.0374202	0.34976	0.753851
608	DG(16:0_22:6)	-0.0576759	-0.136053	0.0207008	0.149909	0.56641
609	DG(16:1_18:1)	0.00115096	-0.0632311	0.065533	0.972064	0.995322
610	DG(18:0_18:1)	0.0418254	-0.027442	0.111093	0.237239	0.669407
611	DG(18:0_18:2)	0.0501904	-0.0222277	0.122609	0.175019	0.591192
612	DG(18:0_20:4)	0.0654556	-0.025799	0.15671	0.160453	0.58037
613	DG(18:0_22:6)	-0.0365421	-0.131889	0.0588049	0.45294	0.814938
614	DG(18:1_18:1)	0.0450672	-0.0195794	0.109714	0.172506	0.591192
615	DG(18:1_18:2)	0.0526067	-0.0166483	0.121862	0.137235	0.56091
616	DG(18:1_18:3)	0.0728654	1.55238e-05	0.145715	0.0505663	0.382114
617	DG(18:1_20:3)	0.0291074	-0.0530348	0.11125	0.487708	0.835745
618	DG(18:1_20:4)	0.0768922	-0.00236489	0.156149	0.0578756	0.403672
619	DG(18:1_20:5)	0.0344773	-0.0460921	0.115047	0.402071	0.79076
620	DG(18:1_22:5)	0.0211305	-0.0580185	0.100279	0.60105	0.888754
621	DG(18:1_22:6)	0.00248607	-0.0810539	0.086026	0.953514	0.992792
622	DG(18:2_18:2)	0.0140645	-0.0666749	0.0948039	0.732944	0.939245
623	DG(18:2_20:4)	0.0646324	-0.0205637	0.149829	0.13774	0.56091
624	DG(18:2_22:6)	0.00826903	-0.0779738	0.0945119	0.85102	0.969045
625	TG(48:0) [NL-16:0]	-0.0496899	-0.132787	0.0334068	0.241806	0.669407
626	TG(48:0) [NL-18:0]	-0.017078	-0.10339	0.0692345	0.698341	0.927416
627	TG(48:1) [NL-16:1]	-0.0477434	-0.129469	0.0339823	0.252814	0.669407
628	TG(48:1) [NL-18:1]	-0.0148931	-0.08653	0.0567438	0.683852	0.927416
629	TG(48:2) [NL-14:0]	-0.000383147	-0.0643995	0.0636332	0.990646	0.996456
630	TG(48:2) [NL-14:1]	-0.0362214	-0.101979	0.0295364	0.280889	0.686304
631	TG(48:2) [NL-16:1]	-0.0510275	-0.127278	0.025223	0.190311	0.618062
632	TG(48:2) [NL-18:2]	-0.0108882	-0.0796665	0.05789	0.756488	0.945915
633	TG(48:3) [NL-14:0]	0.00083786	-0.0608757	0.0625514	0.978783	0.996456
634	TG(48:3) [NL-16:1]	-0.0221471	-0.0894705	0.0451764	0.519405	0.852703
635	TG(48:3) [NL-18:3]	0.00375807	-0.0646819	0.0721981	0.914342	0.984816
636	TG(49:1) [NL-16:1]	-0.0817759	-0.170503	0.00695115	0.0715194	0.41939
637	TG(49:1) [NL-17:1]	-0.0901868	-0.171871	-0.00850226	0.0309914	0.295022
638	TG(50:0) [NL-18:0]	-0.027445	-0.103666	0.0487762	0.480717	0.833853
639	TG(50:1) [NL-14:0]	-0.0103536	-0.0907282	0.0700209	0.800785	0.951338
640	TG(50:1) [NL-16:0]	-0.0492931	-0.123719	0.0251326	0.194909	0.625517
641	TG(50:1) [NL-18:1]	-0.033795	-0.109056	0.0414657	0.379268	0.774834
642	TG(50:2) [NL-14:0]	0.0113701	-0.056461	0.0792011	0.742656	0.945081
643	TG(50:2) [NL-16:1]	-0.0184013	-0.0970731	0.0602706	0.646857	0.912994
644	TG(50:2) [NL-18:1]	0.0190032	-0.0489758	0.0869822	0.584028	0.880849
645	TG(50:2) [NL-18:2]	-0.0255684	-0.103838	0.0527017	0.522324	0.852703
646	TG(50:3) [NL-14:0]	0.0359498	-0.0262031	0.0981027	0.257534	0.669407
647	TG(50:3) [NL-14:1]	0.0138426	-0.0489103	0.0765954	0.665693	0.919804
648	TG(50:3) [NL-16:1]	-0.0055734	-0.0743037	0.0631569	0.873789	0.975689
649	TG(50:3) [NL-18:2]	0.0195216	-0.0382281	0.0772712	0.507957	0.844291
650	TG(50:3) [NL-18:3]	-0.0163428	-0.0840706	0.0513851	0.63648	0.910649
651	TG(50:4) [NL-14:0]	0.0348659	-0.0286323	0.0983642	0.282414	0.68774
652	TG(50:4) [NL-18:3]	0.0263845	-0.0331217	0.0858907	0.385288	0.7753
653	TG(50:4) [NL-20:4]	-0.00641484	-0.0780662	0.0652365	0.860785	0.973763
654	TG(51:0) [NL-16:0]	-0.0414251	-0.11656	0.03371	0.280444	0.686304
655	TG(51:1) [NL-17:0]	-0.0434075	-0.112763	0.0259475	0.220575	0.655923
656	TG(51:2) [NL-15:0]	-0.00602337	-0.0747374	0.0626907	0.863664	0.973763
657	TG(51:2) [NL-17:0]	-0.0414277	-0.11034	0.0274842	0.239306	0.669407
658	TG(51:2) [NL-17:1]	-0.0414884	-0.11038	0.0274027	0.238478	0.669407
659	TG(52:1) [NL-18:0]	0.0278669	-0.0360142	0.0917479	0.393001	0.780482
660	TG(52:1) [NL-18:1]	0.0185012	-0.0447382	0.0817407	0.566652	0.871074
661	TG(52:2) [NL-16:0]	0.0317875	-0.0467043	0.110279	0.427756	0.810194
662	TG(52:2) [NL-18:2]	-0.00142988	-0.0759137	0.073054	0.970002	0.995322
663	TG(52:3) [NL-16:1]	0.0306346	-0.050399	0.111668	0.459097	0.818779
664	TG(52:3) [NL-18:2]	0.0308454	-0.0474086	0.109099	0.440182	0.811933
665	TG(52:4) [NL-16:1]	0.0648502	-0.00377861	0.133479	0.0646713	0.414906
666	TG(52:4) [NL-18:2]	0.0234729	-0.0534668	0.100413	0.550169	0.866275
667	TG(52:4) [NL-18:3]	0.0360298	-0.0298646	0.101924	0.284436	0.690369
668	TG(52:5) [NL-18:3]	0.039343	-0.0271515	0.105838	0.246797	0.669407
669	TG(52:5) [NL-20:4]	0.0487023	-0.0217763	0.119181	0.17629	0.592755
670	TG(52:5) [NL-20:5]	-0.047529	-0.122886	0.0278281	0.21703	0.649319
671	TG(53:2) [NL-17:1]	-0.0225817	-0.0893142	0.0441508	0.507513	0.844291
672	TG(53:2) [NL-18:1]	-0.00392194	-0.0658049	0.0579611	0.901198	0.983003
673	TG(54:0) [NL-18:0]	0.0807124	0.00281825	0.158607	0.0428537	0.34902
674	TG(54:1) [NL-18:1]	0.0667193	-0.00267706	0.136116	0.0601594	0.408304
675	TG(54:2) [NL-18:0]	0.0783395	0.0132271	0.143452	0.0187946	0.229607
676	TG(54:2) [NL-20:1]	0.0210981	-0.0388592	0.0810553	0.490743	0.835745
677	TG(54:3) [NL-18:1]	0.0772673	-0.0062096	0.160744	0.0703155	0.41939
678	TG(54:3) [NL-18:2]	0.0866322	0.0151303	0.158134	0.017981	0.227243
679	TG(54:4) [NL-18:2]	0.0488195	-0.0343702	0.132009	0.250668	0.669407
680	TG(54:4) [NL-20:3]	0.0140769	-0.0677704	0.0959242	0.736199	0.939921
681	TG(54:5) [NL-18:3]	0.0999855	0.0216982	0.178273	0.0126613	0.205746
682	TG(54:5) [NL-20:4]	0.0803733	-0.00620169	0.166948	0.0694875	0.41939
683	TG(54:6) [NL-18:3]	0.0874927	0.00954258	0.165443	0.028321	0.288323
684	TG(54:6) [NL-20:4]	0.0647205	-0.0197751	0.149216	0.133986	0.56091
685	TG(54:6) [NL-20:5]	0.0132374	-0.0675665	0.0940412	0.748293	0.945915
686	TG(54:6) [NL-22:6]	-0.0793958	-0.161893	0.00310136	0.0598988	0.408304
687	TG(54:7) [NL-20:5]	0.0336873	-0.0413916	0.108766	0.379636	0.774834
688	TG(54:7) [NL-22:6]	-0.0352957	-0.109494	0.0389021	0.351649	0.753851
689	TG(56:6) [NL-20:4]	0.122973	0.029794	0.216151	0.0100038	0.187883
690	TG(56:6) [NL-22:5](a)	0.0217298	-0.0651976	0.108657	0.624407	0.904722
691	TG(56:6) [NL-22:5](b)	0.0227369	-0.0639708	0.109445	0.607533	0.892429
692	TG(56:7) [NL-20:4]	0.132709	0.0421587	0.223258	0.00426511	0.149122
693	TG(56:7) [NL-20:5]	0.0660561	-0.0234035	0.155516	0.148528	0.56641
694	TG(56:7) [NL-22:5](a)	0.0427965	-0.0423935	0.127986	0.325334	0.733326
695	TG(56:7) [NL-22:5](b)	0.0427384	-0.0424188	0.127896	0.325805	0.733326
696	TG(56:7) [NL-22:6]	-0.0306007	-0.116578	0.0553767	0.485792	0.835745
697	TG(56:8) [NL-20:4]	0.102471	0.0158245	0.189118	0.0209011	0.233489
698	TG(56:8) [NL-20:5]	0.0550341	-0.0283143	0.138382	0.196274	0.625517
699	TG(56:8) [NL-22:6]	0.0169661	-0.0664071	0.100339	0.690192	0.927416
700	TG(56:9) [NL-22:6]	0.032748	-0.0501182	0.115614	0.439	0.811933
701	TG(58:10) [NL-22:6]	0.0553616	-0.0308334	0.141557	0.208731	0.640167
702	TG(58:8) [NL-22:6]	0.0435526	-0.0439672	0.131072	0.32991	0.739522
703	TG(58:9) [NL-22:6]	0.0500292	-0.0362668	0.136325	0.256443	0.669407
704	TG(O-50:1) [NL-15:0]	-0.0691164	-0.155536	0.0173035	0.11769	0.545994
705	TG(O-50:1) [NL-16:0]	-0.112297	-0.196006	-0.028589	0.00884778	0.180151
706	TG(O-50:1) [NL-17:1]	-0.115388	-0.197874	-0.0329025	0.00635462	0.154645
707	TG(O-50:1) [NL-18:1]	-0.0681046	-0.154878	0.0186691	0.124678	0.55724
708	TG(O-50:2) [NL-16:1]	-0.0577828	-0.150216	0.0346505	0.221123	0.655923
709	TG(O-50:2) [NL-18:1]	-0.0434794	-0.135398	0.0484398	0.354366	0.754957
710	TG(O-50:2) [NL-18:2]	-0.0685203	-0.161303	0.0242623	0.148466	0.56641
711	TG(O-50:3) [NL-18:2]	-0.0862766	-0.179762	0.00720843	0.0711417	0.41939
712	TG(O-52:0) [NL-16:0]	-0.0653521	-0.14648	0.0157761	0.115074	0.540699
713	TG(O-52:1) [NL-16:0]	-0.0778781	-0.158312	0.0025558	0.0583755	0.403672
714	TG(O-52:1) [NL-18:1]	-0.066124	-0.148069	0.0158212	0.114451	0.540699
715	TG(O-52:2) [NL-16:0]	-0.0325162	-0.117416	0.0523839	0.453247	0.814938
716	TG(O-52:2) [NL-17:1]	-0.0581789	-0.14132	0.0249618	0.170894	0.591192
717	TG(O-52:2) [NL-18:1]	-0.0467648	-0.135143	0.0416133	0.300238	0.708554
718	TG(O-54:2) [NL-17:1]	-0.0393081	-0.128117	0.0495013	0.386122	0.7753
719	TG(O-54:2) [NL-18:1]	-0.0511197	-0.13821	0.0359701	0.250562	0.669407
720	TG(O-54:3) [NL-17:1]	-0.00919312	-0.0983802	0.0799939	0.839984	0.966555
721	TG(O-54:3) [NL-18:1]	-0.0173158	-0.106402	0.0717705	0.703408	0.928152
722	TG(O-54:4) [NL-17:1]	0.0410989	-0.0418608	0.124058	0.332072	0.739642
723	TG(O-54:4) [NL-18:2]	0.00539923	-0.0876497	0.0984482	0.909503	0.984816
724	Ubiquinone	-0.00509705	-0.0964402	0.0862462	0.912958	0.984816
725	CE(18:2) [+OH]	0.0137124	-0.0737163	0.101141	0.758676	0.945915
726	CE(20:4) [+OH]	0.0354121	-0.050248	0.121072	0.418216	0.803457
727	CE(22:6) [+OH]	-0.0353796	-0.118304	0.0475449	0.403471	0.79076
728	LPC(18:2) [+OH]	0.0897674	-0.00284891	0.182384	0.0581131	0.403672
729	LPC(20:4) [+OH]	0.0570386	-0.0384334	0.152511	0.24223	0.669407
730	LPC(22:6) [+OH]	0.0484939	-0.0468328	0.143821	0.319266	0.730818
731	PC(34:2) [+OH]	0.0749776	-0.0072715	0.157227	0.0746588	0.425105
732	PC(36:4) [+OH]	0.0208502	-0.0612741	0.102974	0.618999	0.903837
733	PC(38:6) [+OH]	-0.0475355	-0.131361	0.0362899	0.266961	0.678632

## Sheet: Supp 7
Supp 7. Linear regression between maternal 28-week lipidome and infant 06m lipidome
#	Lipid	Beta	LCI	UCI	p value	BH p value
1	Sph(d16:1)	0.141364	0.060924	0.221804	0.000618748	0.00105926
2	Sph(d18:1)	0.062631	-0.0214968	0.146759	0.145127	0.156011
3	Sph(d18:2)	0.154293	0.0700628	0.238524	0.000361813	0.00066621
4	S1P(d16:1)	0.0913755	0.0121041	0.170647	0.0242826	0.0295842
5	S1P(d18:0)	0.0216958	-0.0659951	0.109387	0.627933	0.635761
6	S1P(d18:1)	0.103509	0.0178234	0.189195	0.0182671	0.0229043
7	S1P(d18:2)	0.112118	0.0229128	0.201323	0.0140865	0.0180653
8	Cer(d18:0/16:0)	0.0645448	-0.0203543	0.149444	0.13681	0.147723
9	Cer(d18:0/18:0)	0.0690655	0.00221701	0.135914	0.0433815	0.0512308
10	Cer(d18:0/20:0)	0.0854965	0.0144832	0.15651	0.018659	0.0233557
11	Cer(d18:0/22:0)	0.0824671	-0.00323714	0.168171	0.0598606	0.069019
12	Cer(d18:0/24:0)	0.084043	-0.00107701	0.169163	0.0535118	0.062186
13	Cer(d18:0/24:1)	0.0914922	0.0264827	0.156502	0.00601397	0.00837004
14	Cer(d16:1/16:0)	0.0775257	0.00581317	0.149238	0.0345776	0.0415727
15	Cer(d16:1/18:0)	0.152545	0.0655108	0.23958	0.000639608	0.00108733
16	Cer(d16:1/20:0)	0.214628	0.134955	0.2943	1.90732e-07	8.20146e-07
17	Cer(d16:1/22:0)	0.146234	0.0793354	0.213132	2.18652e-05	5.60713e-05
18	Cer(d16:1/23:0)	0.0785042	0.0104386	0.14657	0.0242006	0.0295337
19	Cer(d16:1/24:0)	0.119985	0.052796	0.187174	0.000505287	0.000883648
20	Cer(d16:1/24:1)	0.184841	0.104783	0.264899	7.49273e-06	2.14792e-05
21	Cer(d17:1/16:0)	0.216165	0.131551	0.300778	7.59067e-07	2.80241e-06
22	Cer(d17:1/18:0)	0.150201	0.0699138	0.230489	0.000271119	0.000522924
23	Cer(d17:1/20:0)	0.292946	0.20946	0.376433	1.76805e-11	2.66801e-10
24	Cer(d17:1/22:0)	0.271975	0.189139	0.35481	2.81852e-10	3.21928e-09
25	Cer(d17:1/23:0)	0.155148	0.0736813	0.236615	0.000210504	0.000415887
26	Cer(d17:1/24:0)	0.181868	0.0969153	0.266821	3.19864e-05	7.8201e-05
27	Cer(d17:1/24:1)	0.256189	0.174834	0.337545	1.36509e-09	1.23195e-08
28	Cer(d18:1/14:0)	0.0559487	-0.0314294	0.143327	0.210047	0.220927
29	Cer(d18:1/16:0)	0.124009	0.0449461	0.203071	0.00222211	0.00337004
30	Cer(d18:1/17:0)	0.450034	0.378605	0.521463	7.11367e-31	1.30002e-28
31	Cer(d18:1/18:0)	0.110137	0.0444257	0.175849	0.00108872	0.0017453
32	Cer(d18:1/19:0)	0.169603	0.0897909	0.249415	3.64855e-05	8.71298e-05
33	Cer(d18:1/20:0)	0.179388	0.104525	0.25425	3.39594e-06	1.08403e-05
34	Cer(d18:1/21:0)	0.180756	0.102241	0.259272	7.95066e-06	2.25269e-05
35	Cer(d18:1/22:0)	0.230979	0.14941	0.312549	4.57117e-08	2.4752e-07
36	Cer(d18:1/23:0)	0.13341	0.0561039	0.210717	0.000773014	0.00129604
37	Cer(d18:1/24:0)	0.180243	0.100438	0.260047	1.16822e-05	3.16284e-05
38	Cer(d18:1/24:1)	0.181988	0.111264	0.252712	6.34134e-07	2.37719e-06
39	Cer(d18:1/26:0)	0.376873	0.291587	0.46216	6.01802e-17	3.0648e-15
40	Cer(d18:2/14:0)	0.15478	0.0670341	0.242525	0.000590539	0.00101812
41	Cer(d18:2/16:0)	0.121509	0.0431228	0.199895	0.00250003	0.00372964
42	Cer(d18:2/17:0)	0.107144	0.0212031	0.193084	0.0148768	0.0190454
43	Cer(d18:2/18:0)	0.107619	0.0331298	0.182107	0.00481046	0.00676239
44	Cer(d18:2/20:0)	0.207048	0.126966	0.287129	5.62409e-07	2.15247e-06
45	Cer(d18:2/21:0)	0.175702	0.0941135	0.257291	2.87572e-05	7.14785e-05
46	Cer(d18:2/22:0)	0.256142	0.174955	0.33733	1.27443e-09	1.16451e-08
47	Cer(d18:2/23:0)	0.164531	0.0872325	0.241829	3.54424e-05	8.5225e-05
48	Cer(d18:2/24:0)	0.211563	0.134288	0.288838	1.21747e-07	5.70492e-07
49	Cer(d18:2/24:1)	0.215093	0.134766	0.29542	2.24608e-07	9.32891e-07
50	Cer(d18:2/26:0)	0.110888	0.0285823	0.193194	0.00852555	0.0114562
51	Cer(d19:1/16:0)	0.120772	0.051734	0.18981	0.000654908	0.00111076
52	Cer(d19:1/18:0)	0.109526	0.0529784	0.166074	0.000164334	0.00033369
53	Cer(d19:1/20:0)	0.160108	0.0982195	0.221997	5.53852e-07	2.13087e-06
54	Cer(d19:1/22:0)	0.133344	0.0754857	0.191203	7.77663e-06	2.21195e-05
55	Cer(d19:1/23:0)	0.170831	0.107034	0.234627	2.24529e-07	9.32891e-07
56	Cer(d19:1/24:0)	0.139837	0.0799265	0.199748	5.97572e-06	1.76139e-05
57	Cer(d19:1/24:1)	0.139536	0.0894498	0.189622	7.39413e-08	3.67694e-07
58	Cer(d19:1/26:0)	0.411745	0.33498	0.488509	1.48727e-23	1.55313e-21
59	Cer(d20:1/22:0)	0.12815	0.0555047	0.200795	0.000590139	0.00101812
60	Cer(d20:1/23:0)	0.179608	0.102998	0.256219	5.44377e-06	1.61764e-05
61	Cer(d20:1/24:0)	0.291468	0.214892	0.368043	3.68627e-13	9.29194e-12
62	Cer(d20:1/24:1)	0.161125	0.101642	0.220608	1.6393e-07	7.21884e-07
63	Cer(d20:1/26:0)	0.419142	0.336821	0.501462	1.45537e-21	1.18209e-19
64	Cer(m18:0/20:0)	0.130804	0.0580452	0.203563	0.000463473	0.000820336
65	Cer(m18:0/22:0)	0.0748993	-0.00971519	0.159514	0.0833453	0.0928741
66	Cer(m18:0/23:0)	0.120583	0.0389347	0.202232	0.00395666	0.00561616
67	Cer(m18:0/24:0)	0.11886	0.0340129	0.203706	0.0062486	0.00866741
68	Cer(m18:0/24:1)	0.133544	0.0554992	0.211589	0.000855699	0.0014025
69	Cer(m18:1/18:0)	0.0860521	0.0204824	0.151622	0.0103823	0.0138242
70	Cer(m18:1/20:0)	0.128929	0.0610309	0.196827	0.000219569	0.000432628
71	Cer(m18:1/22:0)	0.167513	0.0840343	0.250991	9.53395e-05	0.00020498
72	Cer(m18:1/23:0)	0.159379	0.0762397	0.242517	0.000191311	0.000382099
73	Cer(m18:1/24:0)	0.151225	0.0659934	0.236456	0.000548652	0.000950391
74	Cer(m18:1/24:1)	0.130704	0.0589945	0.202414	0.000386774	0.000703314
75	Cer1P(d18:1/16:0)	0.206536	0.116304	0.296768	8.94063e-06	2.48502e-05
76	HexCer(d16:1/18:0)	0.0630649	-0.0195568	0.145686	0.135249	0.146469
77	HexCer(d16:1/20:0)	0.183871	0.100317	0.267424	1.92828e-05	4.98082e-05
78	HexCer(d16:1/22:0)	0.166492	0.0881046	0.24488	3.68099e-05	8.73639e-05
79	HexCer(d16:1/24:0)	0.147803	0.0602235	0.235383	0.00100596	0.00161617
80	HexCer(d18:1/16:0)	0.0121428	-0.0691399	0.0934256	0.769789	0.774025
81	HexCer(d18:1/18:0)	0.114889	0.0522902	0.177487	0.000352555	0.000657132
82	HexCer(d18:1/20:0)	0.163521	0.0948196	0.232223	3.935e-06	1.20355e-05
83	HexCer(d18:1/22:0)	0.231848	0.145784	0.317911	1.90627e-07	8.20146e-07
84	HexCer(d18:1/24:0)	0.175721	0.0879559	0.263487	9.87846e-05	0.000209917
85	HexCer(d18:1/24:1)	0.164715	0.0866646	0.242765	4.11972e-05	9.71457e-05
86	HexCer(d18:2/18:0)	0.13232	0.0675126	0.197128	7.20701e-05	0.000158208
87	HexCer(d18:2/20:0)	0.151764	0.0785795	0.224948	5.56409e-05	0.000125149
88	HexCer(d18:2/22:0)	0.179625	0.0962006	0.26305	2.88456e-05	7.14785e-05
89	HexCer(d18:2/24:0)	0.157626	0.0717283	0.243523	0.000353287	0.000657132
90	Hex2Cer(d16:1/16:0)	0.200126	0.124497	0.275756	3.08437e-07	1.2526e-06
91	Hex2Cer(d16:1/24:1)	0.243737	0.166252	0.321222	1.41963e-09	1.26555e-08
92	Hex2Cer(d18:1/16:0)	0.155842	0.0746887	0.236994	0.000186517	0.000373544
93	Hex2Cer(d18:1/18:0)	0.273453	0.187942	0.358965	7.73796e-10	7.54193e-09
94	Hex2Cer(d18:1/20:0)	0.109078	0.0315593	0.186597	0.00602277	0.00837004
95	Hex2Cer(d18:1/22:0)	0.234105	0.14673	0.321481	2.21003e-07	9.28467e-07
96	Hex2Cer(d18:1/24:0)	0.281072	0.19291	0.369234	8.66693e-10	8.22796e-09
97	Hex2Cer(d18:1/24:1)	0.243448	0.157724	0.329172	4.19001e-08	2.3675e-07
98	Hex2Cer(d18:2/16:0)	0.149673	0.0689107	0.230436	0.000308894	0.000591104
99	Hex2Cer(d18:2/24:1)	0.189177	0.106622	0.271732	8.73891e-06	2.44756e-05
100	Hex3Cer(d18:1/16:0)	0.196008	0.115083	0.276932	2.67375e-06	8.72551e-06
101	Hex3Cer(d18:1/18:0)	0.0947628	0.017579	0.171947	0.0164611	0.0208907
102	Hex3Cer(d18:1/20:0)	0.137926	0.0615687	0.214284	0.00043569	0.000776804
103	Hex3Cer(d18:1/22:0)	0.237648	0.151264	0.324031	1.06175e-07	5.07281e-07
104	Hex3Cer(d18:1/24:0)	0.207151	0.121597	0.292705	2.69393e-06	8.75228e-06
105	Hex3Cer(d18:1/24:1)	0.175496	0.0909315	0.260061	5.49378e-05	0.000124333
106	GM3(d18:1/16:0)	0.183521	0.104708	0.262333	6.2794e-06	1.8361e-05
107	GM3(d18:1/18:0)	0.103863	0.0378505	0.169875	0.00215294	0.00328559
108	GM3(d18:1/20:0)	0.246507	0.178111	0.314903	5.26061e-12	9.15596e-11
109	GM3(d18:1/22:0)	0.141922	0.0644897	0.219355	0.000359037	0.000664172
110	GM3(d18:1/24:0)	0.122721	0.0395212	0.205921	0.00400166	0.00565806
111	GM3(d18:1/24:1)	0.0914214	0.0252109	0.157632	0.0070289	0.00962196
112	GM1(d18:1/16:0)	0.153496	0.0702936	0.236698	0.000328685	0.00062085
113	Sulfatide (d18:1:/16:0(OH))	0.173096	0.0843199	0.261872	0.000148748	0.000308031
114	Sulfatide (d18:1:/16:0)	0.337309	0.253868	0.42075	1.43432e-14	4.36869e-13
115	Sulfatide (d18:1:/24:0(OH))	0.276305	0.19114	0.36147	4.47876e-10	4.54719e-09
116	Sulfatide (d18:1:/24:0)	0.195415	0.108082	0.282747	1.4021e-05	3.70012e-05
117	Sulfatide (d18:1:/24:1(OH))	0.223673	0.142302	0.305044	1.08684e-07	5.15898e-07
118	Sulfatide (d18:1:/24:1)	0.204023	0.118442	0.289604	3.79984e-06	1.17698e-05
119	SM(34:3)	0.159363	0.0732173	0.24551	0.000316608	0.000602709
120	SM(35:2) (b)	0.128858	0.0661917	0.191524	6.41088e-05	0.000141582
121	SM(37:1)	0.230654	0.148698	0.312609	5.48728e-08	2.88576e-07
122	SM(37:2)	0.0979721	0.0400943	0.15585	0.00097139	0.00157099
123	SM(38:3) (a)	0.235242	0.159691	0.310792	2.04798e-09	1.76127e-08
124	SM(38:3) (b)	0.0645665	0.011454	0.117679	0.0175481	0.0221931
125	SM(40:3) (a)	0.228316	0.149554	0.307077	2.23152e-08	1.38294e-07
126	SM(40:3) (b)	0.146977	0.0978034	0.19615	8.33552e-09	6.21762e-08
127	SM(41:0)	0.204127	0.12589	0.282364	4.45744e-07	1.75182e-06
128	SM(41:1) (a)	0.180451	0.11227	0.248632	3.06921e-07	1.2526e-06
129	SM(43:1)	0.162253	0.0970227	0.227483	1.44883e-06	4.97229e-06
130	SM(43:2) (b)	0.0792544	0.0224293	0.13608	0.00647927	0.0089534
131	SM(43:2) (c)	0.221659	0.143485	0.299833	4.39267e-08	2.44407e-07
132	SM(44:1)	0.186118	0.10696	0.265275	5.11963e-06	1.52753e-05
133	SM(44:2)	0.144647	0.0776059	0.211688	2.77866e-05	6.93243e-05
134	SM(44:3)	0.194151	0.113864	0.274438	2.77209e-06	8.96638e-06
135	SM(d16:1/19:0)	0.0928923	0.0399043	0.14588	0.000637888	0.00108694
136	SM(d16:1/23:0)/SM(d17:1/22:0)	0.147931	0.0719508	0.223911	0.000152043	0.000313081
137	SM(d16:1/24:1)	0.205314	0.130176	0.280453	1.28583e-07	5.94902e-07
138	SM(d17:1/14:0)	0.179752	0.0940144	0.265489	4.61703e-05	0.000106134
139	SM(d17:1/16:0)	0.223251	0.142713	0.30379	8.54908e-08	4.16625e-07
140	SM(d17:1/24:1)	0.132651	0.063599	0.201702	0.000185537	0.000372603
141	SM(d18:0/14:0)	0.120767	0.0351006	0.206433	0.00593027	0.00827296
142	SM(d18:0/16:0)	0.153527	0.0806096	0.226443	4.28878e-05	0.000100484
143	SM(d18:0/22:0)	0.155657	0.0778838	0.23343	9.93714e-05	0.000210552
144	SM(d18:1/14:0/SM(d16:1/16:0)	0.13185	0.050526	0.213173	0.00157322	0.00245732
145	SM(d18:1/16:0)	0.128234	0.0604432	0.196025	0.000231925	0.000452099
146	SM(d18:1/17:0)/SM(d17:1/18:0)	0.122173	0.0695898	0.174757	6.5773e-06	1.91554e-05
147	SM(d18:1/18:0/SM(d16:1/20:0)	0.170384	0.101744	0.239023	1.52059e-06	5.14609e-06
148	SM(d18:1/20:0)/SM(d16:1/22:0)	0.222831	0.144212	0.30145	4.44681e-08	2.44407e-07
149	SM(d18:1/22:0)/SM(d16:1/24:0)	0.170229	0.0892147	0.251243	4.4426e-05	0.000103097
150	SM(d18:1/23:0)/SM(d17:1/24:0)	0.16867	0.0900149	0.247325	3.10338e-05	7.61265e-05
151	SM(d18:1/24:0)	0.14369	0.0597703	0.22761	0.000849148	0.00139489
152	SM(d18:1/24:1)	0.112043	0.0405925	0.183494	0.00222741	0.00337108
153	SM(d18:2/14:0)	0.112785	0.0265842	0.198987	0.0106156	0.014088
154	SM(d18:2/16:0)	0.0900861	0.0143313	0.165841	0.0201487	0.0250063
155	SM(d18:2/17:0)	0.0746058	0.0167546	0.132457	0.0117805	0.0154605
156	SM(d18:2/18:0)	0.0560052	-0.00278263	0.114793	0.0624367	0.0713145
157	SM(d18:2/18:1)	0.0668061	0.00240948	0.131203	0.0425298	0.0503178
158	SM(d18:2/20:0)	0.0966022	0.0316367	0.161568	0.00371758	0.005339
159	SM(d18:2/22:0)	0.13185	0.0495985	0.214102	0.00177494	0.00274308
160	SM(d18:2/23:0)	0.185935	0.103146	0.268723	1.30444e-05	3.4801e-05
161	SM(d18:2/24:0)	0.155292	0.0712008	0.239383	0.000324201	0.000615561
162	SM(d19:1/24:1)	0.114689	0.0669346	0.162444	3.23112e-06	1.04051e-05
163	PA(34:1)	0.0224279	-0.0640683	0.108924	0.61152	0.620862
164	PA(36:1)	-0.0122129	-0.0992386	0.0748128	0.78338	0.786608
165	PA(36:2)	0.0230894	-0.0597833	0.105962	0.585246	0.595013
166	PA(36:3)	0.0127	-0.066906	0.092306	0.754643	0.75984
167	PA(36:4)	0.0435152	-0.0408253	0.127856	0.312368	0.322972
168	PA(40:6)	0.129791	0.0433032	0.21628	0.00341475	0.00496259
169	PC(14:0_16:0)	0.157039	0.0810602	0.233017	5.88227e-05	0.0001319
170	PC(14:0_20:4)	0.13493	0.0561827	0.213676	0.000841931	0.00139056
171	PC(14:0_22:6)	0.11819	0.0330164	0.203364	0.00675305	0.00930086
172	PC(15-MHDA_18:1)	0.0903063	0.0361338	0.144479	0.00115786	0.00184802
173	PC(15-MHDA_18:2)	0.201119	0.140345	0.261892	2.06421e-10	2.47367e-09
174	PC(15-MHDA_20:4)	0.0894009	0.03275	0.146052	0.00208817	0.00320012
175	PC(15-MHDA_22:6)	0.108673	0.0544614	0.162884	9.6898e-05	0.000207282
176	PC(15:0_20:3)	0.15579	0.0817102	0.229869	4.37776e-05	0.000101915
177	PC(15:0_20:4)	0.169014	0.106092	0.231937	2.06408e-07	8.77235e-07
178	PC(15:0_22:6)	0.158692	0.0899432	0.22744	7.52877e-06	2.14982e-05
179	PC(16:0_16:0)	0.149554	0.0839088	0.215199	9.82808e-06	2.69359e-05
180	PC(16:0_18:0)	0.102868	0.0393859	0.166349	0.00158228	0.0024662
181	PC(16:0_18:1)	0.125257	0.0455443	0.20497	0.00218141	0.00331519
182	PC(16:0_18:2)	0.293873	0.225509	0.362237	3.59647e-16	1.38369e-14
183	PC(16:0_18:3) (a)	0.204886	0.125053	0.284719	6.77354e-07	2.52625e-06
184	PC(16:0_18:3) (b)	0.125648	0.0452372	0.206059	0.00230837	0.00347922
185	PC(16:0_20:3) (a)	0.0182195	-0.0599368	0.0963757	0.64793	0.655099
186	PC(16:0_20:3) (b)	0.230806	0.158363	0.303248	8.88111e-10	8.3232e-09
187	PC(16:0_20:4)	0.268575	0.196384	0.340766	1.15724e-12	2.28633e-11
188	PC(16:0_20:5)	0.28347	0.215637	0.351303	2.05626e-15	6.8324e-14
189	PC(16:0_22:6)	0.194461	0.117373	0.271549	1.03529e-06	3.69168e-06
190	PC(16:1_18:2)	0.125361	0.0448459	0.205877	0.00239274	0.00358421
191	PC(16:1_20:4)	0.201664	0.121577	0.281751	1.08129e-06	3.81849e-06
192	PC(16:1_22:6)	0.146263	0.0644882	0.228037	0.000495123	0.00086795
193	PC(17:0_18:1)	0.117867	0.0571098	0.178624	0.000160468	0.000327659
194	PC(17:0_18:2)	0.3293	0.260933	0.397666	1.2701e-19	7.73705e-18
195	PC(17:0_20:4)	0.135022	0.0726295	0.197415	2.63111e-05	6.60941e-05
196	PC(17:0_22:6)	0.156024	0.0908383	0.22121	3.48125e-06	1.10164e-05
197	PC(17:1_18:2)	0.139535	0.0618333	0.217237	0.000470209	0.000828247
198	PC(18:0_18:1)	0.142463	0.0635139	0.221413	0.000441515	0.000783367
199	PC(18:0_18:2)	0.197531	0.125149	0.269914	1.33272e-07	6.12716e-07
200	PC(18:0_20:3)	0.0752137	-0.00331653	0.153744	0.0610513	0.0701706
201	PC(18:0_20:4)	0.240535	0.167795	0.313274	2.12746e-10	2.50834e-09
202	PC(18:0_22:4)	0.272698	0.196164	0.349233	8.89751e-12	1.41393e-10
203	PC(18:0_22:5) (n3)	0.15553	0.0958884	0.215172	4.51747e-07	1.76592e-06
204	PC(18:0_22:5) (n6)	0.291585	0.211335	0.371834	3.60022e-12	6.5794e-11
205	PC(18:0_22:6)	0.249908	0.179851	0.319965	8.44033e-12	1.37108e-10
206	PC(18:1_18:1)	0.161303	0.0819824	0.240623	7.69549e-05	0.000167923
207	PC(18:1_18:2)	0.091934	0.0227242	0.161144	0.00949226	0.0127318
208	PC(18:1_20:3)	0.13504	0.0538581	0.216221	0.00118634	0.00188935
209	PC(18:1_22:6) (a)	0.199099	0.112553	0.285645	8.069e-06	2.27739e-05
210	PC(18:1_22:6) (b)	0.133632	0.0718314	0.195432	2.67028e-05	6.68485e-05
211	PC(18:2_18:2)	0.0925698	0.0111201	0.174019	0.0263381	0.031982
212	PC(18:2_20:5)	0.238429	0.154964	0.321893	3.50726e-08	2.01874e-07
213	PC(20:0_20:4)	0.269371	0.186814	0.351928	3.59671e-10	4.04491e-09
214	PC(28:0)	0.105998	0.022784	0.189212	0.0128481	0.0166229
215	PC(31:0) (a)	0.157949	0.101287	0.214612	7.26944e-08	3.6648e-07
216	PC(31:0) (b)	0.153247	0.10076	0.205733	1.77966e-08	1.17079e-07
217	PC(32:1)	0.16099	0.0928095	0.229171	4.67601e-06	1.40665e-05
218	PC(32:2)	0.094823	0.0215612	0.168085	0.0114795	0.0151199
219	PC(33:0) (a)	0.108452	0.0602418	0.156662	1.2634e-05	3.38296e-05
220	PC(33:0) (b)	0.0986554	0.047752	0.149559	0.000162809	0.000331513
221	PC(33:1)	0.130081	0.0680232	0.192138	4.63262e-05	0.000106158
222	PC(33:2)	0.182923	0.10638	0.259466	3.60239e-06	1.13019e-05
223	PC(34:5)	0.224434	0.140901	0.307967	2.04941e-07	8.76092e-07
224	PC(35:5)	0.253725	0.190051	0.3174	3.2168e-14	9.04415e-13
225	PC(36:6) (a)	0.283561	0.208388	0.358734	5.82271e-13	1.35784e-11
226	PC(38:2)	0.139693	0.0579745	0.221412	0.000865717	0.00141564
227	PC(38:4) (b)	0.162862	0.0855253	0.240199	4.2753e-05	0.000100484
228	PC(38:5) (a)	0.252263	0.18206	0.322466	6.04125e-12	1.02701e-10
229	PC(38:5) (b)	0.213097	0.144324	0.281871	2.4351e-09	2.02279e-08
230	PC(38:6) (a)	0.191704	0.110918	0.27249	4.2014e-06	1.27437e-05
231	PC(38:7)(c)	0.113503	0.0472388	0.179767	0.00084529	0.00139168
232	PC(39:5)(a)	0.134125	0.0714178	0.196832	3.25006e-05	7.91931e-05
233	PC(39:5)(b)	0.159284	0.104223	0.214346	2.37965e-08	1.44961e-07
234	PC(40:10)	0.249412	0.162359	0.336466	3.20624e-08	1.86013e-07
235	PC(40:7) (a)	0.137339	0.0580075	0.216671	0.000744013	0.00125028
236	PC(40:8)	0.177629	0.0932177	0.262041	4.33043e-05	0.000101136
237	PC(44:12)	0.228275	0.150072	0.306478	1.79383e-08	1.17079e-07
238	PC(O-16:0/16:0)	0.226128	0.146491	0.305766	4.21032e-08	2.3675e-07
239	PC(O-16:0/20:3)	0.211892	0.145142	0.278642	1.01677e-09	9.40833e-09
240	PC(O-16:0/20:4)	0.199338	0.127672	0.271004	7.74443e-08	3.82512e-07
241	PC(O-16:0/22:6)	0.210651	0.137787	0.283514	2.42722e-08	1.46636e-07
242	PC(O-18:0/18:1)	0.176123	0.102389	0.249857	3.64134e-06	1.13753e-05
243	PC(O-18:0/18:2)	0.230734	0.156522	0.304947	2.15868e-09	1.83488e-08
244	PC(O-18:0/20:4)	0.202259	0.140184	0.264334	3.79639e-10	4.17457e-09
245	PC(O-18:0/22:6)	0.183263	0.121389	0.245137	1.1235e-08	7.89693e-08
246	PC(O-18:1/18:1)	0.259434	0.179513	0.339356	4.38584e-10	4.51556e-09
247	PC(O-18:1/18:2)	0.219664	0.148369	0.290959	2.9707e-09	2.38635e-08
248	PC(O-32:1)	0.326245	0.266386	0.386104	3.35845e-24	4.09171e-22
249	PC(O-32:2)	0.226379	0.156887	0.295871	3.82622e-10	4.17457e-09
250	PC(O-34:1)	0.379465	0.303313	0.455616	8.67193e-21	5.76289e-19
251	PC(O-34:2)	0.17264	0.0915152	0.253765	3.55715e-05	8.52551e-05
252	PC(O-34:4)	0.107046	0.0348605	0.179232	0.00381159	0.00546328
253	PC(O-35:4)	0.150161	0.0886919	0.21163	2.20343e-06	7.28828e-06
254	PC(O-36:0)	0.221353	0.139205	0.303501	1.89384e-07	8.20146e-07
255	PC(O-36:5)	0.249848	0.190087	0.309608	2.00104e-15	6.8324e-14
256	PC(O-38:5)	0.157041	0.0782916	0.23579	0.000105207	0.000221632
257	PC(O-40:5)	0.121254	0.0550876	0.187421	0.000359798	0.000664172
258	PC(O-40:7) (a)	0.238532	0.156369	0.320695	2.12978e-08	1.34213e-07
259	PC(O-40:7) (b)	0.756956	0.706491	0.807422	2.49594e-112	1.82453e-109
260	PC(P-15:0/20:4) (a)	0.0496047	-0.0164073	0.115617	0.141404	0.152233
261	PC(P-15:0/20:4) (b)	0.1584	0.0763175	0.240482	0.000173549	0.000350455
262	PC(P-16:0/14:0)	0.198832	0.115715	0.281948	3.5235e-06	1.11021e-05
263	PC(P-16:0/16:0)	0.28771	0.211313	0.364106	6.31554e-13	1.35784e-11
264	PC(P-16:0/16:1)	0.239705	0.166048	0.313363	3.97873e-10	4.24743e-09
265	PC(P-16:0/18:0)	0.138037	0.0670908	0.208984	0.000153597	0.000315392
266	PC(P-16:0/18:1)	0.222837	0.143604	0.302071	5.60265e-08	2.92538e-07
267	PC(P-16:0/18:2)	0.170798	0.0901884	0.251407	3.84118e-05	9.08705e-05
268	PC(P-16:0/18:3)	0.179158	0.0987399	0.259576	1.5259e-05	3.99796e-05
269	PC(P-16:0/20:4)	0.216634	0.143561	0.289707	1.08998e-08	7.8115e-08
270	PC(P-16:0/20:5)	0.244435	0.180478	0.308392	2.98834e-13	7.80171e-12
271	PC(P-16:0/22:6)	0.225597	0.149626	0.301568	1.03303e-08	7.51307e-08
272	PC(P-17:0/20:4) (a)	0.140592	0.0898772	0.191306	8.52843e-08	4.16625e-07
273	PC(P-17:0/20:4) (b)	0.138573	0.08272	0.194427	1.53894e-06	5.18419e-06
274	PC(P-18:0/18:2)	0.166791	0.089066	0.244516	3.06511e-05	7.54409e-05
275	PC(P-18:0/20:4)	0.1637	0.102626	0.224773	2.18635e-07	9.23828e-07
276	PC(P-18:0/22:5)	0.18049	0.119506	0.241475	1.15204e-08	8.02041e-08
277	PC(P-18:0/22:6)	0.182081	0.115074	0.249088	1.50163e-07	6.78344e-07
278	PC(P-18:1/18:1)	0.247233	0.174904	0.319561	5.47933e-11	7.15248e-10
279	PC(P-18:1/22:6)	0.152013	0.0777645	0.226262	6.88869e-05	0.000151676
280	PC(P-20:0/20:4)	0.257778	0.189249	0.326306	6.6971e-13	1.39874e-11
281	PC(P-35:2)(a)	0.0916689	0.0243224	0.159015	0.00787357	0.0106585
282	PC(P-35:2)(b)	0.131316	0.0595882	0.203043	0.00036459	0.000667959
283	PC(P-36:3)	0.169145	0.102291	0.235998	9.63266e-07	3.4517e-06
284	PC(P-38:5) (a)	0.171919	0.102666	0.241171	1.51758e-06	5.14609e-06
285	PC(P-38:5) (b)	0.174017	0.11431	0.233725	1.8834e-08	1.21838e-07
286	LPC(14:0) [sn1]	0.0825847	-0.00443234	0.169602	0.063431	0.0723371
287	LPC(14:0) [sn2]	0.072695	-0.013755	0.159145	0.0999314	0.109849
288	LPC(15-MHDA) [sn1] [104_sn1]	0.0991052	0.0381463	0.160064	0.00152718	0.00239564
289	LPC(15-MHDA) [sn1] / LPC(17:0) [sn2]	0.104962	0.0402252	0.169699	0.00157252	0.00245732
290	LPC(15-MHDA) [sn2]	0.100186	0.0415323	0.15884	0.000873833	0.00142266
291	LPC(15:0) [sn1]	0.0898791	0.0150257	0.164732	0.0189748	0.0237104
292	LPC(15:0) [sn2]	0.0988075	0.0258746	0.17174	0.00816736	0.0109951
293	LPC(16:0) [sn1]	0.0491254	-0.0361672	0.134418	0.25947	0.270552
294	LPC(16:0) [sn2]	0.0290677	-0.0567402	0.114876	0.507015	0.516915
295	LPC(16:1) [sn1]	0.0819005	-0.00201417	0.165815	0.056307	0.0651273
296	LPC(16:1) [sn2]	0.0479349	-0.0353517	0.131221	0.259818	0.270552
297	LPC(17:0) [sn1]	0.0992958	0.0260574	0.172534	0.00811994	0.0109514
298	LPC(17:1) (a) [sn1] [104_sn1]	0.0912208	0.0217809	0.160661	0.0103078	0.01375
299	LPC(17:1) [sn1] (a) / LPC(17:1) [sn2] (b)	0.111716	0.0436379	0.179793	0.00137968	0.00218773
300	LPC(17:1) [sn1] (b)	0.14541	0.0902921	0.200528	3.33997e-07	1.34149e-06
301	LPC(17:1) [sn2] (a)	0.119767	0.049966	0.189567	0.000828142	0.00137584
302	LPC(18:0) [sn1]	0.0615664	-0.0226997	0.145832	0.152745	0.162765
303	LPC(18:0) [sn2]	0.0751306	-0.00860187	0.158863	0.07923	0.0886939
304	LPC(18:1) [sn1]	0.0778701	-0.00656663	0.162307	0.0712555	0.0805066
305	LPC(18:1) [sn2]	0.0875545	0.00438912	0.17072	0.0395704	0.0472646
306	LPC(18:2) [sn1]	0.0882345	0.00196559	0.174503	0.0455216	0.053413
307	LPC(18:2) [sn2]	0.11435	0.0262838	0.202415	0.0112186	0.0148029
308	LPC(18:3) (a) [sn1] [104_sn1]	0.128517	0.0417422	0.215293	0.00385623	0.00551644
309	LPC(18:3) [sn1] (a)/LPC(18:3) [sn2] (b)	0.10328	0.0160201	0.190539	0.0207389	0.0256084
310	LPC(18:3) [sn1] (b)	0.0827467	-0.00380794	0.169301	0.061527	0.0703853
311	LPC(18:3) [sn2] (a)	0.130181	0.0451837	0.215179	0.00281287	0.00415395
312	LPC(19:0) (a) [sn1] [104_sn1]	0.131677	0.067748	0.195606	6.23316e-05	0.000138916
313	LPC(19:0) [sn1] (a) / LPC(19:0) [sn2] (b)	0.126965	0.0471602	0.20677	0.00192084	0.00295608
314	LPC(19:0) [sn1] (b)	0.118881	0.0357407	0.202021	0.00526027	0.0073664
315	LPC(19:0) [sn2] (a)	0.0693848	0.00607609	0.132694	0.0321697	0.0387415
316	LPC(19:1) (a)	0.129754	0.0596678	0.199841	0.000313288	0.000597947
317	LPC(19:1) (b)	0.0984896	0.0335078	0.163471	0.00310996	0.00455588
318	LPC(19:1) (c)	0.109915	0.0493634	0.170467	0.0004084	0.000733515
319	LPC(20:0) [sn1]	0.0922268	0.0100631	0.174391	0.0282456	0.0341847
320	LPC(20:0) [sn2]	0.120575	0.0373337	0.203816	0.00470304	0.00662413
321	LPC(20:1) [sn1]	0.0461129	-0.0363593	0.128585	0.273634	0.283725
322	LPC(20:1) [sn2]	0.0844299	0.00242467	0.166435	0.0441133	0.052011
323	LPC(20:2) [sn1]	0.0825473	-0.00580626	0.170901	0.0676477	0.0769058
324	LPC(20:2) [sn2]	0.13477	0.0463577	0.223182	0.00294462	0.00432232
325	LPC(20:3) [sn1]	0.101189	0.0211433	0.181234	0.0135416	0.017397
326	LPC(20:3) [sn2]	0.167202	0.0871069	0.247297	4.97059e-05	0.000113193
327	LPC(20:4) [sn1]	0.148429	0.0677964	0.229062	0.000338642	0.000633114
328	LPC(20:4) [sn2]	0.174998	0.0981808	0.251816	9.83807e-06	2.69359e-05
329	LPC(20:5) [sn1]	0.29677	0.227875	0.365665	3.15334e-16	1.28061e-14
330	LPC(20:5) [sn2]	0.300721	0.232622	0.368819	6.28892e-17	3.0648e-15
331	LPC(22:0) [sn1]	0.118956	0.0443466	0.193565	0.00187814	0.00289646
332	LPC(22:0) [sn2]	0.127839	0.0524859	0.203192	0.000946382	0.00153735
333	LPC(22:1) [sn1]	0.158902	0.0798825	0.237922	9.21752e-05	0.000198761
334	LPC(22:1) [sn2]	0.149676	0.0711215	0.228231	0.000209012	0.000414059
335	LPC(22:4) [sn1]	0.175276	0.0901217	0.26043	6.30431e-05	0.000140074
336	LPC(22:4) [sn2]	0.230376	0.148184	0.312568	6.1912e-08	3.16487e-07
337	LPC(22:5) (n3) [sn1] [104_sn1]	0.120807	0.0521651	0.189449	0.000607549	0.00104498
338	LPC(22:5) [sn1] (n3)/LPC(22:5) [sn2] (n6)	0.130922	0.0590304	0.202814	0.000391271	0.000709725
339	LPC(22:5) [sn1] (n6)	0.248491	0.161078	0.335903	4.06655e-08	2.32238e-07
340	LPC(22:5) [sn2] (n3)	0.172211	0.103927	0.240494	1.04114e-06	3.69455e-06
341	LPC(22:6) [sn1]	0.192175	0.111437	0.272912	3.93263e-06	1.20355e-05
342	LPC(22:6) [sn2]	0.209965	0.129981	0.289949	3.80425e-07	1.51136e-06
343	LPC(24:0) [sn1]	0.134481	0.0587645	0.210198	0.000541542	0.000940303
344	LPC(24:0) [sn2]	0.148969	0.0728351	0.225104	0.000141056	0.000292931
345	LPC(26:0) [sn1]	0.209025	0.121434	0.296616	3.71757e-06	1.1564e-05
346	LPC(26:0) [sn2]	0.225913	0.136766	0.315059	9.26005e-07	3.33453e-06
347	LPC(O-16:0)	0.0713548	-0.012168	0.154878	0.0946468	0.104512
348	LPC(O-18:0)	0.0999411	0.0245708	0.175311	0.00961816	0.0128771
349	LPC(O-18:1)	0.0592352	-0.0243425	0.142813	0.16539	0.175472
350	LPC(O-20:0)	0.156753	0.0805402	0.232966	6.38389e-05	0.000141413
351	LPC(O-20:1)	0.0774687	-0.00122958	0.156167	0.054232	0.0628267
352	LPC(O-22:0)	0.217664	0.137346	0.297982	1.61821e-07	7.16915e-07
353	LPC(O-22:1)	0.148326	0.0693167	0.227335	0.000258191	0.000500631
354	LPC(O-24:0)	0.197794	0.112401	0.283187	7.01142e-06	2.02583e-05
355	LPC(O-24:1)	0.180751	0.0979768	0.263525	2.22865e-05	5.67646e-05
356	LPC(O-24:2)	0.201671	0.123496	0.279846	5.94815e-07	2.2529e-06
357	LPC(P-16:0)	0.101411	0.0177591	0.185062	0.0178605	0.0224716
358	LPC(P-17:0) (a)	0.137166	0.0795689	0.194763	3.88795e-06	1.1992e-05
359	LPC(P-17:0) (b)	0.145609	0.082026	0.209193	8.85286e-06	2.47002e-05
360	LPC(P-18:0)	0.138255	0.0678475	0.208662	0.000133616	0.00027827
361	LPC(P-18:1)	0.0799824	-0.00211185	0.162077	0.0567416	0.0655262
362	LPC(P-20:0)	0.108664	0.0324142	0.184914	0.00541272	0.00756539
363	PE(15-MHDA_18:1)	0.0988927	0.0263807	0.171405	0.00775403	0.0105161
364	PE(15-MHDA_18:2)	0.152095	0.081225	0.222964	3.05977e-05	7.54409e-05
365	PE(15-MHDA_20:4)	0.108025	0.0476548	0.168396	0.000492408	0.000865264
366	PE(15-MHDA_22:6)	0.0999168	0.0419264	0.157907	0.000787939	0.00131804
367	PE(16:0_16:0)	0.0364971	-0.0403697	0.113364	0.352481	0.362396
368	PE(16:0_16:1)	0.155157	0.0695234	0.24079	0.00041848	0.000749777
369	PE(16:0_18:1)	0.0529096	-0.0238915	0.129711	0.177519	0.188067
370	PE(16:0_18:2)	0.104537	0.0343588	0.174715	0.00365793	0.0052678
371	PE(16:0_18:3) (a)	0.139943	0.0635089	0.216377	0.000364207	0.000667959
372	PE(16:0_18:3) (b)	0.0961457	0.0151365	0.177155	0.020393	0.0252665
373	PE(16:0_20:3)	0.0640997	-0.0204736	0.148673	0.138016	0.148805
374	PE(16:0_20:4)	0.156108	0.0759408	0.236275	0.00015168	0.000313081
375	PE(16:0_20:5)	0.241679	0.155913	0.327445	5.28802e-08	2.80112e-07
376	PE(16:0_22:6)	0.242341	0.160406	0.324277	1.17615e-08	8.11099e-08
377	PE(16:1_18:2)	0.143106	0.060918	0.225295	0.000693627	0.001171
378	PE(16:1_20:4)	0.143284	0.0616524	0.224915	0.000628149	0.00107284
379	PE(17:0_18:1)	0.136266	0.053	0.219532	0.00142173	0.00224953
380	PE(17:0_18:2)	0.144872	0.0617321	0.228013	0.000687289	0.00116298
381	PE(17:0_20:4)	0.183964	0.108227	0.259701	2.50806e-06	8.25852e-06
382	PE(17:0_22:6)	0.193832	0.122498	0.265167	1.50331e-07	6.78344e-07
383	PE(18:0_18:1)	0.0449777	-0.0346685	0.124624	0.268875	0.279187
384	PE(18:0_18:2)	0.0939789	0.0143917	0.173566	0.0210362	0.0259316
385	PE(18:0_20:3) (a)	0.0780004	-0.00580967	0.16181	0.06871	0.0779923
386	PE(18:0_20:3) (b)	0.148715	0.0754771	0.221954	7.88186e-05	0.000171477
387	PE(18:0_20:4)	0.174571	0.0899963	0.259145	6.01617e-05	0.00013449
388	PE(18:0_22:4)	0.137122	0.0572642	0.216979	0.000821033	0.00136714
389	PE(18:0_22:5) (n3)	0.084947	0.0149656	0.154928	0.0177155	0.022333
390	PE(18:0_22:5) (n6)	0.210574	0.128999	0.292149	5.85534e-07	2.2293e-06
391	PE(18:0_22:6)	0.198114	0.118079	0.278148	1.62369e-06	5.43555e-06
392	PE(18:1_18:1)	0.0275232	-0.0454036	0.10045	0.459806	0.470754
393	PE(18:1_18:2)	0.0542425	-0.0214926	0.129978	0.160986	0.171048
394	PE(18:1_22:6) (a)	0.0968051	0.0110523	0.182558	0.0273612	0.0331692
395	PE(18:1_22:6) (b)	0.095325	0.0257509	0.164899	0.00747666	0.0101588
396	PE(20:0_20:4)	0.0663067	-0.0164738	0.149087	0.11704	0.127887
397	PE(36:0)	0.147344	0.0577838	0.236903	0.00134142	0.00213169
398	PE(38:5) (a)	0.0828029	0.00204814	0.163558	0.0449819	0.0528646
399	PE(38:5) (b)	0.121423	0.042402	0.200445	0.00272514	0.00403254
400	PE(O-16:0/18:2)	0.192525	0.107767	0.277284	1.04314e-05	2.83471e-05
401	PE(O-16:0/20:3)	0.128984	0.0701581	0.187809	2.06449e-05	5.31389e-05
402	PE(O-16:0/20:4)	0.124266	0.0515588	0.196973	0.000867585	0.00141564
403	PE(O-16:0/22:4)	0.254359	0.182527	0.326191	1.17808e-11	1.83229e-10
404	PE(O-16:0/22:6)	0.175112	0.106127	0.244098	8.89117e-07	3.23356e-06
405	PE(O-18:0/20:4)	0.101189	0.0458653	0.156512	0.000369203	0.000673035
406	PE(O-18:0/22:5)	0.0792127	0.0347449	0.123681	0.000521615	0.000907858
407	PE(O-18:0/22:6)	0.124135	0.0705508	0.177719	6.98863e-06	2.02583e-05
408	PE(O-18:1/18:2)	0.167371	0.0875998	0.247143	4.55688e-05	0.000105115
409	PE(O-18:1/22:6)	0.203201	0.136779	0.269623	3.80261e-09	2.98893e-08
410	PE(O-34:1)	0.133801	0.0639503	0.203652	0.000193498	0.000385414
411	PE(O-36:5)	0.196258	0.131371	0.261144	5.60658e-09	4.31411e-08
412	PE(O-38:5) (a)	0.117688	0.0654469	0.169929	1.22849e-05	3.30155e-05
413	PE(O-38:5) (b)	0.0889013	0.0330039	0.144799	0.00192718	0.0029596
414	PE(P-15:0/20:4) (a)	0.0955262	0.0290008	0.162052	0.00507292	0.00711767
415	PE(P-15:0/20:4) (b)	0.210447	0.126698	0.294196	1.13688e-06	3.95744e-06
416	PE(P-15:0/22:6) (a)	0.0591967	-0.00698187	0.125375	0.0801582	0.0895958
417	PE(P-15:0/22:6) (b)	0.147302	0.0673689	0.227235	0.000333653	0.000626992
418	PE(P-16:0/18:1)	0.108355	0.0240894	0.19262	0.0120255	0.0157257
419	PE(P-16:0/18:2)	0.110769	0.0233058	0.198232	0.0133719	0.0172396
420	PE(P-16:0/18:3)	0.133606	0.0453619	0.221851	0.00314132	0.00458345
421	PE(P-16:0/20:3) (a)	0.12077	0.0504814	0.191059	0.000814673	0.00135965
422	PE(P-16:0/20:3) (b)	0.116479	0.0493605	0.183598	0.000722351	0.00121668
423	PE(P-16:0/20:4)	0.122631	0.050247	0.195015	0.000961876	0.00155905
424	PE(P-16:0/20:5)	0.211931	0.153278	0.270584	4.67329e-12	8.33214e-11
425	PE(P-16:0/22:4)	0.290226	0.209269	0.371182	6.72732e-12	1.11765e-10
426	PE(P-16:0/22:5) (n3)	0.0401126	-0.0144283	0.0946535	0.15005	0.160361
427	PE(P-16:0/22:5) (n6)	0.318001	0.239211	0.39679	1.56958e-14	4.58945e-13
428	PE(P-16:0/22:6)	0.210805	0.137447	0.284163	2.92489e-08	1.72427e-07
429	PE(P-17:0/20:4) (a)	0.106706	0.0567119	0.156701	3.37572e-05	8.19818e-05
430	PE(P-17:0/20:4) (b)	0.126619	0.0749476	0.178291	2.05259e-06	6.8202e-06
431	PE(P-17:0/22:6) (a)	0.147137	0.0938518	0.200422	9.55116e-08	4.59335e-07
432	PE(P-17:0/22:6) (b)	0.168364	0.108963	0.227765	4.44412e-08	2.44407e-07
433	PE(P-18:0/18:1)	0.0967824	0.0267013	0.166864	0.00701921	0.00962196
434	PE(P-18:0/18:2)	0.126793	0.0455885	0.207997	0.00232581	0.0034911
435	PE(P-18:0/18:3)	0.0958887	0.015448	0.17633	0.0198522	0.024719
436	PE(P-18:0/20:3) (a)	0.1184	0.0558479	0.180952	0.000229812	0.000450382
437	PE(P-18:0/20:3) (b)	0.0875888	0.0306891	0.144489	0.00267774	0.00397851
438	PE(P-18:0/20:4)	0.0803479	0.0260633	0.134633	0.00387803	0.00553395
439	PE(P-18:0/20:5)	0.144391	0.0944836	0.194299	2.37152e-08	1.44961e-07
440	PE(P-18:0/22:4)	0.234296	0.152715	0.315877	2.97853e-08	1.74185e-07
441	PE(P-18:0/22:5) (n3)	0.0292383	-0.0164857	0.0749623	0.210654	0.221248
442	PE(P-18:0/22:5) (n6)	0.210078	0.144727	0.275428	6.35612e-10	6.36483e-09
443	PE(P-18:0/22:6)	0.182072	0.123132	0.241012	2.71115e-09	2.20206e-08
444	PE(P-18:1/18:1)	0.0585717	-0.0124117	0.129555	0.106428	0.116815
445	PE(P-18:1/18:1) (a)	0.0642817	-0.00990797	0.138471	0.0900646	0.100057
446	PE(P-18:1/18:1) (b)	0.0633652	0.0096257	0.117105	0.0212222	0.026073
447	PE(P-18:1/18:2) (a)	0.127609	0.0440019	0.211216	0.0029085	0.0042779
448	PE(P-18:1/18:2) (b)	0.0942819	0.0309828	0.157581	0.00366079	0.0052678
449	PE(P-18:1/18:3)	0.0871782	0.00524457	0.169112	0.0375184	0.0449606
450	PE(P-18:1/20:3) (a)	0.0941394	0.0317141	0.156565	0.0032618	0.00474975
451	PE(P-18:1/20:3) (b)	0.0634867	0.0118427	0.115131	0.0163254	0.0207545
452	PE(P-18:1/20:4) (a)	0.080673	0.0179036	0.143442	0.0120684	0.0157536
453	PE(P-18:1/20:4) (b)	0.0475867	0.00171413	0.0934593	0.0425396	0.0503178
454	PE(P-18:1/20:5) (a)	0.167534	0.110628	0.224441	1.36619e-08	9.07892e-08
455	PE(P-18:1/20:5) (b)	0.140293	0.0906967	0.18989	4.71862e-08	2.53626e-07
456	PE(P-18:1/22:4)	0.222252	0.143089	0.301416	5.89849e-08	3.05801e-07
457	PE(P-18:1/22:5) (a)	0.0238964	-0.0232283	0.0710211	0.320741	0.33116
458	PE(P-18:1/22:5) (b)	0.15419	0.0833277	0.225053	2.38043e-05	6.0211e-05
459	PE(P-18:1/22:6) (a)	0.214102	0.142336	0.285868	8.87025e-09	6.54965e-08
460	PE(P-18:1/22:6) (b)	0.103825	0.0528931	0.154756	7.39607e-05	0.000161872
461	PE(P-19:0/20:4) (a)	0.111478	0.0621034	0.160852	1.17574e-05	3.17146e-05
462	PE(P-19:0/20:4) (b)	0.146056	0.0801108	0.212001	1.70735e-05	4.45741e-05
463	PE(P-20:0/18:1)	0.150397	0.0696049	0.231189	0.00029049	0.000557343
464	PE(P-20:0/18:2)	0.140003	0.0662539	0.213751	0.000220385	0.000433068
465	PE(P-20:0/20:4)	0.196943	0.114663	0.279222	3.47947e-06	1.10164e-05
466	PE(P-20:0/22:6)	0.258791	0.183199	0.334382	5.12931e-11	6.81732e-10
467	PE(P-20:1/20:4)	0.192761	0.111095	0.274427	4.71357e-06	1.41214e-05
468	PE(P-20:1/22:6)	0.260314	0.185432	0.335196	2.66167e-11	3.7417e-10
469	LPE(16:0) [sn1]	0.0763086	-0.00447338	0.157091	0.0646741	0.0736398
470	LPE(16:0) [sn2]	0.0887472	0.00851182	0.168983	0.0306206	0.0369367
471	LPE(17:0) [sn1]	0.443806	0.369916	0.517696	1.67147e-28	2.44369e-26
472	LPE(17:0) [sn2]	0.324073	0.249624	0.398522	1.61165e-16	6.93011e-15
473	LPE(18:0) [sn1]	0.0626809	-0.0216235	0.146985	0.145649	0.156114
474	LPE(18:0) [sn2]	0.0255333	-0.0581882	0.109255	0.550263	0.560226
475	LPE(18:1) [sn1]	0.0513409	-0.0268097	0.129492	0.198456	0.209037
476	LPE(18:1) [sn2]	0.0608944	-0.0191121	0.140901	0.136365	0.14746
477	LPE(18:2) [sn1]	0.0708333	-0.0118374	0.153504	0.0936885	0.10361
478	LPE(18:2) [sn2]	0.107934	0.0232682	0.192599	0.0127764	0.0165595
479	LPE(20:4) [sn1]	0.0810389	0.000336258	0.161742	0.0495838	0.0579933
480	LPE(20:4) [sn2]	0.0605242	-0.0187163	0.139765	0.13499	0.146469
481	LPE(22:6) [sn1]	0.150356	0.0715885	0.229124	0.000203567	0.000404368
482	LPE(22:6) [sn2]	0.12719	0.0493243	0.205055	0.00145104	0.00228602
483	LPE(P-16:0)	0.133578	0.0476958	0.219461	0.0024178	0.00361435
484	LPE(P-18:0)	0.0825576	0.00450964	0.160605	0.0386447	0.0462345
485	LPE(P-18:1)	0.0854977	0.0042345	0.166761	0.0396952	0.0473363
486	LPE(P-20:0)	0.131715	0.0480344	0.215395	0.00214409	0.00327894
487	PI (38:5) (b)	0.149067	0.074396	0.223738	0.000103457	0.000218575
488	PI(15-MHDA_20:4)\PI(17:0_20:4)	0.171769	0.0963692	0.24717	9.83841e-06	2.69359e-05
489	PI(16:0_16:1)	0.148212	0.0690339	0.227391	0.000268928	0.000520069
490	PI(16:0_20:3) (a)	0.166344	0.0778555	0.254832	0.000253381	0.000492611
491	PI(16:0_20:3) (b)	0.149538	0.0657403	0.233336	0.000509914	0.000889611
492	PI(16:0_20:4)	0.233211	0.150091	0.316332	6.01153e-08	3.09467e-07
493	PI(16:0/16:0)	0.123763	0.0428397	0.204686	0.00285226	0.00420364
494	PI(17:0_18:1)	0.287801	0.213972	0.361629	1.06e-13	2.86984e-12
495	PI(17:0_18:2)	0.188274	0.104227	0.272321	1.37188e-05	3.63349e-05
496	PI(18:0_18:1)	0.085448	0.00373694	0.167159	0.0409047	0.0486201
497	PI(18:0_20:2)	0.159395	0.072903	0.245887	0.000333484	0.000626992
498	PI(18:0_20:3) (a)	0.248295	0.167975	0.328614	2.64298e-09	2.17081e-08
499	PI(18:0_20:3) (b)	0.184904	0.116795	0.253012	1.54034e-07	6.9079e-07
500	PI(18:0_20:4)	0.181791	0.0982506	0.265331	2.37672e-05	6.0211e-05
501	PI(18:0_22:4)	0.14823	0.0767583	0.219702	5.5532e-05	0.000125149
502	PI(18:0_22:5) (n3)	0.129154	0.0705239	0.187784	1.89189e-05	4.90416e-05
503	PI(18:0_22:5) (n6)	0.0687426	-0.0170073	0.154492	0.116735	0.127744
504	PI(18:0_22:6)	0.185391	0.105223	0.265559	7.24953e-06	2.08638e-05
505	PI(18:1_18:2)	0.0881567	0.0184967	0.157817	0.01344	0.0172968
506	PI(20:0_20:4)	0.0929732	0.0207833	0.165163	0.0118924	0.0155794
507	PI(34:0)	0.0934646	0.0151502	0.171779	0.0197072	0.0245836
508	PI(34:1)	0.137684	0.0563263	0.219041	0.000974127	0.00157194
509	PI(36:2)	0.176839	0.112222	0.241457	1.23118e-07	5.73241e-07
510	PI(37:6)	0.156866	0.0760904	0.237642	0.000157991	0.000323506
511	PI(38:5) (a)	0.137871	0.0485961	0.227146	0.00259411	0.0038621
512	PI(38:6)	0.204308	0.118409	0.290207	3.99618e-06	1.21717e-05
513	PI(39:6)	0.198128	0.124702	0.271555	1.8227e-07	7.9784e-07
514	PIP1(38:4)	0.117621	0.0318394	0.203402	0.00743153	0.0101163
515	LPI(18:0) [sn1]	0.0858717	0.00393794	0.167806	0.0404593	0.048169
516	LPI(18:0) [sn2]	0.221737	0.136569	0.306906	4.70943e-07	1.83117e-06
517	LPI(18:1) [sn1]	0.106294	0.0195973	0.19299	0.016611	0.0210444
518	LPI(18:1) [sn2]	0.0722343	-0.0160475	0.160516	0.109388	0.119884
519	LPI(18:2) [sn1]	0.0528262	-0.0256776	0.13133	0.187785	0.198655
520	LPI(18:2) [sn2]	0.183785	0.107137	0.260433	3.34748e-06	1.07325e-05
521	LPI(20:4) [sn1]	0.0821802	-0.00330094	0.167661	0.0600846	0.0691682
522	LPI(20:4) [sn2]	0.0994437	0.0173584	0.181529	0.0179385	0.0225311
523	PS(36:1)	0.103664	0.0166785	0.19065	0.0198834	0.024719
524	PS(36:2)	0.117704	0.032041	0.203366	0.00730911	0.0099853
525	PS(38:3)	0.143695	0.0598261	0.227564	0.000842705	0.00139056
526	PS(38:4)	0.0780202	-0.0122912	0.168332	0.0910118	0.100802
527	PS(38:5)	0.0489968	-0.0390995	0.137093	0.276178	0.285958
528	PS(40:5)	0.00819825	-0.0819413	0.0983378	0.858586	0.859762
529	PS(40:6)	0.00220708	-0.086598	0.0910122	0.961168	0.961168
530	PG(34:1)	0.191084	0.109387	0.27278	5.71995e-06	1.69283e-05
531	PG(36:1)	0.133432	0.0518542	0.215009	0.00142999	0.00225772
532	PG(36:2)	0.169226	0.087762	0.25069	5.40402e-05	0.000122681
533	CE(14:0)	0.288938	0.204954	0.372922	4.16403e-11	5.63686e-10
534	CE(15:0)	0.205103	0.127838	0.282368	2.83554e-07	1.16449e-06
535	CE(16:0)	0.123102	0.049263	0.196941	0.00115665	0.00184802
536	CE(16:1)	0.292465	0.22037	0.364559	1.1741e-14	3.73159e-13
537	CE(16:2)	0.235102	0.15011	0.320093	9.08191e-08	4.3966e-07
538	CE(17:0)	0.107257	0.0531144	0.161399	0.000116674	0.000244379
539	CE(17:1)	0.205635	0.134697	0.276573	2.23238e-08	1.38294e-07
540	CE(18:0)	0.0961703	0.023416	0.168925	0.00984543	0.0131572
541	CE(18:1)	0.189378	0.104953	0.273803	1.33613e-05	3.55168e-05
542	CE(18:2)	0.169632	0.0843512	0.254912	0.000109501	0.000230015
543	CE(18:3)	0.230637	0.148034	0.31324	6.93107e-08	3.51848e-07
544	CE(20:0)	0.239686	0.158424	0.320947	1.28578e-08	8.74321e-08
545	CE(20:1)	0.195368	0.114709	0.276028	2.67287e-06	8.72551e-06
546	CE(20:2)	0.216817	0.131655	0.301979	8.26579e-07	3.03633e-06
547	CE(20:3)	0.239521	0.153562	0.325479	7.35284e-08	3.67694e-07
548	CE(20:4)	0.194735	0.109492	0.279978	9.30144e-06	2.57551e-05
549	CE(20:5)	0.256217	0.18315	0.329284	1.82011e-11	2.66801e-10
550	CE(22:0)	0.244628	0.157851	0.331404	5.22378e-08	2.78729e-07
551	CE(22:1)	0.205892	0.123798	0.287986	1.19053e-06	4.12452e-06
552	CE(22:4)	0.205772	0.117491	0.294053	6.15133e-06	1.80587e-05
553	CE(22:5) (n3)	0.212344	0.129988	0.2947	6.02859e-07	2.2716e-06
554	CE(22:5) (n6)	0.3121	0.229242	0.394959	6.26122e-13	1.35784e-11
555	CE(22:6)	0.254237	0.17116	0.337315	3.75907e-09	2.98683e-08
556	CE(24:0)	0.267788	0.184245	0.351332	7.08634e-10	7.00015e-09
557	CE(24:1)	0.289212	0.204342	0.374082	6.23462e-11	7.85777e-10
558	CE(24:4)	0.208829	0.120668	0.29699	4.36826e-06	1.3195e-05
559	CE(24:5)	0.17731	0.0897953	0.264824	8.17105e-05	0.000177242
560	CE(24:6)	0.276199	0.191311	0.361087	4.0092e-10	4.24743e-09
561	DE(16:0)	0.0522295	-0.0354001	0.139859	0.243261	0.254762
562	DE(18:1)	0.135361	0.0489362	0.221787	0.00225476	0.00340543
563	DE(18:2)	0.233457	0.141365	0.325548	9.18196e-07	3.32278e-06
564	DE(20:4)	0.105505	0.0227743	0.188235	0.0127445	0.0165474
565	DE(20:5)	0.156723	0.086379	0.227067	1.5244e-05	3.99796e-05
566	DE(22:6)	0.147269	0.0694312	0.225106	0.000231242	0.000451972
567	FA(14:0)	0.125185	0.0412518	0.209118	0.00361539	0.00522302
568	FA(15:0)	0.173593	0.0837667	0.26342	0.000169904	0.000344043
569	FA(16:0)	0.0870272	0.000799778	0.173255	0.0484399	0.0567461
570	FA(16:1)	0.0576301	-0.0205681	0.135828	0.149214	0.1597
571	FA(16:2)	0.181974	0.0965445	0.267403	3.49745e-05	8.43774e-05
572	FA(17:0)	0.122832	0.0464924	0.199171	0.00170611	0.00264231
573	FA(17:1)	0.124407	0.0447503	0.204063	0.00232002	0.00348958
574	FA(18:0)	0.0595239	-0.0184476	0.137495	0.135193	0.146469
575	FA(18:1)	0.0595552	-0.0293605	0.148471	0.189835	0.200534
576	FA(18:2)	0.143021	0.0584025	0.22764	0.000988587	0.00159176
577	FA(18:3)	0.155529	0.0707494	0.240309	0.000354693	0.000658073
578	FA(20:2)	0.15234	0.0685434	0.236136	0.000400294	0.000720726
579	FA(20:3)	0.158433	0.0853961	0.23147	2.51901e-05	6.34965e-05
580	FA(20:4)	0.107424	0.0283039	0.186545	0.00802994	0.0108501
581	FA(20:5)	0.278992	0.204288	0.353696	9.58202e-13	1.94568e-11
582	FA(22:4)	0.154886	0.0708141	0.238958	0.000334917	0.000627754
583	FA(22:5)	0.135632	0.0604875	0.210777	0.000440058	0.000782683
584	FA(22:6)	0.23756	0.157548	0.317571	1.03806e-08	7.51307e-08
585	AC(12:0)	0.029598	-0.0546004	0.113796	0.491137	0.501426
586	AC(13:0)	0.147134	0.0652315	0.229036	0.000467915	0.000826197
587	AC(14:0)	0.0622602	-0.0189279	0.143448	0.133437	0.145152
588	AC(14:1)	0.0178546	-0.0669099	0.102619	0.679888	0.686462
589	AC(14:2)	0.0437253	-0.0449409	0.132391	0.334215	0.344585
590	AC(15:0) (a)	0.0204314	-0.0364267	0.0772895	0.481559	0.492335
591	AC(15:0) (b)	0.0779896	0.0115823	0.144397	0.0217411	0.0266484
592	AC(16:0)	0.105128	0.0196828	0.190573	0.0162354	0.0206761
593	AC(16:1)	0.0165302	-0.0695663	0.102627	0.706839	0.712689
594	AC(17:0) (a)	0.0607984	0.00402562	0.117571	0.0363041	0.0435768
595	AC(17:0) (b)	0.11186	0.0507316	0.172989	0.000366851	0.000670421
596	AC(18:0)	0.0936118	0.0211475	0.166076	0.0116372	0.0153
597	AC(18:1)	0.0739864	-0.0206493	0.168622	0.126053	0.137325
598	AC(18:2)	0.0851239	1.07972e-05	0.170237	0.0505044	0.0589756
599	DG(14:0_16:0)	0.154185	0.0740606	0.234308	0.00018093	0.000364352
600	DG(14:0_18:2)	0.078273	-0.00726681	0.163813	0.0734795	0.0826362
601	DG(16:0_16:0)	0.0990274	0.0146922	0.183363	0.0217635	0.0266484
602	DG(16:0_16:1)	0.230455	0.154067	0.306843	6.11253e-09	4.65444e-08
603	DG(16:0_18:1)	0.105012	0.0164534	0.19357	0.0205046	0.0253619
604	DG(16:0_18:2)	0.13933	0.0537337	0.224927	0.00150717	0.00236934
605	DG(16:0_20:4)	0.0888083	0.0189509	0.158666	0.013026	0.0168233
606	DG(16:0_22:5)	0.140918	0.0745935	0.207242	3.65921e-05	8.71298e-05
607	DG(16:0_22:6)	0.203137	0.126353	0.27992	3.10165e-07	1.25265e-06
608	DG(16:1_18:1)	0.146171	0.0652576	0.227085	0.000435089	0.000776804
609	DG(18:0_18:1)	0.205817	0.115317	0.296317	1.01803e-05	2.77679e-05
610	DG(18:0_18:2)	0.269128	0.183479	0.354776	1.47585e-09	1.29982e-08
611	DG(18:0_20:4)	0.0905661	0.00256002	0.178572	0.0442114	0.0520427
612	DG(18:0_22:6)	0.569524	0.495653	0.643394	5.57014e-43	1.35726e-40
613	DG(18:1_18:1)	0.188789	0.0985919	0.278987	4.75047e-05	0.000108518
614	DG(18:1_18:2)	0.201441	0.122884	0.279998	6.91832e-07	2.56715e-06
615	DG(18:1_18:3)	0.189111	0.112936	0.265286	1.51647e-06	5.14609e-06
616	DG(18:1_20:3)	0.212214	0.131682	0.292745	3.44165e-07	1.37478e-06
617	DG(18:1_20:4)	0.180083	0.0911029	0.269064	8.31618e-05	0.000179856
618	DG(18:1_20:5)	0.27077	0.187451	0.354089	4.19885e-10	4.3848e-09
619	DG(18:1_22:5)	0.144448	0.065006	0.223889	0.000399395	0.000720726
620	DG(18:1_22:6)	0.248924	0.165687	0.332161	8.19091e-09	6.17273e-08
621	DG(18:2_18:2)	0.333767	0.262804	0.40473	7.62657e-19	4.28848e-17
622	DG(18:2_20:4)	0.218108	0.132276	0.303939	8.66093e-07	3.16557e-06
623	DG(18:2_22:6)	0.288312	0.203925	0.372699	5.59158e-11	7.17095e-10
624	TG(48:0) [NL-16:0]	0.0216567	-0.0621859	0.105499	0.612883	0.621383
625	TG(48:0) [NL-18:0]	0.084726	0.0164096	0.153042	0.0154055	0.0196878
626	TG(48:1) [NL-16:1]	0.114202	0.0529784	0.175426	0.000282407	0.000543262
627	TG(48:1) [NL-18:1]	0.121388	0.0391212	0.203654	0.00398873	0.00565071
628	TG(48:2) [NL-14:0]	0.0605229	-0.0221359	0.143182	0.15186	0.162058
629	TG(48:2) [NL-14:1]	0.060159	-0.00268013	0.122998	0.0611639	0.0701896
630	TG(48:2) [NL-16:1]	0.147243	0.0831938	0.211291	8.18401e-06	2.30097e-05
631	TG(48:2) [NL-18:2]	0.068347	-0.0181325	0.154827	0.121986	0.133092
632	TG(48:3) [NL-14:0]	0.0727533	-0.0111612	0.156668	0.0898643	0.099986
633	TG(48:3) [NL-16:1]	0.124389	0.0473778	0.201401	0.00163794	0.00254211
634	TG(48:3) [NL-18:3]	0.085744	-0.00112878	0.172617	0.053594	0.062186
635	TG(49:1) [NL-16:1]	0.252944	0.184646	0.321242	1.44338e-12	2.7766e-11
636	TG(49:1) [NL-17:1]	0.167116	0.106191	0.228041	1.15399e-07	5.44236e-07
637	TG(50:0) [NL-18:0]	0.0579013	-0.0109299	0.126733	0.0998044	0.109849
638	TG(50:1) [NL-14:0]	0.0339873	-0.0426143	0.110589	0.384907	0.394624
639	TG(50:1) [NL-16:0]	0.0458079	-0.033586	0.125202	0.258639	0.270479
640	TG(50:1) [NL-18:1]	0.0446678	-0.0297381	0.119074	0.239882	0.251584
641	TG(50:2) [NL-14:0]	0.152677	0.0658091	0.239545	0.00061791	0.00105926
642	TG(50:2) [NL-16:1]	0.0902484	0.0281342	0.152363	0.00457824	0.0064608
643	TG(50:2) [NL-18:1]	0.108202	0.0250159	0.191389	0.0110786	0.0146712
644	TG(50:2) [NL-18:2]	0.0478617	-0.0366119	0.132335	0.267296	0.277942
645	TG(50:3) [NL-14:0]	0.0768516	-0.00588857	0.159592	0.0692608	0.0784956
646	TG(50:3) [NL-14:1]	0.104855	0.0241244	0.185586	0.0111956	0.0147993
647	TG(50:3) [NL-16:1]	0.0316457	-0.0377306	0.101022	0.371714	0.381634
648	TG(50:3) [NL-18:2]	0.0836737	-0.000811319	0.168159	0.0527808	0.0614375
649	TG(50:3) [NL-18:3]	0.077017	-0.00917305	0.163207	0.080471	0.0898081
650	TG(50:4) [NL-14:0]	0.0661009	-0.0120406	0.144242	0.0979276	0.107971
651	TG(50:4) [NL-18:3]	0.0727254	-0.0113803	0.156831	0.0907179	0.100629
652	TG(50:4) [NL-20:4]	0.110824	0.036701	0.184948	0.00353454	0.00512648
653	TG(51:0) [NL-16:0]	0.0497306	-0.0171273	0.116589	0.145477	0.156114
654	TG(51:1) [NL-17:0]	0.0695465	0.00715809	0.131935	0.0293468	0.0354587
655	TG(51:2) [NL-15:0]	0.0690886	-0.00314649	0.141324	0.0614091	0.0703606
656	TG(51:2) [NL-17:0]	0.0858791	0.0277869	0.143971	0.00392116	0.00557659
657	TG(51:2) [NL-17:1]	0.0858958	0.0278537	0.143938	0.0038836	0.00553395
658	TG(52:1) [NL-18:0]	0.0699836	-0.000376032	0.140343	0.0517741	0.0603618
659	TG(52:1) [NL-18:1]	0.0455919	-0.0237459	0.11493	0.198057	0.208918
660	TG(52:2) [NL-16:0]	0.12424	0.041117	0.207363	0.00354513	0.00513166
661	TG(52:2) [NL-18:2]	0.0659658	-0.00629631	0.138228	0.0741654	0.0832216
662	TG(52:3) [NL-16:1]	0.0746304	-0.00670688	0.155968	0.0727007	0.0818863
663	TG(52:3) [NL-18:2]	0.120739	0.0422657	0.199212	0.00269056	0.00398945
664	TG(52:4) [NL-16:1]	-0.00811841	-0.090772	0.0745352	0.847414	0.849739
665	TG(52:4) [NL-18:2]	0.182632	0.108842	0.256421	1.62843e-06	5.43555e-06
666	TG(52:4) [NL-18:3]	0.109591	0.0258275	0.193354	0.010619	0.014088
667	TG(52:5) [NL-18:3]	0.072471	-0.0064584	0.1514	0.0725042	0.081791
668	TG(52:5) [NL-20:4]	0.136225	0.0682091	0.204241	9.82622e-05	0.000209416
669	TG(52:5) [NL-20:5]	0.191893	0.130405	0.253381	1.88767e-09	1.64272e-08
670	TG(53:2) [NL-17:1]	0.0863157	0.0239441	0.148687	0.00690214	0.00948396
671	TG(53:2) [NL-18:1]	0.0700567	0.00276063	0.137353	0.0418187	0.0496257
672	TG(54:0) [NL-18:0]	0.0910366	0.0173665	0.164707	0.0157772	0.0201277
673	TG(54:1) [NL-18:1]	0.0983182	0.0173181	0.179318	0.0177198	0.022333
674	TG(54:2) [NL-18:0]	0.127003	0.0431419	0.210864	0.00313349	0.00458117
675	TG(54:2) [NL-20:1]	0.0769008	-0.00616444	0.159966	0.0701745	0.079408
676	TG(54:3) [NL-18:1]	0.102931	0.0287495	0.177112	0.00675617	0.00930086
677	TG(54:3) [NL-18:2]	0.142468	0.0593652	0.225571	0.000836703	0.00138692
678	TG(54:4) [NL-18:2]	0.115145	0.0419192	0.188371	0.0021658	0.00329833
679	TG(54:4) [NL-20:3]	0.203471	0.133541	0.2734	1.98503e-08	1.27286e-07
680	TG(54:5) [NL-18:3]	0.0870127	0.0132567	0.160769	0.0211547	0.0260339
681	TG(54:5) [NL-20:4]	0.204146	0.127267	0.281026	2.81083e-07	1.16086e-06
682	TG(54:6) [NL-18:3]	0.0911908	0.0200248	0.162357	0.012326	0.0160612
683	TG(54:6) [NL-20:4]	0.226451	0.143359	0.309542	1.38415e-07	6.32383e-07
684	TG(54:6) [NL-20:5]	0.250066	0.183732	0.316401	6.00503e-13	1.35784e-11
685	TG(54:6) [NL-22:6]	0.175459	0.105718	0.2452	1.10435e-06	3.88116e-06
686	TG(54:7) [NL-20:5]	0.249335	0.169089	0.329581	2.20799e-09	1.85522e-08
687	TG(54:7) [NL-22:6]	0.165945	0.0900158	0.241875	2.19376e-05	5.60713e-05
688	TG(56:6) [NL-20:4]	0.184225	0.0964192	0.272031	4.55835e-05	0.000105115
689	TG(56:6) [NL-22:5](a)	0.172827	0.106294	0.23936	4.99132e-07	1.93051e-06
690	TG(56:6) [NL-22:5](b)	0.17378	0.107293	0.240268	4.25733e-07	1.68222e-06
691	TG(56:7) [NL-20:4]	0.243701	0.159103	0.328299	2.71224e-08	1.61191e-07
692	TG(56:7) [NL-20:5]	0.25632	0.178372	0.334269	2.65405e-10	3.07954e-09
693	TG(56:7) [NL-22:5](a)	0.21259	0.140421	0.28476	1.3413e-08	8.99536e-08
694	TG(56:7) [NL-22:5](b)	0.212805	0.140647	0.284964	1.29175e-08	8.74321e-08
695	TG(56:7) [NL-22:6]	0.245532	0.171919	0.319145	1.50592e-10	1.85039e-09
696	TG(56:8) [NL-20:4]	0.247912	0.164224	0.331599	1.11759e-08	7.89693e-08
697	TG(56:8) [NL-20:5]	0.300542	0.214398	0.386686	2.27566e-11	3.26178e-10
698	TG(56:8) [NL-22:6]	0.296311	0.218387	0.374236	3.87629e-13	9.44522e-12
699	TG(56:9) [NL-22:6]	0.237129	0.155046	0.319213	2.48397e-08	1.48835e-07
700	TG(58:10) [NL-22:6]	0.29683	0.212176	0.381484	1.82491e-11	2.66801e-10
701	TG(58:8) [NL-22:6]	0.228129	0.144075	0.312183	1.55262e-07	6.9205e-07
702	TG(58:9) [NL-22:6]	0.315578	0.229753	0.401403	2.0443e-12	3.83176e-11
703	TG(O-50:1) [NL-15:0]	0.0804454	0.0218861	0.139005	0.00732164	0.0099853
704	TG(O-50:1) [NL-16:0]	0.112266	0.0505892	0.173942	0.000393758	0.000712467
705	TG(O-50:1) [NL-17:1]	0.0753349	0.00934821	0.141322	0.0256686	0.0312209
706	TG(O-50:1) [NL-18:1]	0.0604942	0.00864723	0.112341	0.022606	0.0276337
707	TG(O-50:2) [NL-16:1]	0.132457	0.0663774	0.198537	9.69772e-05	0.000207282
708	TG(O-50:2) [NL-18:1]	0.196261	0.150171	0.242351	6.50556e-16	2.37778e-14
709	TG(O-50:2) [NL-18:2]	0.30631	0.236431	0.376189	1.02315e-16	4.67453e-15
710	TG(O-50:3) [NL-18:2]	0.344924	0.276948	0.4129	1.93937e-21	1.41768e-19
711	TG(O-52:0) [NL-16:0]	0.114154	0.0523083	0.176	0.000326425	0.000618178
712	TG(O-52:1) [NL-16:0]	0.0880744	0.0335749	0.142574	0.00162871	0.00253316
713	TG(O-52:1) [NL-18:1]	0.060739	0.0131975	0.108281	0.012584	0.0163681
714	TG(O-52:2) [NL-16:0]	0.12598	0.066921	0.185039	3.41081e-05	8.25597e-05
715	TG(O-52:2) [NL-17:1]	0.109098	0.0536647	0.164531	0.000129067	0.000269566
716	TG(O-52:2) [NL-18:1]	0.124574	0.0746625	0.174485	1.33607e-06	4.60693e-06
717	TG(O-54:2) [NL-17:1]	0.0695345	0.0197486	0.11932	0.00640497	0.00886749
718	TG(O-54:2) [NL-18:1]	0.0430493	-0.00411916	0.0902178	0.0742277	0.0832216
719	TG(O-54:3) [NL-17:1]	0.159891	0.107398	0.212384	4.41515e-09	3.43348e-08
720	TG(O-54:3) [NL-18:1]	0.124653	0.0750547	0.174251	1.13217e-06	3.95744e-06
721	TG(O-54:4) [NL-17:1]	0.230497	0.158384	0.302609	7.87527e-10	7.57476e-09
722	TG(O-54:4) [NL-18:2]	0.440895	0.384602	0.497189	4.43914e-44	1.62251e-41
723	CE(18:2) [+OH]	0.28467	0.199305	0.370035	1.51879e-10	1.85039e-09
724	CE(20:4) [+OH]	0.263232	0.187178	0.339286	3.21759e-11	4.43785e-10
725	CE(22:6) [+OH]	0.194112	0.106373	0.281851	1.74344e-05	4.53542e-05
726	LPC(18:2) [+OH]	0.0533841	-0.0393644	0.146133	0.259787	0.270552
727	LPC(20:4) [+OH]	0.0473388	-0.0521087	0.146786	0.351259	0.361648
728	LPC(22:6) [+OH]	0.0703774	-0.0277624	0.168517	0.160462	0.170739
729	PC(34:2) [+OH]	0.372239	0.299201	0.445277	1.34125e-21	1.18209e-19
730	PC(36:4) [+OH]	0.198686	0.130343	0.267029	2.03904e-08	1.29612e-07
731	PC(38:6) [+OH]	0.156746	0.10141	0.212083	4.52689e-08	2.46952e-07

## Sheet: Supp 8
Supp 8. Linear regression between maternal 28-week lipidome and infant 12m lipidome
#	Lipid	Beta	LCI	UCI	p value	BH p value
1	Sph(d16:1)	0.0456312	-0.0400438	0.131306	0.297026	0.321669
2	Sph(d18:1)	-0.033055	-0.123045	0.0569354	0.471895	0.491389
3	Sph(d18:2)	0.0722806	-0.0147288	0.15929	0.104104	0.122347
4	S1P(d16:1)	0.108477	0.0180322	0.198921	0.019119	0.0253188
5	S1P(d18:0)	0.0385765	-0.0525814	0.129734	0.407249	0.42958
6	S1P(d18:1)	0.0779285	-0.00919534	0.165052	0.0801867	0.0954666
7	S1P(d18:2)	0.0400338	-0.0542532	0.134321	0.405687	0.428551
8	Cer(d18:0/16:0)	0.192059	0.101216	0.282902	4.00614e-05	0.000100635
9	Cer(d18:0/18:0)	0.0832055	-0.0138953	0.180306	0.0936705	0.110441
10	Cer(d18:0/20:0)	0.195401	0.107324	0.283478	1.66064e-05	5.05804e-05
11	Cer(d18:0/22:0)	0.194856	0.106497	0.283215	1.86093e-05	5.55242e-05
12	Cer(d18:0/24:0)	0.127652	0.0405861	0.214718	0.00422869	0.00638672
13	Cer(d18:0/24:1)	0.144682	0.0611008	0.228264	0.000746191	0.00133693
14	Cer(d16:1/16:0)	0.176539	0.0936876	0.259391	3.49089e-05	9.04908e-05
15	Cer(d16:1/18:0)	0.152303	0.062509	0.242097	0.000950512	0.00167427
16	Cer(d16:1/20:0)	0.219223	0.132212	0.306235	1.07414e-06	4.81715e-06
17	Cer(d16:1/22:0)	0.228826	0.144193	0.313458	1.74045e-07	1.04284e-06
18	Cer(d16:1/23:0)	0.13096	0.0444319	0.217488	0.00315556	0.00491464
19	Cer(d16:1/24:0)	0.168596	0.0799723	0.257219	0.00021433	0.000434004
20	Cer(d16:1/24:1)	0.183806	0.0958309	0.271781	4.91667e-05	0.000120607
21	Cer(d17:1/16:0)	0.130607	0.0439003	0.217314	0.00330063	0.00507949
22	Cer(d17:1/18:0)	0.0834855	-0.00864096	0.175612	0.0763093	0.0909986
23	Cer(d17:1/20:0)	0.128426	0.0378383	0.219014	0.00566165	0.0083273
24	Cer(d17:1/22:0)	0.228493	0.140682	0.316304	4.81327e-07	2.56825e-06
25	Cer(d17:1/23:0)	0.123556	0.0361953	0.210916	0.0057762	0.00847872
26	Cer(d17:1/24:0)	0.187979	0.100173	0.275784	3.20986e-05	8.56352e-05
27	Cer(d17:1/24:1)	0.172833	0.0839208	0.261745	0.000156145	0.000328939
28	Cer(d18:1/14:0)	-0.00528806	-0.0939846	0.0834085	0.907022	0.91076
29	Cer(d18:1/16:0)	0.187127	0.100895	0.273359	2.51177e-05	7.08922e-05
30	Cer(d18:1/17:0)	0.43185	0.354267	0.509433	5.04785e-25	6.14996e-23
31	Cer(d18:1/18:0)	0.101435	0.00731908	0.195551	0.0351414	0.0442903
32	Cer(d18:1/19:0)	0.121662	0.0316842	0.211639	0.00829763	0.0119166
33	Cer(d18:1/20:0)	0.18817	0.0997201	0.276619	3.58998e-05	9.208e-05
34	Cer(d18:1/21:0)	0.11628	0.0255094	0.20705	0.0123569	0.0169155
35	Cer(d18:1/22:0)	0.212288	0.125663	0.298913	2.06162e-06	8.28045e-06
36	Cer(d18:1/23:0)	0.12821	0.0446143	0.211806	0.00277878	0.00438496
37	Cer(d18:1/24:0)	0.155875	0.0717324	0.240017	0.000311283	0.000614994
38	Cer(d18:1/24:1)	0.145022	0.0610427	0.229001	0.000768174	0.0013696
39	Cer(d18:1/26:0)	0.304278	0.214571	0.393984	7.72934e-11	1.34527e-09
40	Cer(d18:2/14:0)	0.161128	0.0725313	0.249726	0.000399126	0.000765777
41	Cer(d18:2/16:0)	0.187898	0.101691	0.274106	2.31622e-05	6.66596e-05
42	Cer(d18:2/17:0)	0.109994	0.0223811	0.197607	0.0142013	0.01926
43	Cer(d18:2/18:0)	0.100254	0.00530132	0.195207	0.0390149	0.0488354
44	Cer(d18:2/20:0)	0.189551	0.100694	0.278407	3.42081e-05	8.91528e-05
45	Cer(d18:2/21:0)	0.0465036	-0.0388614	0.131869	0.286152	0.312205
46	Cer(d18:2/22:0)	0.217486	0.132847	0.302124	6.61908e-07	3.18381e-06
47	Cer(d18:2/23:0)	0.0915987	0.00834287	0.174855	0.0315243	0.0401467
48	Cer(d18:2/24:0)	0.210046	0.126756	0.293337	1.04996e-06	4.79478e-06
49	Cer(d18:2/24:1)	0.179138	0.0919254	0.266351	6.54854e-05	0.000154919
50	Cer(d18:2/26:0)	0.0917013	0.00371907	0.179683	0.0415869	0.0518772
51	Cer(d19:1/16:0)	0.13365	0.0438232	0.223477	0.00370098	0.00564805
52	Cer(d19:1/18:0)	0.143482	0.0442956	0.242668	0.00476201	0.0071479
53	Cer(d19:1/20:0)	0.136865	0.0435988	0.230132	0.00419501	0.00634897
54	Cer(d19:1/22:0)	0.139649	0.0446933	0.234605	0.00411349	0.00623851
55	Cer(d19:1/23:0)	0.12393	0.0304251	0.217435	0.00965802	0.0135509
56	Cer(d19:1/24:0)	0.152847	0.0584025	0.247291	0.00160609	0.00270518
57	Cer(d19:1/24:1)	0.11017	0.0138247	0.206516	0.0254449	0.0328047
58	Cer(d19:1/26:0)	0.28052	0.19463	0.366409	3.52612e-10	4.86338e-09
59	Cer(d20:1/22:0)	0.194847	0.105576	0.284118	2.25723e-05	6.52188e-05
60	Cer(d20:1/23:0)	0.158552	0.0694018	0.247702	0.000533447	0.000992239
61	Cer(d20:1/24:0)	0.276284	0.19162	0.360949	3.64407e-10	4.933e-09
62	Cer(d20:1/24:1)	0.203328	0.116834	0.289821	5.16776e-06	1.87012e-05
63	Cer(d20:1/26:0)	0.343659	0.260253	0.427065	4.97484e-15	3.30601e-13
64	Cer(m18:0/20:0)	0.183601	0.10082	0.266381	1.66934e-05	5.06344e-05
65	Cer(m18:0/22:0)	0.217898	0.134188	0.301609	4.77095e-07	2.56438e-06
66	Cer(m18:0/23:0)	0.157743	0.0736779	0.241807	0.000260516	0.000520319
67	Cer(m18:0/24:0)	0.24549	0.161556	0.329424	1.70525e-08	1.44946e-07
68	Cer(m18:0/24:1)	0.182167	0.0980254	0.266309	2.62075e-05	7.3401e-05
69	Cer(m18:1/18:0)	0.164332	0.078073	0.250591	0.000209965	0.000426346
70	Cer(m18:1/20:0)	0.212879	0.13261	0.293147	2.9309e-07	1.68107e-06
71	Cer(m18:1/22:0)	0.287813	0.208664	0.366962	3.56529e-12	1.0024e-10
72	Cer(m18:1/23:0)	0.222446	0.140731	0.304162	1.44196e-07	8.93281e-07
73	Cer(m18:1/24:0)	0.287746	0.2089	0.366592	3.00845e-12	8.7967e-11
74	Cer(m18:1/24:1)	0.201926	0.120813	0.283039	1.43042e-06	6.1508e-06
75	Cer1P(d18:1/16:0)	0.181173	0.0950607	0.267285	4.36068e-05	0.00010883
76	HexCer(d16:1/18:0)	0.207215	0.115502	0.298929	1.16511e-05	3.71919e-05
77	HexCer(d16:1/20:0)	0.195557	0.105665	0.285449	2.39903e-05	6.85036e-05
78	HexCer(d16:1/22:0)	0.257607	0.168484	0.346729	2.47007e-08	1.9842e-07
79	HexCer(d16:1/24:0)	0.218134	0.123122	0.313145	8.45073e-06	2.85995e-05
80	HexCer(d18:1/16:0)	0.0373539	-0.0493086	0.124017	0.398616	0.42169
81	HexCer(d18:1/18:0)	0.237152	0.157732	0.316572	8.72178e-09	7.77515e-08
82	HexCer(d18:1/20:0)	0.230339	0.15105	0.309628	2.11087e-08	1.73376e-07
83	HexCer(d18:1/22:0)	0.196748	0.112312	0.281184	6.22444e-06	2.15643e-05
84	HexCer(d18:1/24:0)	0.187753	0.100504	0.275002	2.9258e-05	8.01034e-05
85	HexCer(d18:1/24:1)	0.200674	0.117779	0.283568	2.72169e-06	1.05267e-05
86	HexCer(d18:2/18:0)	0.172671	0.0888852	0.256456	6.19693e-05	0.000148038
87	HexCer(d18:2/20:0)	0.235402	0.149619	0.321185	1.15132e-07	7.33385e-07
88	HexCer(d18:2/22:0)	0.209852	0.128412	0.291291	6.17008e-07	3.02707e-06
89	HexCer(d18:2/24:0)	0.192204	0.10774	0.276668	1.01081e-05	3.26949e-05
90	Hex2Cer(d16:1/16:0)	0.170555	0.0835973	0.257514	0.000136392	0.00029762
91	Hex2Cer(d16:1/24:1)	0.285861	0.202238	0.369484	5.58296e-11	1.07399e-09
92	Hex2Cer(d18:1/16:0)	0.152248	0.0646434	0.239852	0.000711136	0.00128673
93	Hex2Cer(d18:1/18:0)	0.271374	0.176487	0.366262	3.42382e-08	2.6071e-07
94	Hex2Cer(d18:1/20:0)	0.155885	0.0680496	0.243721	0.000547927	0.00101401
95	Hex2Cer(d18:1/22:0)	0.273302	0.187909	0.358695	7.62804e-10	9.29349e-09
96	Hex2Cer(d18:1/24:0)	0.298277	0.210914	0.38564	5.8798e-11	1.10209e-09
97	Hex2Cer(d18:1/24:1)	0.266887	0.180636	0.353138	2.59398e-09	2.70272e-08
98	Hex2Cer(d18:2/16:0)	0.163796	0.0791174	0.248475	0.000168026	0.000350935
99	Hex2Cer(d18:2/24:1)	0.301504	0.218504	0.384504	3.74328e-12	1.01346e-10
100	Hex3Cer(d18:1/16:0)	0.290469	0.205713	0.375224	5.01522e-11	9.90844e-10
101	Hex3Cer(d18:1/18:0)	0.212271	0.13042	0.294121	5.24336e-07	2.69922e-06
102	Hex3Cer(d18:1/20:0)	0.223374	0.137213	0.309534	5.28811e-07	2.70323e-06
103	Hex3Cer(d18:1/22:0)	0.303218	0.217291	0.389145	1.40992e-11	3.22078e-10
104	Hex3Cer(d18:1/24:0)	0.236561	0.147349	0.325774	2.9436e-07	1.68107e-06
105	Hex3Cer(d18:1/24:1)	0.234212	0.147744	0.32068	1.65579e-07	1.00865e-06
106	GM3(d18:1/16:0)	0.193236	0.108418	0.278054	9.87253e-06	3.22179e-05
107	GM3(d18:1/18:0)	0.218419	0.137683	0.299154	1.71226e-07	1.03443e-06
108	GM3(d18:1/20:0)	0.235748	0.152474	0.319021	4.6545e-08	3.36875e-07
109	GM3(d18:1/22:0)	0.157954	0.077683	0.238226	0.00012977	0.000284871
110	GM3(d18:1/24:0)	0.18334	0.100251	0.26643	1.84092e-05	5.5379e-05
111	GM3(d18:1/24:1)	0.107898	0.030721	0.185075	0.00635808	0.00922174
112	GM1(d18:1/16:0)	0.200602	0.112974	0.288231	8.96105e-06	2.96404e-05
113	Sulfatide (d18:1:/16:0(OH))	0.157481	0.0668247	0.248138	0.000715053	0.00129063
114	Sulfatide (d18:1:/16:0)	0.286742	0.197055	0.376429	7.93673e-10	9.51106e-09
115	Sulfatide (d18:1:/24:0(OH))	0.284908	0.197836	0.371979	3.28123e-10	4.7031e-09
116	Sulfatide (d18:1:/24:0)	0.20894	0.120768	0.297112	4.35365e-06	1.60733e-05
117	Sulfatide (d18:1:/24:1(OH))	0.235503	0.152885	0.318121	3.78623e-08	2.82422e-07
118	Sulfatide (d18:1:/24:1)	0.184937	0.0986104	0.271263	3.17131e-05	8.52048e-05
119	SM(34:3)	0.151434	0.0570581	0.245811	0.00175905	0.00294248
120	SM(35:2) (b)	0.199025	0.117907	0.280143	2.007e-06	8.19617e-06
121	SM(37:1)	0.259067	0.166976	0.351159	5.61845e-08	3.92616e-07
122	SM(37:2)	0.130305	0.0393252	0.221286	0.00519122	0.00774445
123	SM(38:3) (a)	0.185357	0.0979293	0.272785	3.81435e-05	9.68156e-05
124	SM(38:3) (b)	0.0638372	-0.0259869	0.153661	0.164247	0.185859
125	SM(40:3) (a)	0.173413	0.0873312	0.259494	8.98504e-05	0.000207195
126	SM(40:3) (b)	0.239314	0.148595	0.330034	3.37482e-07	1.86893e-06
127	SM(41:0)	0.277047	0.192493	0.361601	3.11183e-10	4.64235e-09
128	SM(41:1) (a)	0.226186	0.134525	0.317846	1.75764e-06	7.38411e-06
129	SM(43:1)	0.312472	0.22305	0.401895	2.17409e-11	4.81594e-10
130	SM(43:2) (b)	0.174507	0.0829111	0.266102	0.000209826	0.000426346
131	SM(43:2) (c)	0.222873	0.136137	0.309609	6.62024e-07	3.18381e-06
132	SM(44:1)	0.295588	0.207606	0.38357	1.14595e-10	1.93243e-09
133	SM(44:2)	0.261987	0.179767	0.344207	8.99156e-10	1.04589e-08
134	SM(44:3)	0.265285	0.182457	0.348113	7.42509e-10	9.29349e-09
135	SM(d16:1/19:0)	0.167615	0.073708	0.261522	0.000509474	0.000951223
136	SM(d16:1/23:0)/SM(d17:1/22:0)	0.242352	0.157103	0.3276	4.1047e-08	3.00053e-07
137	SM(d16:1/24:1)	0.245739	0.160785	0.330694	2.41416e-08	1.96084e-07
138	SM(d17:1/14:0)	0.22324	0.132675	0.313806	1.80273e-06	7.53026e-06
139	SM(d17:1/16:0)	0.280812	0.193276	0.368347	6.99242e-10	9.1276e-09
140	SM(d17:1/24:1)	0.215005	0.125257	0.304754	3.43359e-06	1.30049e-05
141	SM(d18:0/14:0)	0.202261	0.115194	0.289329	6.6335e-06	2.27657e-05
142	SM(d18:0/16:0)	0.199607	0.113758	0.285455	6.51174e-06	2.24532e-05
143	SM(d18:0/22:0)	0.193616	0.113018	0.274215	3.23202e-06	1.23052e-05
144	SM(d18:1/14:0/SM(d16:1/16:0)	0.222822	0.1353	0.310345	8.33026e-07	3.95417e-06
145	SM(d18:1/16:0)	0.166701	0.0826842	0.250718	0.000114183	0.000254475
146	SM(d18:1/17:0)/SM(d17:1/18:0)	0.226459	0.138392	0.314525	6.49938e-07	3.16736e-06
147	SM(d18:1/18:0/SM(d16:1/20:0)	0.226086	0.134129	0.318043	1.9135e-06	7.90266e-06
148	SM(d18:1/20:0)/SM(d16:1/22:0)	0.266386	0.178764	0.354007	4.77733e-09	4.59503e-08
149	SM(d18:1/22:0)/SM(d16:1/24:0)	0.184033	0.0973503	0.270715	3.72212e-05	9.51352e-05
150	SM(d18:1/23:0)/SM(d17:1/24:0)	0.198799	0.113777	0.283822	5.78996e-06	2.04467e-05
151	SM(d18:1/24:0)	0.203034	0.11767	0.288398	4.01971e-06	1.50688e-05
152	SM(d18:1/24:1)	0.105922	0.021753	0.19009	0.0139736	0.0189865
153	SM(d18:2/14:0)	0.160058	0.071534	0.248581	0.000431049	0.000821037
154	SM(d18:2/16:0)	0.152393	0.0644963	0.24029	0.000732015	0.00131799
155	SM(d18:2/17:0)	0.147109	0.0547627	0.239456	0.0018975	0.00314529
156	SM(d18:2/18:0)	0.119115	0.0281288	0.210102	0.0105776	0.0147562
157	SM(d18:2/18:1)	0.103749	0.0132301	0.194268	0.025106	0.0324249
158	SM(d18:2/20:0)	0.137326	0.0500745	0.224578	0.00214829	0.00350536
159	SM(d18:2/22:0)	0.160738	0.07256	0.248916	0.000387034	0.00074847
160	SM(d18:2/23:0)	0.215338	0.130542	0.300133	8.86067e-07	4.1788e-06
161	SM(d18:2/24:0)	0.184895	0.0974757	0.272315	3.97827e-05	0.000100467
162	SM(d19:1/24:1)	0.174001	0.079356	0.268647	0.000345288	0.000673081
163	PA(34:1)	0.0273479	-0.0591951	0.113891	0.535954	0.554933
164	PA(36:1)	0.0166701	-0.071443	0.104783	0.710934	0.725828
165	PA(36:2)	0.0878821	-0.00175089	0.177515	0.0552054	0.0682828
166	PA(36:3)	0.0607088	-0.0277726	0.14919	0.179297	0.201021
167	PA(36:4)	0.0965272	0.0109339	0.18212	0.0275276	0.0352411
168	PA(40:6)	0.164642	0.0853307	0.243953	5.4851e-05	0.000132768
169	PC(14:0_16:0)	0.124713	0.0409443	0.208482	0.00368015	0.00562801
170	PC(14:0_20:4)	0.16567	0.084126	0.247214	7.83783e-05	0.000183636
171	PC(14:0_22:6)	0.159916	0.0745153	0.245317	0.000268231	0.000532818
172	PC(15-MHDA_18:1)	0.149668	0.0528434	0.246493	0.00257366	0.00410775
173	PC(15-MHDA_18:2)	0.207447	0.113865	0.30103	1.68652e-05	5.0944e-05
174	PC(15-MHDA_20:4)	0.183932	0.0922827	0.275582	9.54359e-05	0.000218011
175	PC(15-MHDA_22:6)	0.152101	0.0601682	0.244034	0.00126211	0.00217083
176	PC(15:0_20:3)	0.121147	0.0346995	0.207595	0.00623465	0.0090607
177	PC(15:0_20:4)	0.214612	0.129864	0.29936	9.49063e-07	4.42089e-06
178	PC(15:0_22:6)	0.19289	0.102745	0.283034	3.23862e-05	8.59943e-05
179	PC(16:0_16:0)	0.132599	0.0484707	0.216726	0.0021173	0.00346252
180	PC(16:0_18:0)	0.176578	0.0933008	0.259855	3.80657e-05	9.68156e-05
181	PC(16:0_18:1)	0.146276	0.0581335	0.234419	0.00121977	0.00210296
182	PC(16:0_18:2)	0.200286	0.122599	0.277973	6.0898e-07	3.02256e-06
183	PC(16:0_18:3) (a)	0.149437	0.0687489	0.230126	0.000312398	0.000615533
184	PC(16:0_18:3) (b)	0.143953	0.0605956	0.22731	0.000767839	0.0013696
185	PC(16:0_20:3) (a)	0.143897	0.0563788	0.231416	0.00135244	0.0023099
186	PC(16:0_20:3) (b)	0.208588	0.119631	0.297546	5.45501e-06	1.94518e-05
187	PC(16:0_20:4)	0.313859	0.234054	0.393664	6.83887e-14	3.33281e-12
188	PC(16:0_20:5)	0.133243	0.0474523	0.219034	0.00245568	0.00395396
189	PC(16:0_22:6)	0.208568	0.128483	0.288654	4.70868e-07	2.56438e-06
190	PC(16:1_18:2)	0.102618	0.0172901	0.187946	0.0187968	0.0250738
191	PC(16:1_20:4)	0.16989	0.0849247	0.254856	0.000101173	0.000229681
192	PC(16:1_22:6)	0.139762	0.0515759	0.227947	0.00200109	0.00328718
193	PC(17:0_18:1)	0.138962	0.0472743	0.23065	0.00311421	0.00486429
194	PC(17:0_18:2)	0.292982	0.207877	0.378087	4.14325e-11	8.41311e-10
195	PC(17:0_20:4)	0.249453	0.162498	0.336408	3.11651e-08	2.39807e-07
196	PC(17:0_22:6)	0.238922	0.156008	0.321837	2.71822e-08	2.13658e-07
197	PC(17:1_18:2)	0.0696501	-0.0203166	0.159617	0.129796	0.150128
198	PC(18:0_18:1)	0.190933	0.102349	0.279517	2.8417e-05	7.80934e-05
199	PC(18:0_18:2)	0.14301	0.0625327	0.223488	0.000539054	0.00100012
200	PC(18:0_20:3)	0.162882	0.0721387	0.253626	0.000473886	0.000892811
201	PC(18:0_20:4)	0.321787	0.242359	0.401215	1.31934e-14	8.03697e-13
202	PC(18:0_22:4)	0.280969	0.195841	0.366096	2.33671e-10	3.71334e-09
203	PC(18:0_22:5) (n3)	0.194511	0.108304	0.280718	1.19659e-05	3.80307e-05
204	PC(18:0_22:5) (n6)	0.300507	0.217717	0.383298	3.88361e-12	1.0139e-10
205	PC(18:0_22:6)	0.26936	0.196615	0.342105	1.5005e-12	5.22317e-11
206	PC(18:1_18:1)	0.138637	0.0514804	0.225794	0.00192681	0.00317946
207	PC(18:1_18:2)	0.143882	0.0554279	0.232336	0.00152059	0.0025671
208	PC(18:1_20:3)	0.170227	0.0838405	0.256614	0.000127002	0.000280762
209	PC(18:1_22:6) (a)	0.136388	0.0457348	0.227042	0.00333802	0.00512624
210	PC(18:1_22:6) (b)	0.170255	0.0830574	0.257453	0.000146058	0.000314951
211	PC(18:2_18:2)	0.140043	0.0494669	0.230618	0.00256752	0.0041069
212	PC(18:2_20:5)	0.0483182	-0.0407129	0.137349	0.287967	0.31325
213	PC(20:0_20:4)	0.232273	0.148609	0.315936	8.25883e-08	5.53872e-07
214	PC(28:0)	0.133802	0.047162	0.220442	0.00259704	0.00412703
215	PC(31:0) (a)	0.176222	0.0852572	0.267187	0.000164287	0.000344108
216	PC(31:0) (b)	0.159818	0.069436	0.2502	0.000573854	0.00105931
217	PC(32:1)	0.170333	0.0838218	0.256844	0.000128604	0.000283161
218	PC(32:2)	0.156333	0.0747257	0.237941	0.00019377	0.000397882
219	PC(33:0) (a)	0.144951	0.053383	0.236519	0.00202552	0.00331986
220	PC(33:0) (b)	0.166878	0.0788542	0.254902	0.000225212	0.000453527
221	PC(33:1)	0.140708	0.050408	0.231007	0.00237652	0.00384257
222	PC(33:2)	0.133702	0.0453495	0.222055	0.00315989	0.00491464
223	PC(34:5)	0.100126	0.0143454	0.185907	0.0225638	0.0294539
224	PC(35:5)	0.114449	0.0257494	0.203149	0.0117432	0.0161662
225	PC(36:6) (a)	0.0934796	0.00629528	0.180664	0.0360907	0.0453305
226	PC(38:2)	0.143139	0.0579005	0.228378	0.00106687	0.00186575
227	PC(38:4) (b)	0.185947	0.0999122	0.271982	2.70396e-05	7.54425e-05
228	PC(38:5) (a)	0.281303	0.197542	0.365064	1.16316e-10	1.93243e-09
229	PC(38:5) (b)	0.183548	0.099215	0.267881	2.37866e-05	6.81884e-05
230	PC(38:6) (a)	0.0946245	0.00842695	0.180822	0.031902	0.0404868
231	PC(38:7)(c)	0.199723	0.118418	0.281028	1.95237e-06	8.01788e-06
232	PC(39:5)(a)	0.159253	0.0684097	0.250096	0.000639168	0.00116808
233	PC(39:5)(b)	0.175321	0.0846027	0.26604	0.000170286	0.000354641
234	PC(40:10)	0.216399	0.127274	0.305525	2.546e-06	9.89962e-06
235	PC(40:7) (a)	0.0906943	0.00138379	0.180005	0.04709	0.0584428
236	PC(40:8)	0.190685	0.106331	0.275038	1.15321e-05	3.69736e-05
237	PC(44:12)	0.228105	0.148754	0.307457	2.92808e-08	2.27705e-07
238	PC(O-16:0/16:0)	0.243339	0.154712	0.331965	1.13358e-07	7.33315e-07
239	PC(O-16:0/20:3)	0.195579	0.109265	0.281894	1.1005e-05	3.54389e-05
240	PC(O-16:0/20:4)	0.213349	0.127809	0.298889	1.36796e-06	5.91705e-06
241	PC(O-16:0/22:6)	0.253481	0.175165	0.331796	4.99189e-10	6.63467e-09
242	PC(O-18:0/18:1)	0.236249	0.146866	0.325632	3.206e-07	1.789e-06
243	PC(O-18:0/18:2)	0.295098	0.20703	0.383167	1.27593e-10	2.07268e-09
244	PC(O-18:0/20:4)	0.27842	0.193267	0.363573	3.3783e-10	4.74911e-09
245	PC(O-18:0/22:6)	0.246807	0.169218	0.324397	9.58439e-10	1.09472e-08
246	PC(O-18:1/18:1)	0.220582	0.13565	0.305513	5.05222e-07	2.65696e-06
247	PC(O-18:1/18:2)	0.210411	0.121178	0.299645	4.84187e-06	1.7786e-05
248	PC(O-32:1)	0.328477	0.244033	0.41292	1.23036e-13	5.62121e-12
249	PC(O-32:2)	0.239659	0.154121	0.325197	6.3291e-08	4.36469e-07
250	PC(O-34:1)	0.384538	0.299881	0.469195	9.85087e-18	8.0011e-16
251	PC(O-34:2)	0.151856	0.0609762	0.242736	0.00112902	0.00196503
252	PC(O-34:4)	0.155293	0.0711205	0.239466	0.000329207	0.000643449
253	PC(O-35:4)	0.194406	0.101158	0.287654	5.10001e-05	0.000123857
254	PC(O-36:0)	0.289859	0.205675	0.374043	4.11398e-11	8.41311e-10
255	PC(O-36:5)	0.205659	0.11759	0.293727	5.94736e-06	2.08015e-05
256	PC(O-38:5)	0.187603	0.104144	0.271062	1.28836e-05	4.02673e-05
257	PC(O-40:5)	0.187091	0.102036	0.272146	1.95269e-05	5.76538e-05
258	PC(O-40:7) (a)	0.245973	0.166462	0.325484	2.61619e-09	2.70272e-08
259	PC(O-40:7) (b)	0.71727	0.661266	0.773274	8.18913e-91	5.98625e-88
260	PC(P-15:0/20:4) (a)	0.158016	0.0715653	0.244466	0.000373314	0.000725778
261	PC(P-15:0/20:4) (b)	0.174999	0.0850155	0.264983	0.000155036	0.000327547
262	PC(P-16:0/14:0)	0.216038	0.129571	0.302506	1.31258e-06	5.7113e-06
263	PC(P-16:0/16:0)	0.314189	0.229559	0.39882	1.32115e-12	4.82881e-11
264	PC(P-16:0/16:1)	0.23281	0.147484	0.318137	1.3524e-07	8.44962e-07
265	PC(P-16:0/18:0)	0.219485	0.134335	0.304635	6.11954e-07	3.02256e-06
266	PC(P-16:0/18:1)	0.270078	0.184949	0.355207	1.05611e-09	1.18772e-08
267	PC(P-16:0/18:2)	0.132722	0.0468152	0.218629	0.00258697	0.00411999
268	PC(P-16:0/18:3)	0.199547	0.113083	0.28601	7.59606e-06	2.59473e-05
269	PC(P-16:0/20:4)	0.205992	0.12305	0.288935	1.51245e-06	6.46548e-06
270	PC(P-16:0/20:5)	0.188275	0.100373	0.276176	3.18207e-05	8.52048e-05
271	PC(P-16:0/22:6)	0.265965	0.187635	0.344295	7.40438e-11	1.32015e-09
272	PC(P-17:0/20:4) (a)	0.308252	0.22418	0.392324	2.41084e-12	7.66229e-11
273	PC(P-17:0/20:4) (b)	0.259784	0.175796	0.343772	2.62951e-09	2.70272e-08
274	PC(P-18:0/18:2)	0.132892	0.0494425	0.216342	0.00190411	0.0031491
275	PC(P-18:0/20:4)	0.27794	0.201803	0.354077	2.9674e-12	8.7967e-11
276	PC(P-18:0/22:5)	0.237117	0.159489	0.314745	4.06615e-09	3.96314e-08
277	PC(P-18:0/22:6)	0.279093	0.204849	0.353338	7.14043e-13	2.89981e-11
278	PC(P-18:1/18:1)	0.259756	0.174865	0.344646	3.82856e-09	3.782e-08
279	PC(P-18:1/22:6)	0.212618	0.136223	0.289014	7.69106e-08	5.20571e-07
280	PC(P-20:0/20:4)	0.319345	0.244253	0.394438	7.40327e-16	5.41179e-14
281	PC(P-35:2)(a)	0.144534	0.0559146	0.233153	0.00147751	0.00250014
282	PC(P-35:2)(b)	0.109805	0.0217348	0.197876	0.0148792	0.0201047
283	PC(P-36:3)	0.194927	0.107195	0.28266	1.61393e-05	4.93633e-05
284	PC(P-38:5) (a)	0.248607	0.166794	0.33042	4.85587e-09	4.60992e-08
285	PC(P-38:5) (b)	0.224315	0.142566	0.306064	1.15375e-07	7.33385e-07
286	LPC(14:0) [sn1]	0.140135	0.0482732	0.231996	0.00292634	0.00458062
287	LPC(14:0) [sn2]	0.129742	0.0382702	0.221213	0.00563859	0.00831009
288	LPC(15-MHDA) [sn1] [104_sn1]	-0.00145444	-0.0948093	0.0919004	0.975652	0.975652
289	LPC(15-MHDA) [sn1] / LPC(17:0) [sn2]	-0.00791706	-0.0993531	0.083519	0.865308	0.874883
290	LPC(15-MHDA) [sn2]	0.00322154	-0.0899339	0.096377	0.945986	0.947282
291	LPC(15:0) [sn1]	0.0484549	-0.0447812	0.141691	0.308875	0.332529
292	LPC(15:0) [sn2]	0.045785	-0.047422	0.138992	0.336116	0.3589
293	LPC(16:0) [sn1]	0.0559755	-0.0332668	0.145218	0.219506	0.24423
294	LPC(16:0) [sn2]	0.0341406	-0.0541913	0.122472	0.449076	0.469635
295	LPC(16:1) [sn1]	0.0646042	-0.0306984	0.159907	0.184563	0.206609
296	LPC(16:1) [sn2]	0.140038	0.0472056	0.23287	0.00325566	0.00502086
297	LPC(17:0) [sn1]	-0.011621	-0.101751	0.0785093	0.800592	0.811696
298	LPC(17:1) (a) [sn1] [104_sn1]	0.0175159	-0.0749998	0.110032	0.71073	0.725828
299	LPC(17:1) [sn1] (a) / LPC(17:1) [sn2] (b)	0.0080928	-0.0852022	0.101388	0.865064	0.874883
300	LPC(17:1) [sn1] (b)	0.126199	0.0315655	0.220833	0.00922279	0.0130876
301	LPC(17:1) [sn2] (a)	0.0423055	-0.0520558	0.136667	0.379962	0.403124
302	LPC(18:0) [sn1]	-0.00750082	-0.0960724	0.0810707	0.868235	0.876629
303	LPC(18:0) [sn2]	0.00735971	-0.0815858	0.0963052	0.87123	0.877231
304	LPC(18:1) [sn1]	0.0532064	-0.0373098	0.143723	0.249822	0.275861
305	LPC(18:1) [sn2]	0.125692	0.037885	0.213499	0.00521557	0.00776493
306	LPC(18:2) [sn1]	0.117391	0.0296936	0.205089	0.00896336	0.0128223
307	LPC(18:2) [sn2]	0.154403	0.0644418	0.244364	0.000826722	0.0014704
308	LPC(18:3) (a) [sn1] [104_sn1]	0.0987772	0.011433	0.186121	0.0270991	0.0347535
309	LPC(18:3) [sn1] (a)/LPC(18:3) [sn2] (b)	0.103613	0.0158063	0.19142	0.0211341	0.0277362
310	LPC(18:3) [sn1] (b)	0.108531	0.0188831	0.198179	0.0180258	0.0241335
311	LPC(18:3) [sn2] (a)	0.140797	0.0564185	0.225175	0.00114692	0.00198672
312	LPC(19:0) (a) [sn1] [104_sn1]	0.0397266	-0.0484677	0.127921	0.377727	0.401335
313	LPC(19:0) [sn1] (a) / LPC(19:0) [sn2] (b)	0.0178702	-0.0714561	0.107196	0.695144	0.712173
314	LPC(19:0) [sn1] (b)	0.00673229	-0.0827708	0.0962354	0.882853	0.88771
315	LPC(19:0) [sn2] (a)	0.0563895	-0.0329406	0.14572	0.216571	0.2417
316	LPC(19:1) (a)	0.0434618	-0.0440772	0.131001	0.330966	0.354225
317	LPC(19:1) (b)	-0.0175935	-0.105679	0.0704919	0.695611	0.712173
318	LPC(19:1) (c)	-0.0124841	-0.105787	0.080819	0.793235	0.805354
319	LPC(20:0) [sn1]	0.0449181	-0.0434148	0.133251	0.319399	0.343354
320	LPC(20:0) [sn2]	0.0710332	-0.0158667	0.157933	0.109753	0.128718
321	LPC(20:1) [sn1]	0.00721194	-0.0790042	0.0934281	0.869834	0.877032
322	LPC(20:1) [sn2]	0.0825388	-0.0023416	0.167419	0.057228	0.070427
323	LPC(20:2) [sn1]	0.0825083	-0.00519051	0.170207	0.0657704	0.0801303
324	LPC(20:2) [sn2]	0.188615	0.100584	0.276645	3.16322e-05	8.52048e-05
325	LPC(20:3) [sn1]	0.212508	0.123232	0.301785	3.95084e-06	1.48869e-05
326	LPC(20:3) [sn2]	0.279194	0.191568	0.366819	9.0138e-10	1.04589e-08
327	LPC(20:4) [sn1]	0.133481	0.0470071	0.219955	0.00260938	0.00413765
328	LPC(20:4) [sn2]	0.211602	0.12769	0.295515	1.0514e-06	4.79478e-06
329	LPC(20:5) [sn1]	0.144334	0.0546683	0.234	0.00170093	0.00285178
330	LPC(20:5) [sn2]	0.159822	0.0713308	0.248313	0.000437334	0.000830366
331	LPC(22:0) [sn1]	0.0984096	0.0107065	0.186113	0.0283121	0.0361189
332	LPC(22:0) [sn2]	0.203779	0.118017	0.289542	4.10677e-06	1.53166e-05
333	LPC(22:1) [sn1]	0.105616	0.0244991	0.186732	0.0110057	0.015237
334	LPC(22:1) [sn2]	0.103042	0.0232164	0.182867	0.0117082	0.0161485
335	LPC(22:4) [sn1]	0.186992	0.0979631	0.27602	4.49031e-05	0.000111268
336	LPC(22:4) [sn2]	0.25823	0.173082	0.343378	5.19356e-09	4.86729e-08
337	LPC(22:5) (n3) [sn1] [104_sn1]	0.178105	0.0916578	0.264553	6.22665e-05	0.000148263
338	LPC(22:5) [sn1] (n3)/LPC(22:5) [sn2] (n6)	0.200917	0.113363	0.288471	8.53119e-06	2.86683e-05
339	LPC(22:5) [sn1] (n6)	0.260468	0.174346	0.346589	5.69809e-09	5.20663e-08
340	LPC(22:5) [sn2] (n3)	0.206148	0.120705	0.29159	2.93412e-06	1.12887e-05
341	LPC(22:6) [sn1]	0.198072	0.117841	0.278303	1.73916e-06	7.3487e-06
342	LPC(22:6) [sn2]	0.243599	0.164274	0.322924	3.38168e-09	3.38631e-08
343	LPC(24:0) [sn1]	0.183578	0.0929284	0.274228	8.25701e-05	0.000191615
344	LPC(24:0) [sn2]	0.219846	0.130542	0.30915	1.85749e-06	7.71491e-06
345	LPC(26:0) [sn1]	0.246243	0.156245	0.336241	1.25064e-07	7.88117e-07
346	LPC(26:0) [sn2]	0.242559	0.151638	0.33348	2.50341e-07	1.4758e-06
347	LPC(O-16:0)	-0.03192	-0.119189	0.0553494	0.473769	0.492639
348	LPC(O-18:0)	0.00407759	-0.083898	0.0920532	0.927652	0.930197
349	LPC(O-18:1)	-0.0364405	-0.123351	0.0504701	0.411578	0.432897
350	LPC(O-20:0)	0.0986799	0.0132458	0.184114	0.0240058	0.0311691
351	LPC(O-20:1)	-0.0176874	-0.102979	0.0676039	0.684579	0.702847
352	LPC(O-22:0)	0.207645	0.122987	0.292302	2.02139e-06	8.20335e-06
353	LPC(O-22:1)	0.0609083	-0.0227086	0.144525	0.153996	0.175072
354	LPC(O-24:0)	0.227727	0.139948	0.315506	5.19601e-07	2.69823e-06
355	LPC(O-24:1)	0.129838	0.0439467	0.21573	0.00319218	0.00494382
356	LPC(O-24:2)	0.11291	0.0263899	0.199431	0.0108243	0.0150429
357	LPC(P-16:0)	0.0333509	-0.053284	0.119986	0.45089	0.470858
358	LPC(P-17:0) (a)	0.0764339	-0.00748734	0.160355	0.0748413	0.08954
359	LPC(P-17:0) (b)	0.0319101	-0.0502741	0.114094	0.447001	0.468134
360	LPC(P-18:0)	0.0404658	-0.0402757	0.121207	0.32642	0.349872
361	LPC(P-18:1)	-0.0351138	-0.121364	0.0511362	0.425277	0.446022
362	LPC(P-20:0)	0.0680109	-0.0122453	0.148267	0.0973459	0.114589
363	PE(15-MHDA_18:1)	0.169881	0.0799776	0.259785	0.000236041	0.000472729
364	PE(15-MHDA_18:2)	0.169336	0.082544	0.256128	0.000147715	0.000316278
365	PE(15-MHDA_20:4)	0.122033	0.0319973	0.212068	0.00814464	0.01172
366	PE(15-MHDA_22:6)	0.122373	0.0284711	0.216274	0.0109339	0.0151663
367	PE(16:0_16:0)	0.118726	0.0314214	0.206031	0.00793616	0.0114651
368	PE(16:0_16:1)	0.183982	0.0976021	0.270363	3.51637e-05	9.08293e-05
369	PE(16:0_18:1)	0.179782	0.0969137	0.26265	2.52325e-05	7.09421e-05
370	PE(16:0_18:2)	0.195993	0.115309	0.276678	2.51996e-06	9.85074e-06
371	PE(16:0_18:3) (a)	0.174699	0.0952354	0.254162	1.97233e-05	5.79026e-05
372	PE(16:0_18:3) (b)	0.153419	0.0715817	0.235257	0.000263973	0.000525787
373	PE(16:0_20:3)	0.161177	0.0796475	0.242707	0.000120827	0.000268464
374	PE(16:0_20:4)	0.163548	0.0783636	0.248732	0.000187579	0.000386255
375	PE(16:0_20:5)	0.103523	0.0173214	0.189724	0.0189634	0.0251583
376	PE(16:0_22:6)	0.219507	0.131723	0.307292	1.28729e-06	5.63478e-06
377	PE(16:1_18:2)	0.177569	0.0919849	0.263152	5.53448e-05	0.000133082
378	PE(16:1_20:4)	0.162367	0.0790277	0.245706	0.000150933	0.000320732
379	PE(17:0_18:1)	0.134074	0.0476336	0.220515	0.00248824	0.0039976
380	PE(17:0_18:2)	0.144556	0.0615726	0.22754	0.000691034	0.00125346
381	PE(17:0_20:4)	0.143197	0.0565906	0.229803	0.00127111	0.00218118
382	PE(17:0_22:6)	0.175241	0.086984	0.263497	0.000112897	0.000252378
383	PE(18:0_18:1)	0.135863	0.0472624	0.224464	0.00278334	0.00438496
384	PE(18:0_18:2)	0.192759	0.108752	0.276767	8.54952e-06	2.86683e-05
385	PE(18:0_20:3) (a)	0.183606	0.100359	0.266852	1.85632e-05	5.55242e-05
386	PE(18:0_20:3) (b)	0.171129	0.0807135	0.261545	0.000230601	0.000463103
387	PE(18:0_20:4)	0.170782	0.0830708	0.258493	0.000152304	0.000322709
388	PE(18:0_22:4)	0.202372	0.114596	0.290148	7.7537e-06	2.63626e-05
389	PE(18:0_22:5) (n3)	0.118499	0.0288953	0.208102	0.00981716	0.0137478
390	PE(18:0_22:5) (n6)	0.215475	0.131208	0.299742	7.47599e-07	3.57186e-06
391	PE(18:0_22:6)	0.185489	0.0991915	0.271785	2.98769e-05	8.14927e-05
392	PE(18:1_18:1)	0.145323	0.0582632	0.232384	0.00114233	0.00198347
393	PE(18:1_18:2)	0.197733	0.111255	0.284211	9.17869e-06	3.0088e-05
394	PE(18:1_22:6) (a)	0.187545	0.100577	0.274513	2.81571e-05	7.79652e-05
395	PE(18:1_22:6) (b)	0.0960618	0.00741121	0.184712	0.0341685	0.0432131
396	PE(20:0_20:4)	0.107706	0.0180968	0.197316	0.0188636	0.0250785
397	PE(36:0)	0.059223	-0.0355029	0.153949	0.220997	0.245515
398	PE(38:5) (a)	0.134832	0.0499053	0.219759	0.00196531	0.00323568
399	PE(38:5) (b)	0.0790244	-0.00567178	0.163721	0.0680284	0.0823324
400	PE(O-16:0/18:2)	0.210363	0.117922	0.302805	1.0102e-05	3.26949e-05
401	PE(O-16:0/20:3)	0.199315	0.109627	0.289003	1.6073e-05	4.93633e-05
402	PE(O-16:0/20:4)	0.16467	0.0786793	0.250661	0.000194802	0.00039888
403	PE(O-16:0/22:4)	0.215798	0.130163	0.301433	1.06905e-06	4.81715e-06
404	PE(O-16:0/22:6)	0.153031	0.0746071	0.231455	0.000147401	0.000316278
405	PE(O-18:0/20:4)	0.143783	0.0590793	0.228486	0.000941724	0.00166683
406	PE(O-18:0/22:5)	0.159039	0.0711542	0.246924	0.000426223	0.000815625
407	PE(O-18:0/22:6)	0.162759	0.0842336	0.241284	5.62979e-05	0.00013493
408	PE(O-18:1/18:2)	0.191515	0.104106	0.278923	2.10175e-05	6.12103e-05
409	PE(O-18:1/22:6)	0.170848	0.0980054	0.24369	5.42369e-06	1.94349e-05
410	PE(O-34:1)	0.206128	0.123084	0.289172	1.53246e-06	6.51294e-06
411	PE(O-36:5)	0.106603	0.0174955	0.195711	0.019423	0.0256749
412	PE(O-38:5) (a)	0.179354	0.0961618	0.262547	2.82969e-05	7.80567e-05
413	PE(O-38:5) (b)	0.101654	0.0125554	0.190753	0.0257759	0.0331728
414	PE(P-15:0/20:4) (a)	0.175448	0.0896698	0.261226	7.02198e-05	0.000165583
415	PE(P-15:0/20:4) (b)	0.167433	0.0768519	0.258014	0.000320816	0.000630421
416	PE(P-15:0/22:6) (a)	0.103097	0.0136156	0.192579	0.0243579	0.0315702
417	PE(P-15:0/22:6) (b)	0.144495	0.0577646	0.231226	0.00116744	0.00201749
418	PE(P-16:0/18:1)	0.177578	0.0899101	0.265245	8.22799e-05	0.00019155
419	PE(P-16:0/18:2)	0.230397	0.136088	0.324706	2.21453e-06	8.7504e-06
420	PE(P-16:0/18:3)	0.176244	0.0848964	0.267592	0.000174523	0.000362432
421	PE(P-16:0/20:3) (a)	0.198758	0.110335	0.287182	1.28899e-05	4.02673e-05
422	PE(P-16:0/20:3) (b)	0.177275	0.0851954	0.269355	0.000180141	0.000371985
423	PE(P-16:0/20:4)	0.210016	0.127082	0.29295	9.49494e-07	4.42089e-06
424	PE(P-16:0/20:5)	0.0951577	0.00487857	0.185437	0.0393469	0.0491668
425	PE(P-16:0/22:4)	0.245539	0.161177	0.3299	1.98958e-08	1.65271e-07
426	PE(P-16:0/22:5) (n3)	0.0822149	-0.00621609	0.170646	0.0690132	0.0832486
427	PE(P-16:0/22:5) (n6)	0.310001	0.227054	0.392948	9.52365e-13	3.6641e-11
428	PE(P-16:0/22:6)	0.222427	0.146423	0.298431	1.6734e-08	1.43912e-07
429	PE(P-17:0/20:4) (a)	0.184744	0.0979407	0.271548	3.56383e-05	9.1731e-05
430	PE(P-17:0/20:4) (b)	0.160402	0.0759356	0.244868	0.000219872	0.000443996
431	PE(P-17:0/22:6) (a)	0.207635	0.122374	0.292897	2.37979e-06	9.35283e-06
432	PE(P-17:0/22:6) (b)	0.18804	0.108219	0.267861	4.93989e-06	1.80553e-05
433	PE(P-18:0/18:1)	0.146786	0.0567896	0.236782	0.00147683	0.00250014
434	PE(P-18:0/18:2)	0.184747	0.0901359	0.279359	0.000145853	0.000314951
435	PE(P-18:0/18:3)	0.13119	0.0389896	0.223391	0.0054898	0.00812358
436	PE(P-18:0/20:3) (a)	0.193973	0.103574	0.284372	3.08094e-05	8.34137e-05
437	PE(P-18:0/20:3) (b)	0.110717	0.0181383	0.203295	0.0194652	0.0256842
438	PE(P-18:0/20:4)	0.177066	0.0965614	0.25757	1.95597e-05	5.76538e-05
439	PE(P-18:0/20:5)	0.0859444	-0.00595874	0.177847	0.0674043	0.0817124
440	PE(P-18:0/22:4)	0.172776	0.0858702	0.259683	0.000110707	0.000249005
441	PE(P-18:0/22:5) (n3)	0.0514684	-0.0391051	0.142042	0.265909	0.2923
442	PE(P-18:0/22:5) (n6)	0.225903	0.143669	0.308138	1.11745e-07	7.29337e-07
443	PE(P-18:0/22:6)	0.241198	0.164578	0.317818	1.40335e-09	1.55431e-08
444	PE(P-18:1/18:1)	0.167764	0.0846185	0.25091	8.75969e-05	0.000202637
445	PE(P-18:1/18:1) (a)	0.166267	0.0842348	0.248299	8.14491e-05	0.000190221
446	PE(P-18:1/18:1) (b)	0.114603	0.0237141	0.205491	0.0137882	0.0187694
447	PE(P-18:1/18:2) (a)	0.192089	0.100218	0.28396	4.85443e-05	0.000119481
448	PE(P-18:1/18:2) (b)	0.119517	0.0280014	0.211032	0.0107666	0.0149912
449	PE(P-18:1/18:3)	0.173489	0.084558	0.262419	0.000147971	0.000316278
450	PE(P-18:1/20:3) (a)	0.205758	0.12372	0.287796	1.19793e-06	5.33956e-06
451	PE(P-18:1/20:3) (b)	0.123991	0.0311813	0.2168	0.00909748	0.0129635
452	PE(P-18:1/20:4) (a)	0.183919	0.105189	0.262648	5.90127e-06	2.07396e-05
453	PE(P-18:1/20:4) (b)	0.112837	0.0278549	0.197819	0.0095289	0.0134212
454	PE(P-18:1/20:5) (a)	0.0875826	0.00248794	0.172677	0.0441933	0.0550345
455	PE(P-18:1/20:5) (b)	0.0574174	-0.0365792	0.151414	0.231769	0.257091
456	PE(P-18:1/22:4)	0.251004	0.169826	0.332182	2.66205e-09	2.70272e-08
457	PE(P-18:1/22:5) (a)	0.0462811	-0.0355746	0.128137	0.268312	0.294499
458	PE(P-18:1/22:5) (b)	0.244682	0.166704	0.32266	1.57731e-09	1.72092e-08
459	PE(P-18:1/22:6) (a)	0.246258	0.171188	0.321328	2.97318e-10	4.5279e-09
460	PE(P-18:1/22:6) (b)	0.14047	0.0593689	0.22157	0.00074096	0.00133082
461	PE(P-19:0/20:4) (a)	0.18741	0.0997485	0.275071	3.29034e-05	8.65193e-05
462	PE(P-19:0/20:4) (b)	0.211528	0.124982	0.298074	2.19161e-06	8.70688e-06
463	PE(P-20:0/18:1)	0.212336	0.121536	0.303136	5.77335e-06	2.04467e-05
464	PE(P-20:0/18:2)	0.207893	0.115056	0.30073	1.38729e-05	4.31536e-05
465	PE(P-20:0/20:4)	0.204288	0.120793	0.287783	2.139e-06	8.5443e-06
466	PE(P-20:0/22:6)	0.217535	0.135722	0.299348	2.73696e-07	1.58787e-06
467	PE(P-20:1/20:4)	0.140499	0.0536273	0.227371	0.00161744	0.00271805
468	PE(P-20:1/22:6)	0.211039	0.129256	0.292822	5.95202e-07	2.98009e-06
469	LPE(16:0) [sn1]	0.092496	0.00693282	0.178059	0.034595	0.043677
470	LPE(16:0) [sn2]	0.078875	-0.00667253	0.164423	0.0713391	0.0856304
471	LPE(17:0) [sn1]	0.443124	0.367226	0.519022	4.09633e-27	7.48605e-25
472	LPE(17:0) [sn2]	0.309145	0.226918	0.391371	7.08683e-13	2.89981e-11
473	LPE(18:0) [sn1]	0.0616958	-0.0259605	0.149352	0.168346	0.189909
474	LPE(18:0) [sn2]	0.0576093	-0.0294899	0.144708	0.195436	0.218446
475	LPE(18:1) [sn1]	0.104892	0.0190682	0.190715	0.0169629	0.0227939
476	LPE(18:1) [sn2]	0.0999877	0.0137448	0.186231	0.0234845	0.0305465
477	LPE(18:2) [sn1]	0.109287	0.023637	0.194937	0.0127039	0.017358
478	LPE(18:2) [sn2]	0.137772	0.0515524	0.223991	0.00183757	0.00305983
479	LPE(20:4) [sn1]	0.188058	0.102675	0.27344	1.90511e-05	5.66111e-05
480	LPE(20:4) [sn2]	0.165163	0.0813406	0.248985	0.00012713	0.000280762
481	LPE(22:6) [sn1]	0.18404	0.105661	0.26242	5.29701e-06	1.90745e-05
482	LPE(22:6) [sn2]	0.165076	0.0841662	0.245985	7.31673e-05	0.000171978
483	LPE(P-16:0)	0.0421928	-0.0437369	0.128122	0.336315	0.3589
484	LPE(P-18:0)	0.0454679	-0.0411038	0.13204	0.303785	0.328501
485	LPE(P-18:1)	0.0776024	-0.0071807	0.162385	0.0734128	0.087975
486	LPE(P-20:0)	0.0923289	0.00643633	0.178222	0.0356223	0.0448191
487	PI (38:5) (b)	0.086213	-0.00597202	0.178398	0.0673885	0.0817124
488	PI(15-MHDA_20:4)\PI(17:0_20:4)	0.127925	0.0367864	0.219064	0.00615303	0.00897778
489	PI(16:0_16:1)	0.184198	0.0981031	0.270292	3.24684e-05	8.59943e-05
490	PI(16:0_20:3) (a)	0.237608	0.149688	0.325529	1.7624e-07	1.04741e-06
491	PI(16:0_20:3) (b)	0.193911	0.103001	0.28482	3.42708e-05	8.91528e-05
492	PI(16:0_20:4)	0.242275	0.15319	0.331359	1.48095e-07	9.09728e-07
493	PI(16:0/16:0)	0.12488	0.0377413	0.212019	0.00516396	0.00771954
494	PI(17:0_18:1)	0.207096	0.114088	0.300104	1.54836e-05	4.77574e-05
495	PI(17:0_18:2)	0.129704	0.0393807	0.220026	0.00507548	0.00760282
496	PI(18:0_18:1)	0.18706	0.101642	0.272479	2.12158e-05	6.15428e-05
497	PI(18:0_20:2)	0.23914	0.154121	0.324159	5.6395e-08	3.92616e-07
498	PI(18:0_20:3) (a)	0.262864	0.180758	0.344971	7.54119e-10	9.29349e-09
499	PI(18:0_20:3) (b)	0.209693	0.118016	0.301369	9.11451e-06	3.00122e-05
500	PI(18:0_20:4)	0.22434	0.138006	0.310673	4.98611e-07	2.64119e-06
501	PI(18:0_22:4)	0.172303	0.0855821	0.259025	0.000111766	0.000250616
502	PI(18:0_22:5) (n3)	0.120672	0.0297246	0.211619	0.00957949	0.0134666
503	PI(18:0_22:5) (n6)	0.0610687	-0.023773	0.145911	0.158921	0.18039
504	PI(18:0_22:6)	0.242816	0.156573	0.32906	5.48181e-08	3.89049e-07
505	PI(18:1_18:2)	0.112772	0.0162253	0.209318	0.0224691	0.0293827
506	PI(20:0_20:4)	0.19488	0.104134	0.285627	3.03538e-05	8.24856e-05
507	PI(34:0)	0.161238	0.0739358	0.24854	0.000324474	0.000635899
508	PI(34:1)	0.218446	0.13453	0.302362	4.76369e-07	2.56438e-06
509	PI(36:2)	0.22656	0.141086	0.312034	2.97361e-07	1.68505e-06
510	PI(37:6)	0.154753	0.063116	0.24639	0.000999863	0.00175697
511	PI(38:5) (a)	0.166852	0.0734586	0.260246	0.000503497	0.000943735
512	PI(38:6)	0.259462	0.175674	0.34325	2.52599e-09	2.70272e-08
513	PI(39:6)	0.170843	0.081402	0.260283	0.000202115	0.000412699
514	PIP1(38:4)	0.0581908	-0.0264828	0.142864	0.178591	0.200537
515	LPI(18:0) [sn1]	0.166619	0.0811488	0.252089	0.000149573	0.000318769
516	LPI(18:0) [sn2]	0.158863	0.0764424	0.241283	0.000177084	0.000366708
517	LPI(18:1) [sn1]	0.107815	0.0238561	0.191773	0.0121479	0.0166606
518	LPI(18:1) [sn2]	0.172924	0.0844946	0.261354	0.000142722	0.000309583
519	LPI(18:2) [sn1]	0.132805	0.0471566	0.218453	0.00249573	0.00400083
520	LPI(18:2) [sn2]	0.178807	0.0897949	0.267819	9.40223e-05	0.000216133
521	LPI(20:4) [sn1]	0.113196	0.0282941	0.198098	0.00923832	0.0130876
522	LPI(20:4) [sn2]	0.145666	0.0648412	0.22649	0.000449644	0.000849328
523	PS(36:1)	0.161313	0.0688182	0.253807	0.000681189	0.00123868
524	PS(36:2)	0.123767	0.0310793	0.216455	0.00913152	0.0129867
525	PS(38:3)	0.155012	0.0667477	0.243276	0.00062499	0.00114503
526	PS(38:4)	0.0828791	-0.0137383	0.179497	0.0933238	0.11021
527	PS(38:5)	0.0478738	-0.0475357	0.143283	0.325847	0.349771
528	PS(40:5)	0.032993	-0.0613469	0.127333	0.493368	0.51229
529	PS(40:6)	0.051445	-0.0379647	0.140855	0.25996	0.286191
530	PG(34:1)	0.200212	0.11444	0.285985	6.00043e-06	2.08872e-05
531	PG(36:1)	0.109916	0.0206511	0.199181	0.0161585	0.0217529
532	PG(36:2)	0.221366	0.135874	0.306858	5.45751e-07	2.77045e-06
533	CE(14:0)	0.0721661	-0.0177903	0.162122	0.11649	0.135812
534	CE(15:0)	0.141215	0.0509016	0.231529	0.00229583	0.00372118
535	CE(16:0)	0.103969	0.0165152	0.191423	0.0201928	0.0265963
536	CE(16:1)	0.152892	0.0659765	0.239808	0.000612455	0.00112489
537	CE(16:2)	0.119647	0.0307184	0.208576	0.00862157	0.0123576
538	CE(17:0)	0.034111	-0.0557877	0.12401	0.457406	0.476981
539	CE(17:1)	0.156571	0.0668745	0.246267	0.000673847	0.00122838
540	CE(18:0)	0.159389	0.0719241	0.246853	0.000388608	0.000749532
541	CE(18:1)	0.173531	0.0848043	0.262257	0.000142398	0.000309583
542	CE(18:2)	0.136448	0.0471818	0.225714	0.00287052	0.0045029
543	CE(18:3)	0.0929501	0.00833696	0.177563	0.0317831	0.040406
544	CE(20:0)	0.274979	0.191388	0.358571	2.66474e-10	4.14453e-09
545	CE(20:1)	0.20756	0.122919	0.2922	2.0312e-06	8.20335e-06
546	CE(20:2)	0.191934	0.106575	0.277292	1.28047e-05	4.02673e-05
547	CE(20:3)	0.127592	0.0353412	0.219842	0.0069395	0.0100451
548	CE(20:4)	0.247003	0.162321	0.331685	1.85892e-08	1.56192e-07
549	CE(20:5)	0.230804	0.144044	0.317565	2.70097e-07	1.57953e-06
550	CE(22:0)	0.273626	0.188266	0.358986	7.19298e-10	9.22468e-09
551	CE(22:1)	0.243093	0.161925	0.324261	7.90607e-09	7.13499e-08
552	CE(22:4)	0.202721	0.114307	0.291136	8.67875e-06	2.89688e-05
553	CE(22:5) (n3)	0.172033	0.0884341	0.255632	6.35041e-05	0.000150719
554	CE(22:5) (n6)	0.178703	0.093763	0.263643	4.36213e-05	0.00010883
555	CE(22:6)	0.207237	0.124369	0.290104	1.28368e-06	5.63478e-06
556	CE(24:0)	0.297191	0.214529	0.379853	6.0524e-12	1.47477e-10
557	CE(24:1)	0.275593	0.19139	0.359797	3.24862e-10	4.7031e-09
558	CE(24:4)	0.206083	0.119166	0.293	4.30058e-06	1.5958e-05
559	CE(24:5)	0.11812	0.0340799	0.202159	0.00608479	0.00891379
560	CE(24:6)	0.116773	0.030826	0.202719	0.00799284	0.0115242
561	DE(16:0)	0.0760879	-0.00782479	0.160001	0.0761331	0.0909368
562	DE(18:1)	0.144668	0.0582608	0.231075	0.00110393	0.00192594
563	DE(18:2)	0.103021	0.0134576	0.192583	0.0245928	0.0318183
564	DE(20:4)	0.124963	0.0371943	0.212731	0.0054604	0.00809646
565	DE(20:5)	0.172579	0.0847866	0.260372	0.000131801	0.000288462
566	DE(22:6)	0.139041	0.0540037	0.224079	0.00143764	0.00244399
567	FA(14:0)	0.0398497	-0.0472653	0.126965	0.370372	0.394093
568	FA(15:0)	0.0420722	-0.0484527	0.132597	0.36277	0.386566
569	FA(16:0)	0.022911	-0.0631747	0.108997	0.602152	0.620837
570	FA(16:1)	0.0364759	-0.0503458	0.123298	0.410646	0.432539
571	FA(16:2)	0.175646	0.0875809	0.263712	0.00010526	0.00023822
572	FA(17:0)	0.140398	0.0508394	0.229957	0.00223665	0.00363332
573	FA(17:1)	0.119197	0.0264045	0.211989	0.0121204	0.0166541
574	FA(18:0)	0.0948026	0.00603232	0.183573	0.0368315	0.0461815
575	FA(18:1)	0.06299	-0.0229939	0.148974	0.151664	0.172958
576	FA(18:2)	0.0707886	-0.0158854	0.157463	0.110053	0.128718
577	FA(18:3)	0.0868777	-0.00277242	0.176528	0.0580842	0.0712409
578	FA(20:2)	0.130671	0.0432573	0.218086	0.00354427	0.00543158
579	FA(20:3)	0.050407	-0.0363099	0.137124	0.255114	0.281279
580	FA(20:4)	0.0621503	-0.0231671	0.147468	0.153974	0.175072
581	FA(20:5)	0.13673	0.0489656	0.224494	0.00238124	0.00384257
582	FA(22:4)	0.0670471	-0.0209408	0.155035	0.135925	0.156969
583	FA(22:5)	0.0444961	-0.0408988	0.129891	0.30761	0.331657
584	FA(22:6)	0.121743	0.0396186	0.203868	0.00382735	0.00582873
585	AC(12:0)	0.0131927	-0.0716698	0.0980552	0.76072	0.773416
586	AC(13:0)	0.128674	0.0397488	0.2176	0.00475051	0.00714532
587	AC(14:0)	0.0290678	-0.0586651	0.116801	0.516383	0.535426
588	AC(14:1)	0.0846676	-0.00172618	0.171061	0.0553159	0.0683039
589	AC(14:2)	0.130192	0.0440374	0.216346	0.00320232	0.00494904
590	AC(15:0) (a)	0.0494445	-0.0431695	0.142059	0.295878	0.320901
591	AC(15:0) (b)	0.0829586	-0.0133092	0.179226	0.0918329	0.108624
592	AC(16:0)	0.0805275	-0.00982059	0.170876	0.0812545	0.0965806
593	AC(16:1)	0.0668918	-0.0214453	0.155229	0.138387	0.159309
594	AC(17:0) (a)	0.0533294	-0.0413218	0.147981	0.269979	0.295441
595	AC(17:0) (b)	0.0741943	-0.0189713	0.16736	0.119178	0.138505
596	AC(18:0)	0.0710845	-0.0159152	0.158084	0.109904	0.128718
597	AC(18:1)	0.120925	0.0301055	0.211745	0.00933124	0.0131937
598	AC(18:2)	0.173089	0.0865892	0.259588	9.99696e-05	0.000227657
599	DG(14:0_16:0)	0.103657	0.015876	0.191438	0.0210423	0.0276653
600	DG(14:0_18:2)	0.0601769	-0.0255877	0.145942	0.169669	0.191106
601	DG(16:0_16:0)	0.10518	0.0146071	0.195752	0.0232588	0.0303069
602	DG(16:0_16:1)	0.245778	0.157789	0.333768	6.91846e-08	4.72654e-07
603	DG(16:0_18:1)	0.132917	0.0420675	0.223766	0.00430956	0.00649545
604	DG(16:0_18:2)	0.15213	0.0659813	0.238279	0.000583537	0.00107447
605	DG(16:0_20:4)	0.115529	0.0286623	0.202397	0.00941234	0.0132827
606	DG(16:0_22:5)	0.0824648	-0.00614764	0.171077	0.0687408	0.0830571
607	DG(16:0_22:6)	0.149201	0.065921	0.232482	0.000485695	0.000912707
608	DG(16:1_18:1)	0.175617	0.0851869	0.266047	0.000158375	0.000332679
609	DG(18:0_18:1)	0.199587	0.106275	0.292898	3.26178e-05	8.6078e-05
610	DG(18:0_18:2)	0.223797	0.137527	0.310066	5.20452e-07	2.69823e-06
611	DG(18:0_20:4)	0.118816	0.027017	0.210615	0.0114863	0.0158723
612	DG(18:0_22:6)	0.596177	0.523544	0.66881	2.66814e-47	6.50137e-45
613	DG(18:1_18:1)	0.212757	0.124439	0.301074	3.03665e-06	1.1622e-05
614	DG(18:1_18:2)	0.210394	0.126407	0.294381	1.23276e-06	5.46151e-06
615	DG(18:1_18:3)	0.177209	0.0922902	0.262127	5.0177e-05	0.000122265
616	DG(18:1_20:3)	0.212198	0.122092	0.302305	4.97645e-06	1.80984e-05
617	DG(18:1_20:4)	0.177329	0.0881919	0.266465	0.000109562	0.000247191
618	DG(18:1_20:5)	0.110798	0.0208997	0.200697	0.0160613	0.021662
619	DG(18:1_22:5)	0.098914	0.0084058	0.189422	0.0326695	0.0413889
620	DG(18:1_22:6)	0.19022	0.105881	0.274558	1.20597e-05	3.81629e-05
621	DG(18:2_18:2)	0.283715	0.202324	0.365106	2.41853e-11	5.19984e-10
622	DG(18:2_20:4)	0.147136	0.0596479	0.234624	0.00104876	0.00183848
623	DG(18:2_22:6)	0.236438	0.153284	0.319592	4.08369e-08	3.00053e-07
624	TG(48:0) [NL-16:0]	0.0378012	-0.0530598	0.128662	0.415214	0.436094
625	TG(48:0) [NL-18:0]	0.0631428	-0.0255287	0.151814	0.163416	0.185205
626	TG(48:1) [NL-16:1]	0.158428	0.0696594	0.247196	0.000510095	0.000951223
627	TG(48:1) [NL-18:1]	0.0704575	-0.0185562	0.159471	0.121431	0.140899
628	TG(48:2) [NL-14:0]	0.0611367	-0.0265353	0.148809	0.172305	0.193777
629	TG(48:2) [NL-14:1]	0.0876691	-0.00458498	0.179923	0.0631017	0.077136
630	TG(48:2) [NL-16:1]	0.1582	0.0706999	0.2457	0.000431297	0.000821037
631	TG(48:2) [NL-18:2]	0.07059	-0.0179782	0.159158	0.118881	0.138379
632	TG(48:3) [NL-14:0]	0.0805408	-0.00631509	0.167397	0.0697353	0.0839811
633	TG(48:3) [NL-16:1]	0.198053	0.111608	0.284499	8.81589e-06	2.92928e-05
634	TG(48:3) [NL-18:3]	0.0891985	0.00197502	0.176422	0.0455638	0.0566448
635	TG(49:1) [NL-16:1]	0.219023	0.135732	0.302315	3.66704e-07	2.01549e-06
636	TG(49:1) [NL-17:1]	0.132277	0.0448127	0.219742	0.00317827	0.00493273
637	TG(50:0) [NL-18:0]	0.049273	-0.0414452	0.139991	0.287584	0.31325
638	TG(50:1) [NL-14:0]	0.0519669	-0.035282	0.139216	0.243597	0.269803
639	TG(50:1) [NL-16:0]	0.0272142	-0.0600835	0.114512	0.541468	0.559849
640	TG(50:1) [NL-18:1]	0.0661653	-0.0238125	0.156143	0.150124	0.171738
641	TG(50:2) [NL-14:0]	0.0661126	-0.0238647	0.15609	0.150446	0.171838
642	TG(50:2) [NL-16:1]	0.114233	0.0205117	0.207955	0.017263	0.0231546
643	TG(50:2) [NL-18:1]	0.101019	0.0109931	0.191045	0.0283074	0.0361189
644	TG(50:2) [NL-18:2]	0.0214233	-0.0659247	0.108771	0.630926	0.648673
645	TG(50:3) [NL-14:0]	0.0659887	-0.0235492	0.155527	0.149219	0.17097
646	TG(50:3) [NL-14:1]	0.073392	-0.0211	0.167884	0.128553	0.148926
647	TG(50:3) [NL-16:1]	0.110806	0.0186134	0.202998	0.0188689	0.0250785
648	TG(50:3) [NL-18:2]	0.102349	0.0172627	0.187435	0.018772	0.0250738
649	TG(50:3) [NL-18:3]	0.0861134	-0.0023425	0.174569	0.0569468	0.0701992
650	TG(50:4) [NL-14:0]	0.10763	0.0216178	0.193642	0.0145202	0.019656
651	TG(50:4) [NL-18:3]	0.114162	0.0272647	0.20106	0.0103092	0.0144092
652	TG(50:4) [NL-20:4]	0.0851938	-0.00150022	0.171888	0.0546562	0.067718
653	TG(51:0) [NL-16:0]	0.048679	-0.044539	0.141897	0.306551	0.331003
654	TG(51:1) [NL-17:0]	0.0162633	-0.0768507	0.109377	0.732242	0.74654
655	TG(51:2) [NL-15:0]	0.0525186	-0.042053	0.14709	0.276917	0.30258
656	TG(51:2) [NL-17:0]	0.0702997	-0.024465	0.165064	0.14657	0.168199
657	TG(51:2) [NL-17:1]	0.0703967	-0.0243317	0.165125	0.145861	0.167648
658	TG(52:1) [NL-18:0]	0.0785144	-0.0123874	0.169416	0.0910913	0.107922
659	TG(52:1) [NL-18:1]	0.0492463	-0.0420971	0.14059	0.291154	0.316246
660	TG(52:2) [NL-16:0]	0.147222	0.0576521	0.236791	0.0013573	0.00231279
661	TG(52:2) [NL-18:2]	0.0497141	-0.0385184	0.137947	0.269968	0.295441
662	TG(52:3) [NL-16:1]	0.0892751	-0.00342534	0.181975	0.0596571	0.0730474
663	TG(52:3) [NL-18:2]	0.18116	0.0963511	0.26597	3.33998e-05	8.75099e-05
664	TG(52:4) [NL-16:1]	0.0779307	-0.0111532	0.167015	0.0870314	0.103279
665	TG(52:4) [NL-18:2]	0.178816	0.0926422	0.264989	5.52229e-05	0.000133082
666	TG(52:4) [NL-18:3]	0.160155	0.0722338	0.248076	0.000390741	0.000751662
667	TG(52:5) [NL-18:3]	0.110424	0.0232613	0.197586	0.0133497	0.0182063
668	TG(52:5) [NL-20:4]	0.147558	0.061091	0.234025	0.000884809	0.00156989
669	TG(52:5) [NL-20:5]	0.0531878	-0.0363755	0.142751	0.244991	0.270935
670	TG(53:2) [NL-17:1]	0.0298281	-0.0663785	0.126035	0.543671	0.561333
671	TG(53:2) [NL-18:1]	0.0253162	-0.0733482	0.123981	0.615244	0.633441
672	TG(54:0) [NL-18:0]	0.0688795	-0.0219847	0.159744	0.137964	0.159072
673	TG(54:1) [NL-18:1]	0.0867583	-0.00256595	0.176083	0.057519	0.0706662
674	TG(54:2) [NL-18:0]	0.137407	0.0500226	0.224792	0.00216876	0.00353088
675	TG(54:2) [NL-20:1]	0.161963	0.075212	0.248715	0.000279573	0.000553843
676	TG(54:3) [NL-18:1]	0.0700178	-0.0167955	0.156831	0.11455	0.133763
677	TG(54:3) [NL-18:2]	0.141831	0.053381	0.230281	0.0017714	0.00295639
678	TG(54:4) [NL-18:2]	0.0806189	-0.00488406	0.166122	0.065182	0.0795459
679	TG(54:4) [NL-20:3]	0.216045	0.130356	0.301735	1.05603e-06	4.79478e-06
680	TG(54:5) [NL-18:3]	0.120758	0.0346816	0.206835	0.00617899	0.00899769
681	TG(54:5) [NL-20:4]	0.178889	0.0964737	0.261304	2.50022e-05	7.08395e-05
682	TG(54:6) [NL-18:3]	0.125377	0.0371731	0.213582	0.00553692	0.00817675
683	TG(54:6) [NL-20:4]	0.184992	0.100756	0.269229	2.01273e-05	5.88522e-05
684	TG(54:6) [NL-20:5]	0.10194	0.0150553	0.188824	0.0218772	0.0286599
685	TG(54:6) [NL-22:6]	0.135235	0.0532869	0.217184	0.00129856	0.00222305
686	TG(54:7) [NL-20:5]	0.115358	0.0290328	0.201683	0.00907946	0.0129631
687	TG(54:7) [NL-22:6]	0.14097	0.0578734	0.224066	0.000948388	0.00167427
688	TG(56:6) [NL-20:4]	0.183148	0.0965453	0.26975	3.98568e-05	0.000100467
689	TG(56:6) [NL-22:5](a)	0.187615	0.101217	0.274013	2.48042e-05	7.0552e-05
690	TG(56:6) [NL-22:5](b)	0.186418	0.100054	0.272782	2.76787e-05	7.6932e-05
691	TG(56:7) [NL-20:4]	0.181959	0.0952723	0.268645	4.53882e-05	0.000112091
692	TG(56:7) [NL-20:5]	0.125874	0.0378469	0.2139	0.00526287	0.00781943
693	TG(56:7) [NL-22:5](a)	0.173351	0.0903366	0.256366	4.96091e-05	0.000121285
694	TG(56:7) [NL-22:5](b)	0.174491	0.0914786	0.257503	4.43045e-05	0.000110159
695	TG(56:7) [NL-22:6]	0.21048	0.12898	0.291981	5.83083e-07	2.93954e-06
696	TG(56:8) [NL-20:4]	0.153854	0.0685373	0.239171	0.000446136	0.000844885
697	TG(56:8) [NL-20:5]	0.138072	0.0484937	0.227651	0.00264691	0.00418808
698	TG(56:8) [NL-22:6]	0.228729	0.147616	0.309841	5.23294e-08	3.75027e-07
699	TG(56:9) [NL-22:6]	0.189338	0.10454	0.274136	1.4681e-05	4.54738e-05
700	TG(58:10) [NL-22:6]	0.212906	0.128484	0.297328	1.04929e-06	4.79478e-06
701	TG(58:8) [NL-22:6]	0.251642	0.168521	0.334763	5.51084e-09	5.09927e-08
702	TG(58:9) [NL-22:6]	0.250135	0.165719	0.334552	1.12266e-08	9.88757e-08
703	TG(O-50:1) [NL-15:0]	0.0775794	-0.00634383	0.161503	0.0706057	0.0848894
704	TG(O-50:1) [NL-16:0]	0.136271	0.0509311	0.22161	0.00185104	0.00307525
705	TG(O-50:1) [NL-17:1]	0.0399001	-0.0506062	0.130406	0.387958	0.411011
706	TG(O-50:1) [NL-18:1]	0.11573	0.0401022	0.191357	0.00283973	0.00446418
707	TG(O-50:2) [NL-16:1]	0.171808	0.0862192	0.257397	9.50901e-05	0.000217902
708	TG(O-50:2) [NL-18:1]	0.316871	0.250797	0.382945	1.91065e-19	1.99526e-17
709	TG(O-50:2) [NL-18:2]	0.420776	0.347724	0.493829	1.66519e-26	2.43451e-24
710	TG(O-50:3) [NL-18:2]	0.332231	0.24821	0.416251	5.09876e-14	2.66228e-12
711	TG(O-52:0) [NL-16:0]	0.122614	0.0352944	0.209933	0.00613238	0.00896554
712	TG(O-52:1) [NL-16:0]	0.0963683	0.0116503	0.181086	0.026218	0.0336825
713	TG(O-52:1) [NL-18:1]	0.0699798	-0.00455552	0.144515	0.0663256	0.0806723
714	TG(O-52:2) [NL-16:0]	0.21384	0.13655	0.291129	9.118e-08	6.05933e-07
715	TG(O-52:2) [NL-17:1]	0.214903	0.137162	0.292645	9.34862e-08	6.15661e-07
716	TG(O-52:2) [NL-18:1]	0.250881	0.182603	0.319159	2.17557e-12	7.22882e-11
717	TG(O-54:2) [NL-17:1]	0.203404	0.132952	0.273855	2.55965e-08	2.03381e-07
718	TG(O-54:2) [NL-18:1]	0.102971	0.0333907	0.172551	0.00388744	0.00590794
719	TG(O-54:3) [NL-17:1]	0.336042	0.265836	0.406247	2.20884e-19	2.01833e-17
720	TG(O-54:3) [NL-18:1]	0.240479	0.173716	0.307241	5.54923e-12	1.39879e-10
721	TG(O-54:4) [NL-17:1]	0.249704	0.162345	0.337063	3.48188e-08	2.62397e-07
722	TG(O-54:4) [NL-18:2]	0.549323	0.486419	0.612228	4.1415e-52	1.51372e-49
723	CE(18:2) [+OH]	0.301012	0.216705	0.385318	8.30914e-12	1.95935e-10
724	CE(20:4) [+OH]	0.285179	0.201382	0.368976	6.73099e-11	1.23009e-09
725	CE(22:6) [+OH]	0.232945	0.144839	0.32105	3.1796e-07	1.78791e-06
726	LPC(18:2) [+OH]	0.0661903	-0.0271789	0.159559	0.165306	0.186767
727	LPC(20:4) [+OH]	0.0154361	-0.0782868	0.109159	0.746972	0.760497
728	LPC(22:6) [+OH]	0.061466	-0.0360351	0.158967	0.217179	0.242009
729	PC(34:2) [+OH]	0.320912	0.241175	0.400648	1.91608e-14	1.07743e-12
730	PC(36:4) [+OH]	0.251602	0.166075	0.337129	1.41741e-08	1.23349e-07
731	PC(38:6) [+OH]	0.165473	0.0747191	0.256227	0.000385808	0.000748079

## Sheet: Supp 9
Supp 9. Linear regression between maternal 28-week lipidome and infant 48m lipidome
#	Lipid	Beta	LCI	UCI	p value	BH p value
1	Sph(d16:1)	0.0878775	-0.00931317	0.185068	0.0771889	0.0913027
2	Sph(d18:1)	0.081466	-0.0227966	0.185728	0.126514	0.143161
3	Sph(d18:2)	0.0318215	-0.073051	0.136694	0.552393	0.566338
4	S1P(d16:1)	0.14055	0.0377991	0.243302	0.00766909	0.0112122
5	S1P(d18:0)	0.0912784	-0.0122565	0.194813	0.0848293	0.0984289
6	S1P(d18:1)	0.131979	0.0309036	0.233054	0.0108874	0.0153112
7	S1P(d18:2)	0.058649	-0.0451681	0.162466	0.268905	0.288648
8	Cer(d18:0/16:0)	0.108756	0.00546465	0.212048	0.0397455	0.0497499
9	Cer(d18:0/18:0)	0.110848	-0.00313985	0.224835	0.0574256	0.0696154
10	Cer(d18:0/20:0)	0.129172	0.0209879	0.237355	0.0198034	0.0261777
11	Cer(d18:0/22:0)	0.131418	0.0274948	0.235341	0.013638	0.0188814
12	Cer(d18:0/24:0)	0.109303	0.00649081	0.212115	0.0378714	0.0476489
13	Cer(d18:0/24:1)	0.13469	0.0263118	0.243068	0.0153296	0.0208961
14	Cer(d16:1/16:0)	0.292359	0.190549	0.394168	3.60473e-08	4.49259e-07
15	Cer(d16:1/18:0)	0.33173	0.226578	0.436882	1.66461e-09	3.47666e-08
16	Cer(d16:1/20:0)	0.352374	0.248388	0.456359	1.11197e-10	3.01054e-09
17	Cer(d16:1/22:0)	0.302093	0.199568	0.404619	1.6336e-08	2.43706e-07
18	Cer(d16:1/23:0)	0.313834	0.207485	0.420183	1.55755e-08	2.37202e-07
19	Cer(d16:1/24:0)	0.211809	0.104216	0.319402	0.000134636	0.000344121
20	Cer(d16:1/24:1)	0.280506	0.175698	0.385313	2.62959e-07	2.06691e-06
21	Cer(d17:1/16:0)	0.273444	0.175483	0.371404	8.27006e-08	8.6363e-07
22	Cer(d17:1/18:0)	0.210588	0.0997422	0.321434	0.000227018	0.000538798
23	Cer(d17:1/20:0)	0.283407	0.175334	0.391479	4.46771e-07	3.11038e-06
24	Cer(d17:1/22:0)	0.325283	0.22328	0.427286	1.13139e-09	2.4325e-08
25	Cer(d17:1/23:0)	0.276756	0.173482	0.380031	2.54196e-07	2.03198e-06
26	Cer(d17:1/24:0)	0.233368	0.124344	0.342392	3.41552e-05	0.000113108
27	Cer(d17:1/24:1)	0.219205	0.112036	0.326375	7.38063e-05	0.000206714
28	Cer(d18:1/14:0)	0.0782113	-0.0284973	0.18492	0.151688	0.168773
29	Cer(d18:1/16:0)	0.1625	0.0594523	0.265547	0.00214776	0.00365119
30	Cer(d18:1/17:0)	0.445141	0.353008	0.537275	3.43897e-19	2.79321e-17
31	Cer(d18:1/18:0)	0.255412	0.14568	0.365143	6.9034e-06	2.86726e-05
32	Cer(d18:1/19:0)	0.235259	0.128801	0.341718	1.91253e-05	6.85322e-05
33	Cer(d18:1/20:0)	0.315185	0.209674	0.420696	1.0555e-08	1.75356e-07
34	Cer(d18:1/21:0)	0.289975	0.18113	0.398821	2.96894e-07	2.26072e-06
35	Cer(d18:1/22:0)	0.208249	0.103258	0.313241	0.000120012	0.000312073
36	Cer(d18:1/23:0)	0.226982	0.120152	0.333813	3.89013e-05	0.000123164
37	Cer(d18:1/24:0)	0.130414	0.0270224	0.233806	0.0138761	0.0191026
38	Cer(d18:1/24:1)	0.213116	0.103797	0.322434	0.000155921	0.000389005
39	Cer(d18:1/26:0)	0.394733	0.288914	0.500552	1.65613e-12	7.56643e-11
40	Cer(d18:2/14:0)	0.21237	0.108971	0.315769	6.89908e-05	0.000196235
41	Cer(d18:2/16:0)	0.143803	0.0392187	0.248387	0.00736089	0.0108266
42	Cer(d18:2/17:0)	0.0754013	-0.0250622	0.175865	0.142131	0.159108
43	Cer(d18:2/18:0)	0.210852	0.10103	0.320675	0.000195177	0.000475582
44	Cer(d18:2/20:0)	0.23875	0.134258	0.343242	1.00441e-05	3.94746e-05
45	Cer(d18:2/21:0)	0.0229031	-0.0878412	0.133648	0.685456	0.694
46	Cer(d18:2/22:0)	0.182278	0.0798367	0.284718	0.000546342	0.00112818
47	Cer(d18:2/23:0)	0.124431	0.0174759	0.231386	0.0231624	0.0303474
48	Cer(d18:2/24:0)	0.138857	0.0345843	0.24313	0.0094209	0.0134243
49	Cer(d18:2/24:1)	0.170407	0.0650221	0.275792	0.0016556	0.00294463
50	Cer(d18:2/26:0)	0.14849	0.0426136	0.254367	0.00627413	0.00930302
51	Cer(d19:1/16:0)	0.186184	0.0843952	0.287974	0.000382277	0.000831681
52	Cer(d19:1/18:0)	0.210442	0.10151	0.319373	0.000178312	0.000437402
53	Cer(d19:1/20:0)	0.276456	0.174976	0.377936	1.63242e-07	1.43771e-06
54	Cer(d19:1/22:0)	0.23151	0.127849	0.335171	1.56639e-05	5.87194e-05
55	Cer(d19:1/23:0)	0.266775	0.164742	0.368808	4.81852e-07	3.26142e-06
56	Cer(d19:1/24:0)	0.218858	0.114265	0.323451	5.05857e-05	0.000150931
57	Cer(d19:1/24:1)	0.25508	0.14973	0.36043	2.97685e-06	1.46046e-05
58	Cer(d19:1/26:0)	0.380181	0.284021	0.476342	9.06125e-14	4.73127e-12
59	Cer(d20:1/22:0)	0.159896	0.0634695	0.256322	0.00125962	0.00235495
60	Cer(d20:1/23:0)	0.184207	0.0862667	0.282147	0.000261582	0.000612874
61	Cer(d20:1/24:0)	0.248701	0.15092	0.346482	9.54236e-07	5.62538e-06
62	Cer(d20:1/24:1)	0.239136	0.133518	0.344753	1.2018e-05	4.64825e-05
63	Cer(d20:1/26:0)	0.335514	0.239708	0.431321	2.84612e-11	9.45687e-10
64	Cer(m18:0/20:0)	0.266162	0.167562	0.364761	2.09235e-07	1.73808e-06
65	Cer(m18:0/22:0)	0.272539	0.176797	0.36828	4.67912e-08	5.20151e-07
66	Cer(m18:0/23:0)	0.293118	0.191024	0.395212	3.62603e-08	4.49259e-07
67	Cer(m18:0/24:0)	0.221336	0.122363	0.320309	1.52681e-05	5.75309e-05
68	Cer(m18:0/24:1)	0.206859	0.10561	0.308108	7.51897e-05	0.000209785
69	Cer(m18:1/18:0)	0.162637	0.0596176	0.265655	0.00212352	0.00362685
70	Cer(m18:1/20:0)	0.28944	0.193364	0.385515	8.01755e-09	1.39544e-07
71	Cer(m18:1/22:0)	0.191916	0.0956504	0.288182	0.000110945	0.000295047
72	Cer(m18:1/23:0)	0.25202	0.151026	0.353013	1.50061e-06	8.24774e-06
73	Cer(m18:1/24:0)	0.187677	0.0894128	0.28594	0.000210456	0.000506064
74	Cer(m18:1/24:1)	0.249166	0.149133	0.349199	1.56621e-06	8.41836e-06
75	Cer1P(d18:1/16:0)	0.121118	0.0150258	0.22721	0.0258438	0.0336753
76	HexCer(d16:1/18:0)	0.175001	0.0642533	0.285749	0.0021035	0.00360952
77	HexCer(d16:1/20:0)	0.257828	0.160122	0.355535	3.8062e-07	2.78233e-06
78	HexCer(d16:1/22:0)	0.245028	0.14055	0.349505	5.90314e-06	2.5235e-05
79	HexCer(d16:1/24:0)	0.327054	0.217659	0.436449	1.02809e-08	1.74774e-07
80	HexCer(d18:1/16:0)	0.127432	0.0237096	0.231154	0.0165286	0.0222512
81	HexCer(d18:1/18:0)	0.258463	0.158957	0.357968	5.68762e-07	3.74563e-06
82	HexCer(d18:1/20:0)	0.284414	0.191765	0.377063	4.28934e-09	8.03976e-08
83	HexCer(d18:1/22:0)	0.245875	0.145074	0.346675	2.5258e-06	1.2788e-05
84	HexCer(d18:1/24:0)	0.228304	0.124713	0.331895	2.01152e-05	7.06935e-05
85	HexCer(d18:1/24:1)	0.258818	0.159845	0.35779	4.79741e-07	3.26142e-06
86	HexCer(d18:2/18:0)	0.158238	0.0574824	0.258994	0.0022383	0.00379628
87	HexCer(d18:2/20:0)	0.282005	0.18295	0.38106	4.66234e-08	5.20151e-07
88	HexCer(d18:2/22:0)	0.230289	0.133119	0.327459	4.73537e-06	2.15004e-05
89	HexCer(d18:2/24:0)	0.269214	0.170144	0.368284	1.74805e-07	1.48584e-06
90	Hex2Cer(d16:1/16:0)	0.236383	0.135957	0.336808	5.47048e-06	2.40899e-05
91	Hex2Cer(d16:1/24:1)	0.250265	0.146767	0.353764	3.06511e-06	1.48384e-05
92	Hex2Cer(d18:1/16:0)	0.107349	0.00285188	0.211847	0.0447886	0.0555865
93	Hex2Cer(d18:1/18:0)	0.285698	0.182371	0.389024	1.08188e-07	1.06872e-06
94	Hex2Cer(d18:1/20:0)	0.210631	0.111909	0.309354	3.61669e-05	0.000116982
95	Hex2Cer(d18:1/22:0)	0.191857	0.0894102	0.294303	0.000277687	0.00063633
96	Hex2Cer(d18:1/24:0)	0.168976	0.0661722	0.27178	0.00138804	0.00257385
97	Hex2Cer(d18:1/24:1)	0.183873	0.080068	0.287679	0.000578249	0.00118403
98	Hex2Cer(d18:2/16:0)	0.154971	0.0538121	0.256129	0.00285888	0.00473887
99	Hex2Cer(d18:2/24:1)	0.212833	0.111067	0.3146	5.1035e-05	0.000151653
100	Hex3Cer(d18:1/16:0)	0.179674	0.07759	0.281759	0.000626065	0.00126774
101	Hex3Cer(d18:1/18:0)	0.180245	0.0801663	0.280323	0.000468064	0.000988886
102	Hex3Cer(d18:1/20:0)	0.212653	0.116353	0.308954	1.93922e-05	6.91497e-05
103	Hex3Cer(d18:1/22:0)	0.145791	0.0497068	0.241876	0.00313313	0.00510094
104	Hex3Cer(d18:1/24:0)	0.104596	0.00519463	0.203997	0.0398665	0.0498161
105	Hex3Cer(d18:1/24:1)	0.198361	0.095494	0.301228	0.000183175	0.000447829
106	GM3(d18:1/16:0)	0.144235	0.0417209	0.246749	0.00611094	0.00907946
107	GM3(d18:1/18:0)	0.199368	0.0993615	0.299375	0.000110996	0.000295047
108	GM3(d18:1/20:0)	0.326367	0.230809	0.421925	8.08957e-11	2.27441e-09
109	GM3(d18:1/22:0)	0.216233	0.115137	0.31733	3.46182e-05	0.000113991
110	GM3(d18:1/24:0)	0.152134	0.0531798	0.251089	0.00276233	0.00461019
111	GM3(d18:1/24:1)	0.169256	0.0688241	0.269687	0.00104951	0.00200836
112	GM1(d18:1/16:0)	0.17488	0.0698789	0.279881	0.0011995	0.00225989
113	Sulfatide (d18:1:/16:0(OH))	0.237583	0.129868	0.345299	1.98198e-05	7.03315e-05
114	Sulfatide (d18:1:/16:0)	0.377965	0.278174	0.477755	7.94573e-13	3.87222e-11
115	Sulfatide (d18:1:/24:0(OH))	0.230025	0.127715	0.332335	1.3778e-05	5.21851e-05
116	Sulfatide (d18:1:/24:0)	0.213916	0.11235	0.315482	4.52592e-05	0.000139551
117	Sulfatide (d18:1:/24:1(OH))	0.260588	0.160006	0.36117	6.06584e-07	3.88055e-06
118	Sulfatide (d18:1:/24:1)	0.155419	0.0499943	0.260843	0.00408681	0.00639713
119	SM(34:3)	0.198095	0.0886795	0.30751	0.000437357	0.000935182
120	SM(35:2) (b)	0.16195	0.0557888	0.268112	0.0029769	0.00489014
121	SM(37:1)	0.293977	0.187326	0.400627	1.18007e-07	1.10594e-06
122	SM(37:2)	0.136683	0.0301199	0.243245	0.0123622	0.0172787
123	SM(38:3) (a)	0.0613008	-0.045733	0.168335	0.262363	0.282456
124	SM(38:3) (b)	0.205044	0.101642	0.308446	0.000120486	0.000312073
125	SM(40:3) (a)	0.0549501	-0.0514438	0.161344	0.31206	0.330602
126	SM(40:3) (b)	0.299844	0.196801	0.402887	2.41035e-08	3.20357e-07
127	SM(41:0)	0.295452	0.192243	0.398661	3.95933e-08	4.74471e-07
128	SM(41:1) (a)	0.293592	0.187296	0.399888	1.11509e-07	1.08684e-06
129	SM(43:1)	0.265888	0.157453	0.374324	2.24459e-06	1.172e-05
130	SM(43:2) (b)	0.291916	0.187186	0.396645	8.61881e-08	8.87374e-07
131	SM(43:2) (c)	0.290278	0.183561	0.396996	1.70224e-07	1.46392e-06
132	SM(44:1)	0.187918	0.0821659	0.293669	0.000555616	0.00114089
133	SM(44:2)	0.206623	0.101593	0.311652	0.000136029	0.000346471
134	SM(44:3)	0.137288	0.032141	0.242436	0.0108917	0.0153112
135	SM(d16:1/19:0)	0.253399	0.144916	0.361882	6.41863e-06	2.69656e-05
136	SM(d16:1/23:0)/SM(d17:1/22:0)	0.290368	0.180614	0.400122	3.56015e-07	2.62875e-06
137	SM(d16:1/24:1)	0.297607	0.195067	0.400148	2.61086e-08	3.4081e-07
138	SM(d17:1/14:0)	0.30397	0.199924	0.408015	2.13155e-08	2.93993e-07
139	SM(d17:1/16:0)	0.30452	0.200806	0.408233	1.82426e-08	2.61478e-07
140	SM(d17:1/24:1)	0.204091	0.095534	0.312647	0.00026309	0.000614436
141	SM(d18:0/14:0)	0.293985	0.193245	0.394724	2.20628e-08	2.98665e-07
142	SM(d18:0/16:0)	0.212239	0.109692	0.314787	6.08037e-05	0.000175682
143	SM(d18:0/22:0)	0.24194	0.137455	0.346424	7.67801e-06	3.17097e-05
144	SM(d18:1/14:0/SM(d16:1/16:0)	0.337705	0.234985	0.440425	3.64491e-10	8.59494e-09
145	SM(d18:1/16:0)	0.118463	0.00917063	0.227756	0.0342959	0.0435249
146	SM(d18:1/17:0)/SM(d17:1/18:0)	0.260341	0.16297	0.357712	2.70057e-07	2.07802e-06
147	SM(d18:1/18:0/SM(d16:1/20:0)	0.211395	0.100249	0.322541	0.000223428	0.000533744
148	SM(d18:1/20:0)/SM(d16:1/22:0)	0.183834	0.0753233	0.292346	0.000988076	0.00190075
149	SM(d18:1/22:0)/SM(d16:1/24:0)	0.0852758	-0.0229432	0.193495	0.123333	0.14043
150	SM(d18:1/23:0)/SM(d17:1/24:0)	0.197316	0.0841718	0.31046	0.000700922	0.00139611
151	SM(d18:1/24:0)	0.0689381	-0.0355826	0.173459	0.196908	0.214835
152	SM(d18:1/24:1)	0.0865255	-0.0241912	0.197242	0.126442	0.143161
153	SM(d18:2/14:0)	0.128616	0.0251948	0.232037	0.0152614	0.0208525
154	SM(d18:2/16:0)	0.071062	-0.0391022	0.181226	0.206917	0.22475
155	SM(d18:2/17:0)	0.203474	0.0969681	0.30998	0.000209631	0.000505743
156	SM(d18:2/18:0)	0.0751438	-0.0386703	0.188958	0.196455	0.214746
157	SM(d18:2/18:1)	0.140894	0.0300109	0.251778	0.0131962	0.0183741
158	SM(d18:2/20:0)	0.0932761	-0.0103147	0.196867	0.078418	0.0920506
159	SM(d18:2/22:0)	0.0468373	-0.0590382	0.152713	0.386469	0.404741
160	SM(d18:2/23:0)	0.168214	0.0580991	0.278328	0.00293772	0.00484757
161	SM(d18:2/24:0)	0.0707959	-0.0321832	0.173775	0.17866	0.196687
162	SM(d19:1/24:1)	0.269317	0.16445	0.374185	7.53896e-07	4.67032e-06
163	PA(34:1)	0.144917	0.0463137	0.24352	0.00420087	0.0065337
164	PA(36:1)	0.0683029	-0.0299737	0.16658	0.173962	0.192094
165	PA(36:2)	0.145252	0.0462158	0.244289	0.00427925	0.00664146
166	PA(36:3)	0.167625	0.0722184	0.263032	0.000639875	0.00129212
167	PA(36:4)	0.110521	0.0101228	0.210919	0.0316022	0.0404575
168	PA(40:6)	0.113244	0.0134894	0.212998	0.0266824	0.0347061
169	PC(14:0_16:0)	0.132232	0.0268779	0.237585	0.01435	0.0196808
170	PC(14:0_20:4)	0.153465	0.0507354	0.256195	0.00362325	0.00575781
171	PC(14:0_22:6)	0.117709	0.00923	0.226188	0.0341024	0.0433726
172	PC(15-MHDA_18:1)	0.22235	0.118944	0.325756	3.1512e-05	0.000106541
173	PC(15-MHDA_18:2)	0.285403	0.181928	0.388878	1.1594e-07	1.10594e-06
174	PC(15-MHDA_20:4)	0.240817	0.141552	0.340082	2.85069e-06	1.40801e-05
175	PC(15-MHDA_22:6)	0.195811	0.0964824	0.295139	0.00013183	0.000338132
176	PC(15:0_20:3)	0.162574	0.0629785	0.262169	0.00149638	0.00273463
177	PC(15:0_20:4)	0.331832	0.236078	0.427586	4.43226e-11	1.29599e-09
178	PC(15:0_22:6)	0.2212	0.115712	0.326688	4.87976e-05	0.000147718
179	PC(16:0_16:0)	0.132426	0.0243435	0.240508	0.016824	0.0226073
180	PC(16:0_18:0)	0.168763	0.0623941	0.275133	0.00201835	0.00348798
181	PC(16:0_18:1)	0.178356	0.0718734	0.284838	0.00112532	0.00214222
182	PC(16:0_18:2)	0.262551	0.153491	0.37161	3.37723e-06	1.60309e-05
183	PC(16:0_18:3) (a)	0.084807	-0.0192329	0.188847	0.110972	0.126949
184	PC(16:0_18:3) (b)	0.0785476	-0.0270308	0.184126	0.145639	0.162538
185	PC(16:0_20:3) (a)	0.126659	0.0206355	0.232682	0.019739	0.0261777
186	PC(16:0_20:3) (b)	0.190562	0.0899688	0.291156	0.000236451	0.000559371
187	PC(16:0_20:4)	0.330416	0.235259	0.425574	4.0805e-11	1.2829e-09
188	PC(16:0_20:5)	0.184353	0.0812883	0.287417	0.000511138	0.00106451
189	PC(16:0_22:6)	0.100899	-0.00213157	0.20393	0.0556983	0.0677461
190	PC(16:1_18:2)	0.119135	0.0136741	0.224596	0.0274302	0.0354894
191	PC(16:1_20:4)	0.211775	0.109765	0.313784	5.77713e-05	0.000167583
192	PC(16:1_22:6)	0.0939371	-0.0114807	0.199355	0.0815486	0.0952269
193	PC(17:0_18:1)	0.222766	0.117867	0.327665	3.9246e-05	0.000123535
194	PC(17:0_18:2)	0.371069	0.27063	0.471508	2.60907e-12	1.1219e-10
195	PC(17:0_20:4)	0.278678	0.178163	0.379193	1.00251e-07	1.00388e-06
196	PC(17:0_22:6)	0.193032	0.0883986	0.297666	0.000340927	0.000752923
197	PC(17:1_18:2)	0.101656	-0.000591277	0.203904	0.0520929	0.0638925
198	PC(18:0_18:1)	0.163255	0.0599734	0.266536	0.00209667	0.00360627
199	PC(18:0_18:2)	0.178509	0.0645386	0.29248	0.00229988	0.00389169
200	PC(18:0_20:3)	0.198961	0.0929206	0.305002	0.000270533	0.000627809
201	PC(18:0_20:4)	0.286975	0.189791	0.384159	1.52597e-08	2.37202e-07
202	PC(18:0_22:4)	0.253585	0.155664	0.351506	6.13156e-07	3.88055e-06
203	PC(18:0_22:5) (n3)	0.205122	0.101882	0.308362	0.000116936	0.000305827
204	PC(18:0_22:5) (n6)	0.287246	0.186325	0.388167	4.6963e-08	5.20151e-07
205	PC(18:0_22:6)	0.199257	0.102462	0.296052	6.64633e-05	0.000190528
206	PC(18:1_18:1)	0.05774	-0.0457038	0.161184	0.274656	0.294389
207	PC(18:1_18:2)	0.084037	-0.0234556	0.19153	0.126301	0.143161
208	PC(18:1_20:3)	0.168575	0.0648519	0.272299	0.00156824	0.00283759
209	PC(18:1_22:6) (a)	0.0744403	-0.030122	0.179003	0.163744	0.181359
210	PC(18:1_22:6) (b)	0.208439	0.1089	0.307977	4.9945e-05	0.000150246
211	PC(18:2_18:2)	0.145215	0.0330262	0.257404	0.0115923	0.0162336
212	PC(18:2_20:5)	0.119332	0.0132226	0.225442	0.0281242	0.036323
213	PC(20:0_20:4)	0.220988	0.12134	0.320635	1.78978e-05	6.44497e-05
214	PC(28:0)	0.0566625	-0.0479409	0.161266	0.289062	0.308924
215	PC(31:0) (a)	0.18673	0.079813	0.293648	0.000688512	0.00137514
216	PC(31:0) (b)	0.268332	0.166428	0.370235	4.0204e-07	2.88129e-06
217	PC(32:1)	0.184011	0.0808808	0.287141	0.000527606	0.00109568
218	PC(32:2)	0.102778	-0.00157384	0.207129	0.0543184	0.0663993
219	PC(33:0) (a)	0.253835	0.150009	0.357661	2.39913e-06	1.2438e-05
220	PC(33:0) (b)	0.218009	0.113521	0.322497	5.31139e-05	0.000157191
221	PC(33:1)	0.211501	0.105243	0.31776	0.000113709	0.00030077
222	PC(33:2)	0.160192	0.0530539	0.267329	0.00359389	0.0057236
223	PC(34:5)	0.104674	0.000407308	0.208941	0.0498561	0.0614584
224	PC(35:5)	0.203264	0.100947	0.305581	0.000117143	0.000305827
225	PC(36:6) (a)	0.169956	0.0673138	0.272598	0.0012801	0.00238713
226	PC(38:2)	0.157239	0.0525404	0.261938	0.00344974	0.00554233
227	PC(38:4) (b)	0.217881	0.115331	0.320431	3.89205e-05	0.000123164
228	PC(38:5) (a)	0.233763	0.134972	0.332555	4.89626e-06	2.18242e-05
229	PC(38:5) (b)	0.236076	0.13657	0.335583	4.62923e-06	2.12653e-05
230	PC(38:6) (a)	0.163388	0.0575578	0.269219	0.00265211	0.00443636
231	PC(38:7)(c)	0.0894704	-0.0176829	0.196624	0.102577	0.118271
232	PC(39:5)(a)	0.0959977	-0.0080912	0.200087	0.0714764	0.0849581
233	PC(39:5)(b)	0.224053	0.11794	0.330165	4.33521e-05	0.000134853
234	PC(40:10)	0.269398	0.166831	0.371966	4.2902e-07	3.0448e-06
235	PC(40:7) (a)	0.165765	0.062096	0.269433	0.00186235	0.00324138
236	PC(40:8)	0.153133	0.0489411	0.257324	0.00420022	0.0065337
237	PC(44:12)	0.124066	0.0223872	0.225745	0.0172779	0.0231745
238	PC(O-16:0/16:0)	0.140624	0.03576	0.245489	0.00893755	0.0128105
239	PC(O-16:0/20:3)	0.329002	0.23418	0.423823	4.21199e-11	1.2829e-09
240	PC(O-16:0/20:4)	0.285416	0.186911	0.383921	2.74768e-08	3.52378e-07
241	PC(O-16:0/22:6)	0.233432	0.128782	0.338082	1.60343e-05	5.94978e-05
242	PC(O-18:0/18:1)	0.165893	0.0625948	0.269191	0.00177959	0.00311215
243	PC(O-18:0/18:2)	0.370277	0.266201	0.474354	1.43832e-11	5.53373e-10
244	PC(O-18:0/20:4)	0.269074	0.173255	0.364892	6.96257e-08	7.48477e-07
245	PC(O-18:0/22:6)	0.211891	0.109915	0.313866	5.69266e-05	0.00016579
246	PC(O-18:1/18:1)	0.236747	0.130386	0.343108	1.66932e-05	6.10137e-05
247	PC(O-18:1/18:2)	0.165432	0.0606602	0.270203	0.00211982	0.00362685
248	PC(O-32:1)	0.439117	0.343842	0.534391	9.44094e-18	6.90133e-16
249	PC(O-32:2)	0.303624	0.202967	0.404282	7.69444e-09	1.37186e-07
250	PC(O-34:1)	0.371913	0.270347	0.47348	3.94083e-12	1.60042e-10
251	PC(O-34:2)	0.171889	0.0665106	0.277268	0.00150816	0.00274929
252	PC(O-34:4)	0.139678	0.035149	0.244207	0.0091805	0.0131073
253	PC(O-35:4)	0.233596	0.128663	0.338528	1.66529e-05	6.10137e-05
254	PC(O-36:0)	0.174264	0.0729176	0.27561	0.000830478	0.00162756
255	PC(O-36:5)	0.21552	0.104977	0.326064	0.000155739	0.000389005
256	PC(O-38:5)	0.269064	0.165628	0.3725	5.48328e-07	3.64389e-06
257	PC(O-40:5)	0.195144	0.0948549	0.295433	0.000160361	0.00039737
258	PC(O-40:7) (a)	0.25541	0.15043	0.36039	2.67536e-06	1.33951e-05
259	PC(O-40:7) (b)	0.779316	0.714741	0.843891	6.12377e-76	4.47648e-73
260	PC(P-15:0/20:4) (a)	0.163744	0.0601686	0.26732	0.00209352	0.00360627
261	PC(P-15:0/20:4) (b)	0.204528	0.1062	0.302856	5.59243e-05	0.000163523
262	PC(P-16:0/14:0)	0.27274	0.172637	0.372843	1.62693e-07	1.43771e-06
263	PC(P-16:0/16:0)	0.26487	0.167678	0.362062	1.61646e-07	1.43771e-06
264	PC(P-16:0/16:1)	0.236689	0.137668	0.33571	3.94351e-06	1.83612e-05
265	PC(P-16:0/18:0)	0.192037	0.0892295	0.294845	0.000287764	0.000651696
266	PC(P-16:0/18:1)	0.17068	0.0687392	0.27262	0.00113045	0.00214638
267	PC(P-16:0/18:2)	0.15597	0.0527629	0.259177	0.00325423	0.00526292
268	PC(P-16:0/18:3)	0.221499	0.123382	0.319616	1.27296e-05	4.89754e-05
269	PC(P-16:0/20:4)	0.257362	0.156389	0.358334	9.06625e-07	5.43232e-06
270	PC(P-16:0/20:5)	0.231195	0.1214	0.340989	4.54353e-05	0.000139551
271	PC(P-16:0/22:6)	0.239159	0.135232	0.343086	8.7072e-06	3.51656e-05
272	PC(P-17:0/20:4) (a)	0.342636	0.24584	0.439431	1.79358e-11	6.55555e-10
273	PC(P-17:0/20:4) (b)	0.28547	0.184403	0.386538	5.88006e-08	6.41541e-07
274	PC(P-18:0/18:2)	0.195983	0.0889348	0.303031	0.00037765	0.000824066
275	PC(P-18:0/20:4)	0.312844	0.212845	0.412843	2.23596e-09	4.54024e-08
276	PC(P-18:0/22:5)	0.224444	0.124629	0.324259	1.37432e-05	5.21851e-05
277	PC(P-18:0/22:6)	0.272377	0.167182	0.377573	6.15792e-07	3.88055e-06
278	PC(P-18:1/18:1)	0.268999	0.17039	0.367607	1.57285e-07	1.43719e-06
279	PC(P-18:1/22:6)	0.201689	0.0982614	0.305117	0.000155261	0.000389005
280	PC(P-20:0/20:4)	0.307664	0.213495	0.401833	4.62022e-10	1.05543e-08
281	PC(P-35:2)(a)	0.236709	0.133349	0.340068	9.5912e-06	3.78982e-05
282	PC(P-35:2)(b)	0.19871	0.0965241	0.300896	0.000161867	0.000399746
283	PC(P-36:3)	0.227818	0.125551	0.330085	1.6439e-05	6.06913e-05
284	PC(P-38:5) (a)	0.2755	0.171836	0.379163	3.16392e-07	2.36003e-06
285	PC(P-38:5) (b)	0.276378	0.171581	0.381176	3.86396e-07	2.79659e-06
286	LPC(14:0) [sn1]	0.0932356	-0.0122504	0.198722	0.0840417	0.0979816
287	LPC(14:0) [sn2]	0.0801216	-0.0250596	0.185303	0.136285	0.152957
288	LPC(15-MHDA) [sn1] [104_sn1]	0.215693	0.117863	0.313522	1.9967e-05	7.05114e-05
289	LPC(15-MHDA) [sn1] / LPC(17:0) [sn2]	0.209839	0.11196	0.307718	3.32241e-05	0.000111408
290	LPC(15-MHDA) [sn2]	0.231535	0.13242	0.33065	6.40806e-06	2.69656e-05
291	LPC(15:0) [sn1]	0.195903	0.0902978	0.301507	0.000316357	0.000707207
292	LPC(15:0) [sn2]	0.192376	0.0848943	0.299857	0.000507012	0.00105893
293	LPC(16:0) [sn1]	0.17916	0.0829682	0.275352	0.000299442	0.000675593
294	LPC(16:0) [sn2]	0.156768	0.0587303	0.254806	0.00186148	0.00324138
295	LPC(16:1) [sn1]	0.16875	0.0601609	0.277339	0.00248672	0.00417884
296	LPC(16:1) [sn2]	0.125235	0.0197299	0.230741	0.0205313	0.0270909
297	LPC(17:0) [sn1]	0.196995	0.100767	0.293222	7.2774e-05	0.000205397
298	LPC(17:1) (a) [sn1] [104_sn1]	0.226079	0.126832	0.325327	1.06678e-05	4.14798e-05
299	LPC(17:1) [sn1] (a) / LPC(17:1) [sn2] (b)	0.232459	0.130999	0.333919	9.50893e-06	3.77773e-05
300	LPC(17:1) [sn1] (b)	0.300431	0.199214	0.401647	1.29542e-08	2.10435e-07
301	LPC(17:1) [sn2] (a)	0.219416	0.114766	0.324067	4.89024e-05	0.000147718
302	LPC(18:0) [sn1]	0.182937	0.0884984	0.277375	0.000171367	0.000421781
303	LPC(18:0) [sn2]	0.196965	0.100445	0.293485	7.66406e-05	0.000211412
304	LPC(18:1) [sn1]	0.211517	0.114024	0.30901	2.68405e-05	9.12576e-05
305	LPC(18:1) [sn2]	0.228519	0.130902	0.326136	6.13302e-06	2.60653e-05
306	LPC(18:2) [sn1]	0.141307	0.0419727	0.24064	0.00557496	0.00840268
307	LPC(18:2) [sn2]	0.129874	0.0285761	0.231172	0.0123993	0.0172975
308	LPC(18:3) (a) [sn1] [104_sn1]	0.0526687	-0.0464947	0.151832	0.29855	0.317671
309	LPC(18:3) [sn1] (a)/LPC(18:3) [sn2] (b)	0.0397632	-0.0613316	0.140858	0.441248	0.456227
310	LPC(18:3) [sn1] (b)	0.0934918	-0.00969966	0.196683	0.0765955	0.0907477
311	LPC(18:3) [sn2] (a)	0.0537141	-0.0447048	0.152133	0.285449	0.30551
312	LPC(19:0) (a) [sn1] [104_sn1]	0.229155	0.132552	0.325759	4.64408e-06	2.12653e-05
313	LPC(19:0) [sn1] (a) / LPC(19:0) [sn2] (b)	0.197155	0.099496	0.294814	9.10837e-05	0.000244788
314	LPC(19:0) [sn1] (b)	0.169867	0.071414	0.26832	0.000797469	0.00157554
315	LPC(19:0) [sn2] (a)	0.235698	0.135261	0.336135	5.82712e-06	2.51253e-05
316	LPC(19:1) (a)	0.190634	0.0939739	0.287293	0.000130953	0.000337066
317	LPC(19:1) (b)	0.206932	0.112431	0.301432	2.26646e-05	7.92719e-05
318	LPC(19:1) (c)	0.240611	0.145807	0.335414	1.00497e-06	5.8304e-06
319	LPC(20:0) [sn1]	0.15011	0.054212	0.246008	0.00231412	0.00390675
320	LPC(20:0) [sn2]	0.173932	0.0776925	0.270171	0.000447541	0.000951024
321	LPC(20:1) [sn1]	0.124563	0.0301423	0.218983	0.0101007	0.0143371
322	LPC(20:1) [sn2]	0.153949	0.0574779	0.250421	0.00190129	0.00330128
323	LPC(20:2) [sn1]	0.208692	0.112563	0.304821	2.65292e-05	9.08593e-05
324	LPC(20:2) [sn2]	0.265402	0.167848	0.362955	1.69362e-07	1.46392e-06
325	LPC(20:3) [sn1]	0.206087	0.109653	0.302521	3.51367e-05	0.000114665
326	LPC(20:3) [sn2]	0.24906	0.15185	0.34627	7.99034e-07	4.90835e-06
327	LPC(20:4) [sn1]	0.243895	0.146007	0.341782	1.55526e-06	8.41836e-06
328	LPC(20:4) [sn2]	0.254063	0.156007	0.352119	6.05491e-07	3.88055e-06
329	LPC(20:5) [sn1]	0.281019	0.182533	0.379505	4.36082e-08	5.05994e-07
330	LPC(20:5) [sn2]	0.268425	0.168237	0.368613	2.55735e-07	2.03198e-06
331	LPC(22:0) [sn1]	0.0717166	-0.0318276	0.175261	0.175442	0.193436
332	LPC(22:0) [sn2]	0.103149	-0.00407848	0.210377	0.0601544	0.0728028
333	LPC(22:1) [sn1]	0.149233	0.0567569	0.241709	0.00169125	0.00297905
334	LPC(22:1) [sn2]	0.0988687	0.00633804	0.191399	0.0369191	0.0466112
335	LPC(22:4) [sn1]	0.216211	0.121468	0.310953	1.02886e-05	4.0219e-05
336	LPC(22:4) [sn2]	0.232678	0.137269	0.328087	2.53661e-06	1.2788e-05
337	LPC(22:5) (n3) [sn1] [104_sn1]	0.254163	0.159954	0.348372	2.12508e-07	1.74543e-06
338	LPC(22:5) [sn1] (n3)/LPC(22:5) [sn2] (n6)	0.244009	0.147671	0.340347	1.05507e-06	6.07288e-06
339	LPC(22:5) [sn1] (n6)	0.247033	0.148765	0.3453	1.26194e-06	7.19274e-06
340	LPC(22:5) [sn2] (n3)	0.278451	0.178089	0.378812	9.82554e-08	9.97565e-07
341	LPC(22:6) [sn1]	0.270337	0.172269	0.368404	1.17762e-07	1.10594e-06
342	LPC(22:6) [sn2]	0.264359	0.165528	0.363191	2.67005e-07	2.07639e-06
343	LPC(24:0) [sn1]	0.133223	0.0257045	0.240742	0.0156353	0.0212442
344	LPC(24:0) [sn2]	0.176924	0.067773	0.286075	0.00161358	0.00289099
345	LPC(26:0) [sn1]	0.196265	0.089972	0.302558	0.000336929	0.00074635
346	LPC(26:0) [sn2]	0.189943	0.0822529	0.297633	0.000609824	0.00123828
347	LPC(O-16:0)	0.150229	0.0515546	0.248903	0.00303402	0.00496167
348	LPC(O-18:0)	0.152195	0.0516571	0.252734	0.00320257	0.00519086
349	LPC(O-18:1)	0.132596	0.0345225	0.230669	0.00839712	0.0120833
350	LPC(O-20:0)	0.152574	0.0519058	0.253242	0.00316673	0.00514417
351	LPC(O-20:1)	0.147321	0.0512874	0.243355	0.00282141	0.00468934
352	LPC(O-22:0)	0.191551	0.086782	0.296321	0.000384507	0.000833539
353	LPC(O-22:1)	0.16121	0.0630015	0.259419	0.0014082	0.00259294
354	LPC(O-24:0)	0.194301	0.0860147	0.302586	0.000491061	0.00102856
355	LPC(O-24:1)	0.176043	0.0756879	0.276399	0.000652361	0.00131371
356	LPC(O-24:2)	0.168313	0.0643327	0.272294	0.00163718	0.00291898
357	LPC(P-16:0)	0.176686	0.0800299	0.273341	0.000385412	0.000833539
358	LPC(P-17:0) (a)	0.227166	0.130482	0.323849	5.68108e-06	2.48675e-05
359	LPC(P-17:0) (b)	0.155133	0.0593924	0.250874	0.00161956	0.00289461
360	LPC(P-18:0)	0.182606	0.0851747	0.280037	0.000274718	0.000633497
361	LPC(P-18:1)	0.139851	0.0427139	0.236988	0.00503288	0.00764872
362	LPC(P-20:0)	0.10975	0.0128923	0.206607	0.0269651	0.0349495
363	PE(15-MHDA_18:1)	0.182469	0.0751933	0.289745	0.000943378	0.0018292
364	PE(15-MHDA_18:2)	0.186975	0.0880024	0.285948	0.000245838	0.000577837
365	PE(15-MHDA_20:4)	0.208367	0.106303	0.31043	7.61104e-05	0.000210745
366	PE(15-MHDA_22:6)	0.196495	0.0892549	0.303735	0.000373567	0.000817598
367	PE(16:0_16:0)	0.157952	0.0513506	0.264554	0.00390421	0.00615082
368	PE(16:0_16:1)	0.190254	0.0859135	0.294595	0.000398469	0.000859235
369	PE(16:0_18:1)	0.181137	0.0763678	0.285906	0.000778094	0.00154143
370	PE(16:0_18:2)	0.207782	0.110563	0.305001	3.50859e-05	0.000114665
371	PE(16:0_18:3) (a)	0.107464	0.00544319	0.209484	0.0396617	0.0497301
372	PE(16:0_18:3) (b)	0.103035	-0.00213123	0.208201	0.0555931	0.0677309
373	PE(16:0_20:3)	0.166563	0.0706017	0.262525	0.000742158	0.00147423
374	PE(16:0_20:4)	0.198655	0.0927374	0.304573	0.000271973	0.000629152
375	PE(16:0_20:5)	0.138491	0.0287825	0.248199	0.0138019	0.0190648
376	PE(16:0_22:6)	0.230621	0.124525	0.336717	2.59257e-05	8.93946e-05
377	PE(16:1_18:2)	0.150634	0.0502315	0.251037	0.0034824	0.00558239
378	PE(16:1_20:4)	0.204743	0.101707	0.307779	0.000116704	0.000305827
379	PE(17:0_18:1)	0.149617	0.0442282	0.255005	0.00567059	0.00851171
380	PE(17:0_18:2)	0.209737	0.111746	0.307727	3.41955e-05	0.000113108
381	PE(17:0_20:4)	0.205808	0.104119	0.307497	8.75113e-05	0.000236929
382	PE(17:0_22:6)	0.204372	0.0994877	0.309256	0.000157051	0.000390491
383	PE(18:0_18:1)	0.097984	-0.00179993	0.197768	0.0550424	0.0671719
384	PE(18:0_18:2)	0.198006	0.100345	0.295668	8.50688e-05	0.000231172
385	PE(18:0_20:3) (a)	0.250129	0.150373	0.349885	1.34106e-06	7.42665e-06
386	PE(18:0_20:3) (b)	0.203318	0.0969241	0.309713	0.000208779	0.000505356
387	PE(18:0_20:4)	0.195828	0.0867569	0.304899	0.000487267	0.00102354
388	PE(18:0_22:4)	0.175549	0.0714194	0.279679	0.00104536	0.00200567
389	PE(18:0_22:5) (n3)	0.180541	0.0706812	0.2904	0.00139079	0.00257385
390	PE(18:0_22:5) (n6)	0.229173	0.121514	0.336831	3.76434e-05	0.000121103
391	PE(18:0_22:6)	0.117717	0.0119955	0.223438	0.0297109	0.0381332
392	PE(18:1_18:1)	0.0677315	-0.0297198	0.165183	0.173948	0.192094
393	PE(18:1_18:2)	0.18636	0.0878081	0.284912	0.000242522	0.000571883
394	PE(18:1_22:6) (a)	0.16983	0.0675287	0.272132	0.00124389	0.00233149
395	PE(18:1_22:6) (b)	0.147576	0.0445506	0.250601	0.00525715	0.00795647
396	PE(20:0_20:4)	0.144823	0.0368496	0.252796	0.00892369	0.0128105
397	PE(36:0)	0.0771302	-0.0293876	0.183648	0.156671	0.174052
398	PE(38:5) (a)	0.219542	0.112212	0.326871	7.37612e-05	0.000206714
399	PE(38:5) (b)	0.12635	0.0205473	0.232153	0.0197827	0.0261777
400	PE(O-16:0/18:2)	0.209119	0.106538	0.3117	7.79193e-05	0.000214132
401	PE(O-16:0/20:3)	0.228686	0.129089	0.328282	9.10419e-06	3.64159e-05
402	PE(O-16:0/20:4)	0.173696	0.0670507	0.280341	0.00153257	0.00278684
403	PE(O-16:0/22:4)	0.227517	0.135763	0.319272	1.73863e-06	9.27691e-06
404	PE(O-16:0/22:6)	0.195848	0.0960213	0.295674	0.000141796	0.00035866
405	PE(O-18:0/20:4)	0.18063	0.0758227	0.285438	0.000808096	0.00158795
406	PE(O-18:0/22:5)	0.26006	0.162281	0.357839	3.1014e-07	2.33724e-06
407	PE(O-18:0/22:6)	0.159603	0.0552711	0.263935	0.00289857	0.00479379
408	PE(O-18:1/18:2)	0.141934	0.0383386	0.245529	0.00757229	0.0110929
409	PE(O-18:1/22:6)	0.121655	0.0202454	0.223064	0.0192334	0.025563
410	PE(O-34:1)	0.181642	0.0830958	0.280188	0.000344997	0.000757336
411	PE(O-36:5)	0.158307	0.0508039	0.265809	0.0041278	0.00644748
412	PE(O-38:5) (a)	0.233227	0.13383	0.332624	5.84308e-06	2.51253e-05
413	PE(O-38:5) (b)	0.227567	0.119966	0.335169	4.21479e-05	0.000131667
414	PE(P-15:0/20:4) (a)	0.207323	0.105594	0.309051	7.82782e-05	0.000214312
415	PE(P-15:0/20:4) (b)	0.250872	0.150249	0.351495	1.53193e-06	8.357e-06
416	PE(P-15:0/22:6) (a)	0.172585	0.0631883	0.281981	0.00213856	0.00364402
417	PE(P-15:0/22:6) (b)	0.194467	0.0897075	0.299226	0.000313424	0.000702801
418	PE(P-16:0/18:1)	0.0943758	-0.00551763	0.194269	0.0648619	0.078241
419	PE(P-16:0/18:2)	0.210379	0.105028	0.315731	0.000108115	0.000289494
[truncated: 312 more rows]

[truncated: 2 more sheets: Supp 10, Supp 11]
